# Supplementary material for: A pan-Zea genome map for enhancing maize improvement
Source: Genome Biol. 2022 Aug 23;23:178. doi: 10.1186/s13059-022-02742-7 (PMC9396798; doi:10.1186/s13059-022-02742-7)
Supplement: Supplementary file 2 — Additional file 2: Table S1. Estimating WGS de novo assemblies by whole genome comparison between WGS de novo assemblies and reference genome sequences of B73, SK, Mo17 and HZS. [file 13059_2022_2742_MOESM2_ESM.xlsx]

## Sheet: Table S1
Table S1. Estimating WGS de novo assemblies by whole genome comparison between WGS de novo assemblies and reference genome sequences of B73, SK, Mo17 and HZS
	B73	SK	Mo17	HZS
Accuracy1	0.9866	0.9902	0.9933	0.9831
Aligned_reseq_rate2	0.9913	0.9984	0.9907	0.985
Aligned_ref_rate3	0.4366	0.4192	0.4312	0.4025
Aligned_gene_rate4	0.7224	0.7083	0.7184	0.7095
1. Genome assembly accuracy, was calculated as (No. mis-assembled contigs) / (No. aligned contigs).
2. Proportion of de novo assembly contigs that could aligned to reference sequence.
3. Proportion of reference sequences that could be covered by de novo assemblies.
4. Proportion of covered reference gene. Criteria: ≥ 90% of CDS region coverage.
