# Supplementary material for: A pan-Zea genome map for enhancing maize improvement
Source: Genome Biol. 2022 Aug 23;23:178. doi: 10.1186/s13059-022-02742-7 (PMC9396798; doi:10.1186/s13059-022-02742-7)
Supplement: Supplementary file 3 — Additional file 3: Table S2. Public genome assemblies used in the pan-Zea genome construction. [file 13059_2022_2742_MOESM3_ESM.xlsx]

## Sheet: Table S2
Table S2. Public genome assemblies used in the pan-Zea genome construction
Assembly Name	Identifier Line	BioProject	Accession URLs
Zm-B73-REFERENCE-GRAMENE-4.0	B73	PRJEB35367(NCBI)	https://download.maizegdb.org/Zm-B73-REFERENCE-GRAMENE-4.0/
Zm-CML247-DRAFT-PANZEA-1.0	CML247		https://download.maizegdb.org/Zm-CML247-DRAFT-PANZEA-1.0/
Zm-DK105-REFERENCE-TUM-1.0	DK105	PRJNA360923(NCBI)	https://download.maizegdb.org/Zm-DK105-REFERENCE-TUM-1.0/
Zm-EP1-REFERENCE-TUM-1.0	EP1	PRJNA360920(NCBI)	https://download.maizegdb.org/Zm-EP1-REFERENCE-TUM-1.0/
Zm-F7-REFERENCE-TUM-1.0	F7	PRJNA360920(NCBI)	https://download.maizegdb.org/Zm-F7-REFERENCE-TUM-1.0/
Zm-HuangZaoSi-REFERENCE-CAS-1.0	HuangZaoSi	PRJCA001247(bigd)	https://bigd.big.ac.cn/gwh/Assembly/259/show
Zx-PI566673-REFERENCE-YAN-1.0	PI566673	PRJNA299874(NCBI)	https://download.maizegdb.org/Zx-PI566673-REFERENCE-YAN-1.0/
Zm-Mo17-REFERENCE-CAU-1.0	Mo17	PRJNA358298(NCBI)	https://download.maizegdb.org/Zm-Mo17-REFERENCE-CAU-1.0/
Zm-PE0075-REFERENCE-TUM-1.0	PE0075	PRJNA360923(NCBI)	https://download.maizegdb.org/Zm-PE0075-REFERENCE-TUM-1.0/
Zm-PH207-REFERENCE_NS-UIUC_UMN-1.0	PH207	PRJNA389728(NCBI)	https://download.maizegdb.org/Zm-PH207-REFERENCE_NS-UIUC_UMN-1.0/
Zm-SK-REFERENCE_HZAU-1.0	SK	PRJCA000828(bigd)	https://bigd.big.ac.cn/gwh/Assembly/123/show
Zm-W22-REFERENCE-NRGENE-2.0	W22	PRJNA311133(NCBI)	https://download.maizegdb.org/Zm-W22-REFERENCE-NRGENE-2.0/
