# Supplementary material for: A pan-Zea genome map for enhancing maize improvement
Source: Genome Biol. 2022 Aug 23;23:178. doi: 10.1186/s13059-022-02742-7 (PMC9396798; doi:10.1186/s13059-022-02742-7)
Supplement: Supplementary file 4 — Additional file 4: Table S3. Statistics of pan-Zea gene annotations [file 13059_2022_2742_MOESM4_ESM.xlsx]

## Sheet: Table S3
Table S3. Statistics of pan-Zea gene annotations
Class	Type	#Features	Total_bases	Unique_bases	Mean_length
Reference	gene	39591	164798654	163157725	4162.53
Reference	tRNA	2834	218306	182524	77.0311
Reference	mRNA	131585	959828225	163154875	7294.36
Reference	CDS	924857	190385016	48439693	205.853
Reference	exon	1211157	344073109	79977177	284.086
Reference	five_prime_UTR	249764	64066717	21318601	256.509
Reference	three_prime_UTR	254056	87362619	24122781	343.872
NonRef	gene	19353	19272218	19269370	995.826
NonRef	tRNA	3832	310242	309890	80.9609
NonRef	mRNA	15593	19143991	18959480	1227.73
NonRef	CDS	32794	8695759	8647514	265.163
NonRef	exon	37317	10719022	10627490	287.242
NonRef	five_prime_UTR	3624	737406	726913	203.478
NonRef	three_prime_UTR	3666	973517	947724	265.553
