# Supplementary material for: A pan-Zea genome map for enhancing maize improvement
Source: Genome Biol. 2022 Aug 23;23:178. doi: 10.1186/s13059-022-02742-7 (PMC9396798; doi:10.1186/s13059-022-02742-7)
Supplement: Supplementary file 5 — Additional file 5: Tables S4. Pan Zea gene features. [file 13059_2022_2742_MOESM5_ESM.xlsx]

## Sheet: Table S4
Tables S4. Pan Zea gene features.
1: Genes start with "PZ00001a" are non-reference genes, the others are reference genes (AGPv4); 2: "Max expressed FPKM" and "Expressed Tissues" are generated from the 23 tissues spanning vegetative and reproductive stages of maize development (Justin W. Walley et al. 2016); 3: "NA" indicated information not available;
GeneID 1	PANZ-PAV	GeneAge	Max_expressed_FPKM 2,3	#Expressed_Tissues 2	FamilySize	dNdS	TajimaD	Pi	SubGenome	DispensableClass
Zm00001d048004	Core	P14_Poaceae	29.6545	10	10	0.285545	-1.29121	0.0711612	subgenome_B	NA
Zm00001d032093	Core	P21_Zea_mays	NA	NA	46	NA	NA	NA	subgenome_A	NA
PZ00001a031634	Dispensable	P14_Poaceae	NA	NA	3	NA	NA	NA	subgenome_B	CLS002
Zm00001d036527	Dispensable	P21_Zea_mays	NA	NA	234	1.58759	-0.484424	0.00311372	subgenome_B	CLS001
Zm00001d026574	Dispensable	P14_Poaceae	1.25723	3	1	0.0193815	-1.20278	0.0144815	subgenome_B	CLS002
Zm00001d036390	Dispensable	P09_Mesangiospermae	NA	NA	3	NA	NA	NA	subgenome_B	CLS002
Zm00001d044687	Dispensable	P16_Panicoideae	NA	NA	3	1.8733	-0.135697	0.0568298	subgenome_B	CLS001
Zm00001d020485	Core	P09_Mesangiospermae	58.3983	23	1	0.00150277	-1.03833	0.0381548	subgenome_A	NA
Zm00001d047181	Core	P14_Poaceae	38.5143	22	2	0.116796	-1.23824	0.0823948	subgenome_B	NA
Zm00001d008891	Core	P12_commelinids	7.59375	14	2	0.26056	-1.16899	0.0895845	subgenome_B	NA
Zm00001d047669	Core	P13_Poales	NA	NA	5	NA	NA	NA	NA	NA
Zm00001d049763	Core	P09_Mesangiospermae	11.4057	15	2	0.580178	-1.43194	0.0566871	subgenome_B	NA
Zm00001d039521	Core	P09_Mesangiospermae	14.9681	23	2	0.0834362	-1.36839	0.0483371	subgenome_A	NA
Zm00001d006301	Core	P14_Poaceae	NA	NA	6	NA	NA	NA	subgenome_B	NA
Zm00001d016402	Core	P09_Mesangiospermae	84.4335	23	3	0.0531465	-1.36664	0.0559039	subgenome_A	NA
Zm00001d044995	Core	P12_commelinids	14.4427	21	1	0.126187	-0.890328	0.061252	subgenome_A	NA
Zm00001d012096	Core	P09_Mesangiospermae	1.4041	2	2	0.340589	-0.890733	0.0694677	subgenome_B	NA
Zm00001d018199	Core	P16_Panicoideae	33.178	23	4	0.2456	-1.16657	0.077242	subgenome_A	NA
Zm00001d046016	Core	P11_Petrosaviidae	32.1394	23	3	NA	-2.32252	0.00942382	subgenome_A	NA
Zm00001d028713	Core	P09_Mesangiospermae	91.2282	23	3	0.0336313	-0.602981	0.0771335	subgenome_A	NA
Zm00001d020219	Core	P09_Mesangiospermae	290.686	23	4	0.0457618	-1.4904	0.0525708	subgenome_A	NA
Zm00001d034920	Core	P09_Mesangiospermae	NA	NA	1	0.704734	-1.51988	0.0686075	subgenome_A	NA
Zm00001d026087	Core	P12_commelinids	7.58026	16	5	NA	NA	NA	subgenome_B	NA
Zm00001d021807	Core	P21_Zea_mays	NA	NA	127	NA	NA	NA	subgenome_A	NA
Zm00001d036418	Core	P12_commelinids	15.6048	17	2	0.42725	-1.29909	0.0678966	subgenome_B	NA
Zm00001d007231	Core	P14_Poaceae	38.8948	18	1	0.135706	-1.57122	0.0454088	subgenome_B	NA
Zm00001d021812	Core	P12_commelinids	28.6404	20	8	0.621696	-0.684246	0.0426031	subgenome_A	NA
Zm00001d023683	Core	P12_commelinids	9.08035	4	1	0.0909072	-1.4649	0.0567994	NA	NA
Zm00001d020180	Core	P11_Petrosaviidae	30.6651	21	1	0.181219	-1.65948	0.0291288	subgenome_A	NA
Zm00001d034832	Core	P09_Mesangiospermae	21.9651	23	1	0.204327	-0.887458	0.0899276	subgenome_A	NA
Zm00001d019541	Core	P09_Mesangiospermae	38.7369	15	1	0.501313	-2.14363	0.0235145	subgenome_A	NA
Zm00001d035115	Core	P09_Mesangiospermae	139.479	20	3	0.82796	-0.280406	0.109138	subgenome_A	NA
Zm00001d044654	Core	P14_Poaceae	2.43658	4	8	0.786719	-0.816458	0.0750805	subgenome_B	NA
Zm00001d031777	Core	P12_commelinids	11.3884	21	2	0.394925	-1.10171	0.0584316	subgenome_A	NA
Zm00001d037668	Core	P14_Poaceae	9.4641	11	1	0.168768	-1.18777	0.0736693	subgenome_A	NA
Zm00001d032545	Core	P12_commelinids	2.70461	9	5	0.234395	-1.96683	0.0422878	subgenome_A	NA
Zm00001d027881	Core	P09_Mesangiospermae	30.2513	16	1	0.0210644	-1.23849	0.0487399	subgenome_A	NA
Zm00001d027646	Core	P09_Mesangiospermae	32.2549	23	2	0.283097	-1.0897	0.0711186	subgenome_A	NA
Zm00001d028210	Core	P11_Petrosaviidae	53.1556	20	4	0.176245	-1.39158	0.0653601	subgenome_A	NA
Zm00001d016734	Core	P14_Poaceae	4.06014	13	2	NA	NA	NA	subgenome_A	NA
Zm00001d004035	Core	P09_Mesangiospermae	NA	NA	2	0.346885	-1.72886	0.0378811	subgenome_A	NA
Zm00001d015729	Core	P16_Panicoideae	46.6039	23	5	0.248565	-1.33854	0.055615	subgenome_A	NA
Zm00001d048630	Core	P18_Andropogoneae	797.316	1	NA	0.0417717	-0.682302	0.0649032	subgenome_A	NA
Zm00001d045448	Core	P04_Embryophyta	1635.06	23	3	0.093691	-1.32334	0.0708917	subgenome_A	NA
Zm00001d000345	Core	P09_Mesangiospermae	31.9635	22	1	NA	NA	NA	NA	NA
Zm00001d006562	Core	P09_Mesangiospermae	35.7339	23	1	0.233115	NA	NA	subgenome_B	NA
Zm00001d020409	Core	P14_Poaceae	149.645	23	3	0.35547	-1.54245	0.0611075	subgenome_A	NA
Zm00001d031209	Core	P09_Mesangiospermae	431.97	23	2	0.089728	-1.52365	0.0564291	subgenome_A	NA
Zm00001d032047	Core	P14_Poaceae	NA	NA	3	NA	NA	NA	subgenome_A	NA
Zm00001d011773	Core	P09_Mesangiospermae	37.7079	22	3	0.218694	-1.88587	0.0318999	subgenome_B	NA
Zm00001d043730	Core	P09_Mesangiospermae	302.604	11	2	0.195657	-0.737636	0.0776982	subgenome_A	NA
Zm00001d005824	Core	P12_commelinids	35.7379	19	2	0.432017	-1.16572	0.0657494	subgenome_B	NA
Zm00001d050793	Core	P11_Petrosaviidae	34.7366	23	1	0.809363	-1.91865	0.0336274	subgenome_B	NA
Zm00001d033319	Core	P14_Poaceae	113.026	19	2	0.146218	-1.3525	0.0654623	subgenome_A	NA
Zm00001d022132	Core	P14_Poaceae	89.4162	23	3	0.282506	-1.95608	0.03759	subgenome_A	NA
Zm00001d004129	Core	P16_Panicoideae	1.83251	1	1	0.962141	-1.04891	0.0890592	subgenome_A	NA
Zm00001d035752	Core	P09_Mesangiospermae	186.873	23	2	0.0139457	-2.31527	0.0127492	subgenome_A	NA
Zm00001d003103	Core	P14_Poaceae	10.6151	23	5	0.0173641	-2.0185	0.0258447	subgenome_A	NA
Zm00001d032994	Core	P12_commelinids	10.6294	23	4	0.13962	-0.200386	0.104986	subgenome_A	NA
Zm00001d005392	Core	P14_Poaceae	114.461	21	5	NA	NA	NA	subgenome_B	NA
Zm00001d022598	Core	P09_Mesangiospermae	22.3039	16	1	0.279836	-1.25193	0.0692753	subgenome_A	NA
Zm00001d039085	Core	P09_Mesangiospermae	NA	NA	1	0.433067	-0.98586	0.0838109	subgenome_A	NA
Zm00001d029934	Core	P09_Mesangiospermae	44.5989	18	2	0.493871	-1.19978	0.0641637	subgenome_A	NA
Zm00001d032932	Core	P12_commelinids	26.6006	17	3	0.453395	-1.19671	0.0745338	subgenome_A	NA
Zm00001d024965	Core	P09_Mesangiospermae	54.3233	22	2	0.176333	-1.0026	0.0704323	NA	NA
Zm00001d041624	Core	P13_Poales	2.78947	10	3	0.201301	-0.184045	0.113591	subgenome_B	NA
Zm00001d003379	Core	P09_Mesangiospermae	1665.85	18	1	0.0759602	-1.55319	0.0451335	subgenome_A	NA
Zm00001d038125	Core	P09_Mesangiospermae	103.259	22	10	0.276606	-2.04242	0.0360088	subgenome_A	NA
Zm00001d048236	Core	P14_Poaceae	14.3541	23	4	0.3599	-1.82469	0.043914	subgenome_B	NA
Zm00001d018009	Core	P14_Poaceae	49.8144	20	2	0.547855	-0.511654	0.042463	subgenome_A	NA
Zm00001d049674	Core	P09_Mesangiospermae	2550.7	23	2	0.0854906	-1.16782	0.0646808	subgenome_B	NA
Zm00001d037019	Core	P14_Poaceae	5.4626	2	1	0.136525	-0.855643	0.0911038	subgenome_B	NA
Zm00001d048311	Core	P14_Poaceae	133.033	13	1	0.161448	-0.991877	0.0736875	subgenome_B	NA
Zm00001d046352	Core	P13_Poales	333.272	23	4	0.0403348	-1.57335	0.0294293	subgenome_A	NA
Zm00001d034779	Core	P12_commelinids	69.8543	20	1	0.149051	-1.29084	0.0716016	subgenome_A	NA
Zm00001d007822	Core	P11_Petrosaviidae	25.5399	23	1	0.328127	0.38234	0.113361	subgenome_B	NA
Zm00001d048627	Core	P08_Magnoliopsida	329.507	23	2	0.0455084	-0.995739	0.0758117	subgenome_A	NA
Zm00001d008785	Core	P08_Magnoliopsida	1.78173	3	1	0.259107	-1.41076	0.0537386	subgenome_B	NA
Zm00001d012031	Core	P12_commelinids	70.2856	21	2	1.23988	-0.40877	0.0913721	subgenome_B	NA
Zm00001d015118	Core	P14_Poaceae	9.36044	22	3	13.2171	-2.10684	0.0209476	subgenome_A	NA
Zm00001d018382	Core	P09_Mesangiospermae	39.809	23	2	0.564787	-0.957235	0.0809061	subgenome_A	NA
Zm00001d004020	Core	P12_commelinids	58.2905	19	1	0.730709	-1.98075	0.0324252	subgenome_A	NA
Zm00001d007936	Core	P12_commelinids	20.182	22	3	0.072727	-1.79301	0.0356132	subgenome_B	NA
Zm00001d038980	Core	P14_Poaceae	27.6661	21	1	0.347702	-1.18768	0.0580557	subgenome_A	NA
Zm00001d035492	Core	P12_commelinids	90.1133	22	3	0.294628	-2.22807	0.0233203	subgenome_A	NA
Zm00001d015529	Core	P14_Poaceae	NA	NA	4	0.0717356	-2.04356	0.0112483	subgenome_A	NA
Zm00001d023522	Core	P14_Poaceae	9.3885	2	2	0.594138	-1.61926	0.0370234	subgenome_A	NA
Zm00001d047904	Core	P09_Mesangiospermae	16.1521	22	1	0.520885	-1.31871	0.0709265	subgenome_B	NA
Zm00001d018535	Core	P08_Magnoliopsida	125.841	23	1	0.274133	-1.63137	0.0569718	subgenome_A	NA
Zm00001d029061	Core	P09_Mesangiospermae	5.02623	11	1	0.309501	-1.05504	0.0713554	subgenome_A	NA
Zm00001d032600	Core	P12_commelinids	28.8295	23	2	0.165288	-2.02498	0.027865	subgenome_A	NA
Zm00001d037242	Core	P09_Mesangiospermae	3.06655	2	1	0.277436	-1.56925	0.0521469	subgenome_B	NA
Zm00001d002592	Core	P09_Mesangiospermae	15.0094	7	3	0.090196	-0.792701	0.0649051	subgenome_A	NA
Zm00001d004957	Core	P14_Poaceae	25.6985	19	40	0.37694	-1.17016	0.0634254	subgenome_B	NA
Zm00001d035774	Core	P12_commelinids	21.8612	21	1	0.218635	-1.46657	0.0619069	subgenome_A	NA
Zm00001d026398	Core	P14_Poaceae	11.5021	15	4	0.212037	-0.185877	0.0777146	subgenome_B	NA
Zm00001d048375	Core	P21_Zea_mays	NA	NA	124	NA	NA	NA	subgenome_B	NA
Zm00001d028616	Core	P13_Poales	37.5766	19	2	0.189121	-1.47517	0.0325508	subgenome_A	NA
Zm00001d021168	Core	P14_Poaceae	32.5092	6	1	0.277878	-1.1344	0.0793153	subgenome_A	NA
Zm00001d024048	Core	P08_Magnoliopsida	216.51	23	1	0.0720238	-1.86193	0.0296556	subgenome_A	NA
Zm00001d014933	Core	P14_Poaceae	18.7297	1	2	0.121627	-1.51871	0.0444607	subgenome_A	NA
Zm00001d039642	Core	P14_Poaceae	2.04227	5	1	0.10474	-1.46718	0.0673849	subgenome_A	NA
Zm00001d049310	Dispensable	P14_Poaceae	NA	NA	6	NA	NA	NA	subgenome_B	CLS003
Zm00001d016800	Core	P11_Petrosaviidae	27.3025	22	2	0.629904	-1.25507	0.0639317	subgenome_A	NA
Zm00001d018034	Core	P09_Mesangiospermae	521.846	22	1	0.00610725	-1.53106	0.0657377	subgenome_A	NA
Zm00001d024499	Core	P09_Mesangiospermae	19.2414	18	1	0.0464219	-1.97584	0.0362856	subgenome_A	NA
Zm00001d034937	Core	P09_Mesangiospermae	59.8946	22	2	0.0970162	-1.50734	0.017694	subgenome_A	NA
Zm00001d041914	Core	P09_Mesangiospermae	9.22581	20	2	0.25188	-2.30423	0.0255201	subgenome_B	NA
Zm00001d018348	Core	P09_Mesangiospermae	17.457	9	1	0.0886998	-0.893968	0.0818808	subgenome_A	NA
Zm00001d026362	Core	P12_commelinids	44.0041	23	2	0.168516	-2.08953	0.0291959	subgenome_B	NA
Zm00001d009156	Core	P09_Mesangiospermae	15.2088	23	2	0.341726	-1.73155	0.0421719	subgenome_B	NA
Zm00001d029124	Core	P14_Poaceae	704.102	23	7	NA	NA	NA	subgenome_A	NA
Zm00001d018339	Core	P13_Poales	7.66133	22	1	0.0479695	-0.996317	0.0831573	subgenome_A	NA
Zm00001d021224	Core	P11_Petrosaviidae	53.5593	22	8	0.150148	-1.11968	0.0522055	subgenome_A	NA
Zm00001d011896	Core	P11_Petrosaviidae	NA	NA	18	0.176683	-2.00763	0.0379972	subgenome_B	NA
Zm00001d010179	Core	P12_commelinids	11.0241	5	1	0.375691	-1.17652	0.0698795	subgenome_B	NA
Zm00001d036214	Core	P09_Mesangiospermae	19.5607	22	4	0.844552	-1.74846	0.0429294	subgenome_B	NA
Zm00001d052494	Core	P09_Mesangiospermae	207.505	23	12	0.0108478	-1.57314	0.0579005	subgenome_A	NA
Zm00001d044920	Core	P12_commelinids	110.251	22	3	0.159431	-1.47015	0.0632401	subgenome_A	NA
Zm00001d028273	Core	P11_Petrosaviidae	9.14394	15	7	0.210005	-1.3203	0.0518032	subgenome_A	NA
Zm00001d048732	Core	P09_Mesangiospermae	41.1755	23	8	0.069863	-1.05251	0.0683834	subgenome_A	NA
Zm00001d047512	Core	P12_commelinids	49.8139	12	2	0.249539	-1.58377	0.046128	subgenome_B	NA
Zm00001d007301	Core	P14_Poaceae	153.048	22	6	0.271645	-1.05447	0.076536	subgenome_B	NA
ZeamMp094	Core	P09_Mesangiospermae	NA	NA	NA	NA	NA	NA	NA	NA
Zm00001d052072	Core	P12_commelinids	39.9793	22	4	0.585665	-1.89092	0.0389754	subgenome_B	NA
Zm00001d006446	Core	P14_Poaceae	577.512	13	1	0.0983654	NA	NA	subgenome_B	NA
Zm00001d042333	Core	P09_Mesangiospermae	40.3372	22	1	0.132189	-1.80956	0.0467023	subgenome_A	NA
Zm00001d010892	Core	P09_Mesangiospermae	38.0268	22	2	0.267473	-1.6856	0.0411793	subgenome_B	NA
Zm00001d031318	Core	P11_Petrosaviidae	43.4061	23	5	0.131629	-0.770519	0.0668242	subgenome_A	NA
Zm00001d049176	Core	P09_Mesangiospermae	8.51682	20	2	NA	NA	NA	subgenome_A	NA
Zm00001d036902	Core	P13_Poales	57.4453	16	2	0.522104	-0.672873	0.0687577	subgenome_B	NA
Zm00001d049365	Core	P14_Poaceae	18.7837	9	4	0.40963	-1.00414	0.0690506	subgenome_B	NA
Zm00001d040260	Core	P14_Poaceae	3882.5	22	2	0.0242685	-1.52817	0.050852	subgenome_A	NA
Zm00001d017564	Core	P09_Mesangiospermae	49.9795	22	1	0.73403	-1.84094	0.0470002	subgenome_A	NA
Zm00001d040857	Core	P09_Mesangiospermae	19.7907	21	2	NA	-1.32572	0.0151817	NA	NA
Zm00001d006398	Core	P08_Magnoliopsida	NA	NA	3	0.335238	-1.20429	0.063057	subgenome_B	NA
Zm00001d019473	Core	P09_Mesangiospermae	267.918	23	3	0.00526869	-1.71	0.0331765	subgenome_A	NA
Zm00001d033110	Core	P09_Mesangiospermae	62.1325	23	1	0.751504	-2.1229	0.0187264	subgenome_A	NA
Zm00001d045085	Core	P09_Mesangiospermae	130.42	22	1	0.174357	-1.8998	0.0471817	subgenome_A	NA
Zm00001d009349	Core	P13_Poales	24.9946	4	6	0.103282	-2.09039	0.0526857	NA	NA
Zm00001d017507	Core	P18_Andropogoneae	2.232	5	3	8.62596	-1.3743	0.0262074	subgenome_A	NA
Zm00001d010175	Core	P14_Poaceae	59.8332	8	2	0.537526	-1.15326	0.0731541	subgenome_B	NA
Zm00001d042269	Core	P09_Mesangiospermae	4.68947	22	2	0.395134	-1.67162	0.0527854	subgenome_A	NA
Zm00001d032267	Core	P09_Mesangiospermae	18.7661	22	6	0.241499	-2.117	0.0286529	subgenome_A	NA
Zm00001d039384	Core	P12_commelinids	44.1015	20	1	0.238829	-1.60863	0.051782	subgenome_A	NA
Zm00001d020522	Core	P21_Zea_mays	NA	NA	46	NA	NA	NA	subgenome_A	NA
Zm00001d026460	Core	P14_Poaceae	18.6067	19	3	0.620202	-1.77158	0.0360281	subgenome_B	NA
Zm00001d044996	Core	P14_Poaceae	1.28626	1	2	0.00307259	-1.90792	0.0361779	subgenome_A	NA
Zm00001d023543	Core	P13_Poales	28.2079	16	2	0.120982	-1.01919	0.0735026	subgenome_A	NA
Zm00001d025924	Core	P14_Poaceae	411.484	17	3	0.268549	-0.540432	0.109314	subgenome_B	NA
Zm00001d037843	Core	P13_Poales	29.3264	17	1	0.781845	-1.65661	0.0451709	NA	NA
Zm00001d002730	Core	P08_Magnoliopsida	6.06849	22	1	0.113406	-0.947794	0.0735753	subgenome_A	NA
Zm00001d039020	Core	P14_Poaceae	342.218	23	3	0.244557	-1.36439	0.0599095	subgenome_A	NA
Zm00001d007882	Core	P12_commelinids	13.1447	5	1	0.78618	-0.462341	0.0797075	subgenome_B	NA
Zm00001d045897	Core	P09_Mesangiospermae	116.309	22	3	0.326403	-1.00283	0.0813556	subgenome_A	NA
Zm00001d023376	Core	P12_commelinids	3412.56	23	1	0.0066122	-1.4518	0.0497075	subgenome_A	NA
Zm00001d035766	Core	P09_Mesangiospermae	6.94948	10	2	0.00869909	-1.73497	0.0393717	subgenome_A	NA
Zm00001d016002	Core	P09_Mesangiospermae	49.3942	23	1	0.194208	-1.82852	0.0348939	subgenome_A	NA
Zm00001d040016	Core	P18_Andropogoneae	4.52122	20	5	NA	NA	NA	subgenome_A	NA
Zm00001d033248	Core	P09_Mesangiospermae	43.2474	23	4	NA	NA	NA	subgenome_A	NA
Zm00001d014159	Core	P14_Poaceae	50.8302	22	6	0.430788	-0.996101	0.0723405	subgenome_B	NA
Zm00001d024403	Core	P14_Poaceae	161.347	19	1	0.567305	-1.25916	0.0567936	subgenome_A	NA
Zm00001d045220	Core	P09_Mesangiospermae	296.73	22	2	0.13578	-1.32486	0.0605385	subgenome_A	NA
Zm00001d017872	Core	P12_commelinids	174.451	23	4	0.3569	-1.01399	0.0671291	subgenome_A	NA
Zm00001d035500	Core	P14_Poaceae	96.2597	22	1	0.461828	-1.22768	0.0645332	subgenome_A	NA
Zm00001d025117	Core	P14_Poaceae	14.599	22	2	17.8412	-1.82768	0.0196844	NA	NA
Zm00001d010082	Core	P14_Poaceae	66.0766	22	5	1.04037	-2.28336	0.00843895	subgenome_B	NA
Zm00001d015364	Core	P13_Poales	54.9198	22	2	0.154245	-0.461407	0.0877785	subgenome_A	NA
Zm00001d015197	Core	NA	2.50917	2	1	0.393946	-0.897581	0.0844651	subgenome_A	NA
Zm00001d019461	Core	P09_Mesangiospermae	10.3917	20	1	0.353987	-2.23682	0.0307787	subgenome_A	NA
Zm00001d011383	Core	P16_Panicoideae	NA	NA	5	NA	NA	NA	subgenome_B	NA
Zm00001d028309	Core	P09_Mesangiospermae	6.79704	18	2	0.319425	-1.72655	0.035777	subgenome_A	NA
Zm00001d054111	Core	P14_Poaceae	NA	NA	4	NA	NA	NA	NA	NA
Zm00001d000377	Core	P13_Poales	1.19724	1	11	NA	NA	NA	NA	NA
Zm00001d013359	Core	P09_Mesangiospermae	20.5074	21	2	0.3468	-0.917737	0.0745657	subgenome_B	NA
Zm00001d053296	Core	P09_Mesangiospermae	246.014	23	2	NA	NA	NA	NA	NA
Zm00001d047802	Core	P12_commelinids	10.9273	9	2	0.327429	-0.884777	0.0966721	subgenome_B	NA
Zm00001d039343	Core	P09_Mesangiospermae	4.06613	20	1	0.496924	-1.04492	0.0783126	subgenome_A	NA
Zm00001d035309	Core	P09_Mesangiospermae	29.3414	23	1	0.940533	-1.30463	0.0499348	subgenome_A	NA
Zm00001d010803	Core	P09_Mesangiospermae	105.336	23	1	0.164005	-0.948177	0.0546176	subgenome_B	NA
Zm00001d004701	Core	P21_Zea_mays	NA	NA	22	NA	NA	NA	NA	NA
Zm00001d011735	Core	P14_Poaceae	12.5882	13	3	0.0326638	-0.729599	0.0777738	subgenome_B	NA
Zm00001d005607	Core	P14_Poaceae	2.31491	4	1	0.545848	-0.789839	0.0840671	subgenome_B	NA
Zm00001d048368	Core	P04_Embryophyta	2382.57	23	2	NA	-0.630486	0.0619085	subgenome_B	NA
Zm00001d041201	Core	P14_Poaceae	9.53551	12	3	0.397448	-0.956315	0.0767904	subgenome_B	NA
Zm00001d031945	Core	P09_Mesangiospermae	97.4707	22	4	NA	2.24747	0.00579582	subgenome_A	NA
Zm00001d021126	Core	P12_commelinids	169.953	22	2	0.0406773	-1.83972	0.0307399	subgenome_A	NA
Zm00001d050380	Core	P09_Mesangiospermae	41.7699	22	2	0.0794471	-1.39599	0.0491976	subgenome_B	NA
Zm00001d019334	Core	P14_Poaceae	1.19423	1	43	0.380228	-1.76274	0.0459908	subgenome_A	NA
Zm00001d013543	Core	P12_commelinids	52.054	23	2	0.590868	-0.276762	0.0945635	subgenome_B	NA
Zm00001d037134	Core	P14_Poaceae	NA	NA	6	2.92853	-1.40918	0.0472587	subgenome_B	NA
Zm00001d035616	Core	P09_Mesangiospermae	324.651	22	1	0.104773	-1.05394	0.0631394	subgenome_A	NA
Zm00001d033055	Core	P14_Poaceae	24.7037	16	3	0.762735	-1.51419	0.049424	subgenome_A	NA
Zm00001d033316	Core	P14_Poaceae	58.6278	20	2	0.101023	-1.41359	0.0655398	subgenome_A	NA
Zm00001d046286	Core	P09_Mesangiospermae	48.0238	21	2	0.414203	-1.61876	0.0457973	subgenome_A	NA
Zm00001d027405	Core	P10_Liliopsida	27.9547	19	1	0.235288	-1.33298	0.0530723	subgenome_A	NA
Zm00001d011002	Core	P14_Poaceae	2.26826	6	1	NA	-2.01745	0.0110673	subgenome_B	NA
Zm00001d026122	Core	P09_Mesangiospermae	20.928	22	2	0.319327	-1.47099	0.0444834	subgenome_B	NA
Zm00001d011277	Core	P09_Mesangiospermae	10.848	1	1	0.0538486	-1.87238	0.0429283	subgenome_B	NA
Zm00001d003037	Core	P09_Mesangiospermae	NA	NA	3	0.368378	-1.32423	0.0709167	subgenome_A	NA
Zm00001d015377	Core	P09_Mesangiospermae	40.9077	9	1	0.0739449	-1.17508	0.0735459	subgenome_A	NA
Zm00001d021645	Core	P09_Mesangiospermae	116.518	21	1	0.394012	-1.27155	0.0575769	subgenome_A	NA
Zm00001d027625	Core	P09_Mesangiospermae	107.447	23	3	0.140541	-1.55034	0.0675802	subgenome_A	NA
Zm00001d042771	Core	P14_Poaceae	NA	NA	2	0.455475	-1.42458	0.0643379	subgenome_A	NA
Zm00001d038859	Core	P14_Poaceae	26.2275	22	2	0.139277	-1.62945	0.0523593	subgenome_A	NA
Zm00001d007050	Core	P14_Poaceae	6.10928	20	3	0.50136	-1.03001	0.072313	subgenome_B	NA
Zm00001d038838	Core	P14_Poaceae	147.608	23	3	0.428221	-1.09579	0.0753925	subgenome_A	NA
Zm00001d012501	Core	P09_Mesangiospermae	38.3863	23	2	0.177572	-1.15905	0.0605129	subgenome_B	NA
Zm00001d007058	Core	P09_Mesangiospermae	132.108	22	2	0.144718	-0.914281	0.0812995	subgenome_B	NA
Zm00001d034941	Core	P09_Mesangiospermae	68.0152	23	4	0.101	-2.27347	0.0150374	subgenome_A	NA
Zm00001d015476	Core	P14_Poaceae	39.9639	8	1	0.909039	-0.193024	0.104557	subgenome_A	NA
Zm00001d032096	Core	P14_Poaceae	19.2453	23	3	0.375746	-1.5116	0.0596618	subgenome_A	NA
Zm00001d015363	Core	P11_Petrosaviidae	12.2063	16	6	0.399577	-0.601052	0.0670449	subgenome_A	NA
Zm00001d031315	Core	P12_commelinids	48.2922	23	4	0.362273	-1.46895	0.0658715	subgenome_A	NA
Zm00001d031534	Core	P09_Mesangiospermae	26.0088	23	2	0.14302	-1.30395	0.0624239	subgenome_A	NA
Zm00001d030009	Core	P12_commelinids	94.4805	20	2	0.402476	-0.676742	0.0862145	subgenome_A	NA
Zm00001d037714	Core	P09_Mesangiospermae	9.02312	19	8	NA	-2.08415	0.00997474	subgenome_A	NA
Zm00001d038924	Core	P12_commelinids	10.5708	6	1	0.184916	-1.63772	0.0593263	subgenome_A	NA
Zm00001d011471	Core	P11_Petrosaviidae	78.1268	23	7	0.073518	-0.958263	0.0612948	subgenome_B	NA
Zm00001d048469	Core	P14_Poaceae	34.4741	14	3	0.196151	-1.46446	0.0474013	subgenome_B	NA
Zm00001d036206	Core	P09_Mesangiospermae	5.75911	5	7	0.153414	-1.45214	0.0607178	subgenome_B	NA
Zm00001d027886	Core	P09_Mesangiospermae	35.6315	22	1	0.116342	0.188929	0.128825	subgenome_A	NA
Zm00001d008695	Core	P14_Poaceae	3.48924	3	1	0.266956	-0.49413	0.0995463	subgenome_B	NA
Zm00001d026222	Core	P14_Poaceae	45.5223	20	4	1.26582	-1.30289	0.0729388	subgenome_B	NA
Zm00001d034047	Core	P14_Poaceae	83.6195	9	3	0.883159	-1.34638	0.0408231	subgenome_A	NA
Zm00001d013775	Core	P21_Zea_mays	NA	NA	234	NA	NA	NA	subgenome_B	NA
Zm00001d051896	Core	P11_Petrosaviidae	18.5034	12	1	0.280801	-2.02364	0.0313861	subgenome_B	NA
Zm00001d020930	Core	P11_Petrosaviidae	191.251	23	5	0.161167	-1.8591	0.0196299	subgenome_A	NA
Zm00001d046456	Core	P11_Petrosaviidae	31.6969	23	1	0.27436	-1.20037	0.0663247	subgenome_A	NA
Zm00001d053886	Core	P12_commelinids	24.969	22	4	0.0641901	NA	NA	subgenome_B	NA
Zm00001d023426	Core	P09_Mesangiospermae	18.6012	23	1	0.482191	-2.09552	0.0234467	subgenome_A	NA
Zm00001d014952	Core	P12_commelinids	9.30665	11	2	0.533933	-1.2625	0.0522516	subgenome_A	NA
Zm00001d034522	Core	P09_Mesangiospermae	30.8115	23	1	0.0800518	-1.12867	0.0762905	subgenome_A	NA
Zm00001d034004	Core	P18_Andropogoneae	26.535	22	3	0.586567	-1.45026	0.0623947	subgenome_A	NA
Zm00001d005350	Core	P14_Poaceae	6.95426	22	2	0.436885	-2.42393	0.0203843	subgenome_B	NA
Zm00001d017070	Core	P08_Magnoliopsida	156.303	23	2	0.0960156	-0.93244	0.0484147	subgenome_A	NA
Zm00001d002304	Core	P14_Poaceae	NA	NA	2	0.523473	-0.131712	0.0547074	subgenome_A	NA
Zm00001d038846	Core	P13_Poales	36.8534	22	1	0.16852	-1.68396	0.0485116	subgenome_A	NA
Zm00001d033087	Core	P12_commelinids	NA	NA	6	0.127005	-1.27438	0.0584804	subgenome_A	NA
Zm00001d053199	Core	P21_Zea_mays	NA	NA	234	1.68166	-0.534813	0.0316513	subgenome_B	NA
Zm00001d007094	Core	P11_Petrosaviidae	49.1796	22	1	0.376127	-1.04584	0.078296	subgenome_B	NA
Zm00001d039482	Core	P09_Mesangiospermae	9.66921	6	1	0.0723664	-1.07816	0.0843698	subgenome_A	NA
Zm00001d014203	Core	P12_commelinids	40.1091	23	7	0.124183	-1.71535	0.0431262	subgenome_B	NA
Zm00001d025570	Core	P09_Mesangiospermae	23.4064	22	2	0.132275	-1.85567	0.0175148	subgenome_B	NA
Zm00001d019992	Core	P11_Petrosaviidae	34.4678	23	3	NA	NA	NA	subgenome_A	NA
Zm00001d007153	Core	P08_Magnoliopsida	509.301	23	3	1.21753	-1.76336	0.0182506	subgenome_B	NA
Zm00001d015981	Core	P16_Panicoideae	1.66624	7	5	NA	NA	NA	subgenome_A	NA
Zm00001d025361	Core	P09_Mesangiospermae	17.5234	14	2	0.407035	-1.24727	0.032511	subgenome_B	NA
Zm00001d032921	Core	P09_Mesangiospermae	38.0326	22	6	0.04248	-1.87472	0.0386696	subgenome_A	NA
Zm00001d039145	Core	P14_Poaceae	92.9825	23	2	0.124461	-1.68377	0.00375107	subgenome_A	NA
Zm00001d040071	Core	P14_Poaceae	5.75987	5	1	0.375198	0.0669915	0.11376	subgenome_A	NA
Zm00001d048865	Core	P14_Poaceae	1.44859	1	3	0.217262	-1.15934	0.0341203	subgenome_A	NA
Zm00001d022159	Core	P12_commelinids	74.3537	22	1	0.259349	-1.56577	0.0459776	subgenome_A	NA
Zm00001d020837	Core	P14_Poaceae	22.6733	20	2	0.22512	-1.32674	0.061854	subgenome_A	NA
Zm00001d014101	Core	P14_Poaceae	62.1399	8	1	0.173205	-0.987867	0.073032	subgenome_B	NA
Zm00001d038002	Core	P09_Mesangiospermae	36.7887	23	1	0.712645	-1.7043	0.0356863	subgenome_A	NA
Zm00001d006443	Core	P14_Poaceae	9.35121	11	1	0.320717	NA	NA	subgenome_B	NA
Zm00001d002288	Core	P14_Poaceae	215.817	17	3	0.19531	-0.663322	0.0797382	subgenome_A	NA
Zm00001d038435	Core	P14_Poaceae	2.45195	8	3	1.16258	-1.06364	0.0578869	subgenome_A	NA
Zm00001d032639	Core	P21_Zea_mays	NA	NA	NA	NA	NA	NA	subgenome_A	NA
Zm00001d033297	Core	P14_Poaceae	30.0168	19	1	0.261673	-1.18975	0.0742464	subgenome_A	NA
Zm00001d000152	Core	P09_Mesangiospermae	3.04935	15	5	NA	NA	NA	NA	NA
Zm00001d017949	Core	P12_commelinids	82.208	13	1	0.201953	-1.24923	0.0491093	subgenome_A	NA
Zm00001d015006	Core	P12_commelinids	93.1712	23	3	0.0984833	-1.07646	0.0772313	subgenome_A	NA
Zm00001d037100	Core	P09_Mesangiospermae	82.5229	23	3	0.240547	-1.76046	0.0389717	subgenome_B	NA
Zm00001d012127	Core	P09_Mesangiospermae	416.802	23	1	NA	NA	NA	subgenome_B	NA
Zm00001d034944	Core	P11_Petrosaviidae	5.97075	19	3	0.277735	-1.04165	0.0711782	NA	NA
Zm00001d030282	Core	P12_commelinids	38.7819	19	2	0.485595	-1.8992	0.0417024	subgenome_A	NA
Zm00001d021873	Core	P14_Poaceae	20.1603	22	2	0.542614	-1.15523	0.0680196	subgenome_A	NA
Zm00001d036524	Core	P12_commelinids	38.8027	23	4	0.359553	-0.250351	0.0887628	subgenome_B	NA
Zm00001d029340	Core	P08_Magnoliopsida	53.456	19	4	0.240129	-0.225413	0.0921424	subgenome_A	NA
Zm00001d029246	Core	P12_commelinids	5.24245	5	5	0.487067	-1.21169	0.060217	subgenome_A	NA
Zm00001d028424	Core	P12_commelinids	56.749	22	1	0.2995	-1.76989	0.038646	subgenome_A	NA
Zm00001d014562	Core	P08_Magnoliopsida	44.7655	20	1	0.244596	-1.9146	0.0337716	subgenome_A	NA
Zm00001d034736	Core	P09_Mesangiospermae	15.3389	20	2	0.407469	-1.23135	0.0597868	subgenome_A	NA
Zm00001d034757	Core	P08_Magnoliopsida	95.2281	22	3	0.068533	-1.51627	0.0504189	subgenome_A	NA
Zm00001d045893	Core	P21_Zea_mays	73.8431	23	127	0.95893	-1.63796	0.0503937	subgenome_A	NA
Zm00001d053526	Candidate-Core	P12_commelinids	5.74826	12	10	NA	NA	NA	NA	NA
Zm00001d021242	Core	P09_Mesangiospermae	33.4587	17	2	0.184129	-1.49407	0.0504128	subgenome_A	NA
Zm00001d020134	Core	P09_Mesangiospermae	5.6086	6	25	0.154908	-1.1779	0.0891534	subgenome_A	NA
Zm00001d047077	Core	P09_Mesangiospermae	14.4711	20	6	0.348724	-1.53834	0.0430958	subgenome_B	NA
Zm00001d032654	Core	P14_Poaceae	5.0896	9	2	0.636985	-1.07894	0.05583	subgenome_A	NA
Zm00001d034745	Core	P14_Poaceae	586.235	14	1	0.197958	-0.306375	0.0896914	subgenome_A	NA
Zm00001d032334	Core	P09_Mesangiospermae	13.9841	22	1	0.178206	-1.73408	0.0486202	subgenome_A	NA
Zm00001d011696	Core	P12_commelinids	82.6497	22	4	0.164482	-1.79102	0.0344773	subgenome_B	NA
Zm00001d053964	Core	P09_Mesangiospermae	146.166	23	2	0.248805	NA	NA	subgenome_B	NA
Zm00001d016135	Core	P16_Panicoideae	20.1409	20	1	0.815593	-0.819358	0.0764822	subgenome_A	NA
Zm00001d021024	Core	P12_commelinids	32.5813	21	2	0.309877	-1.58484	0.0505678	subgenome_A	NA
Zm00001d011190	Core	P09_Mesangiospermae	NA	NA	1	0.392868	-1.53507	0.0521038	subgenome_B	NA
Zm00001d030014	Core	P09_Mesangiospermae	172.939	23	2	0.0812709	-1.15701	0.0564173	subgenome_A	NA
Zm00001d014381	Core	P09_Mesangiospermae	24.8064	20	2	1.49621	-2.23792	0.0117512	subgenome_A	NA
Zm00001d024781	Core	P14_Poaceae	2.92789	7	1	0.762902	-2.00621	0.0435931	subgenome_A	NA
Zm00001d030130	Core	P09_Mesangiospermae	21.5768	7	1	0.261805	-1.56632	0.0557008	subgenome_A	NA
Zm00001d047403	Core	P11_Petrosaviidae	13.3048	23	1	0.207	-1.44833	0.0575278	subgenome_B	NA
Zm00001d030643	Core	P14_Poaceae	128.084	3	1	0.15195	-0.849478	0.0755074	subgenome_A	NA
Zm00001d049133	Core	P09_Mesangiospermae	92.614	22	3	0.334784	-1.52796	0.0257613	subgenome_A	NA
Zm00001d015029	Core	P09_Mesangiospermae	111.076	23	2	0.128685	-1.48832	0.0445342	subgenome_A	NA
Zm00001d016387	Core	P16_Panicoideae	NA	NA	18	0.0260434	-0.743448	0.0241978	subgenome_A	NA
Zm00001d029407	Core	P14_Poaceae	NA	NA	1	0.278789	-1.26647	0.059409	subgenome_A	NA
Zm00001d035845	Core	P14_Poaceae	2.49241	6	2	2.53426	-2.29725	0.0233825	NA	NA
ZeamMp026	Core	P21_Zea_mays	NA	NA	NA	NA	NA	NA	NA	NA
Zm00001d053154	Core	P18_Andropogoneae	NA	NA	3	NA	NA	NA	subgenome_A	NA
Zm00001d020975	Core	P13_Poales	65.5969	22	1	0.381303	-0.811258	0.0391391	subgenome_A	NA
Zm00001d049553	Core	P09_Mesangiospermae	72.3297	23	2	0.000963296	-1.52006	0.0380313	subgenome_B	NA
Zm00001d042985	Core	P09_Mesangiospermae	83.592	22	2	0.67231	-2.00946	0.0313993	subgenome_A	NA
Zm00001d039547	Core	P09_Mesangiospermae	73.3159	22	1	0.0607183	-0.508247	0.0950291	subgenome_A	NA
ZeamMp089	Core	P21_Zea_mays	NA	NA	NA	NA	NA	NA	NA	NA
Zm00001d048243	Core	P09_Mesangiospermae	2.60118	17	2	0.363382	-1.50341	0.0582447	subgenome_B	NA
Zm00001d004856	Core	P09_Mesangiospermae	10.4757	22	2	0.588917	-1.37215	0.0617108	subgenome_B	NA
Zm00001d053354	Core	P12_commelinids	403.915	23	1	0.140613	-0.396601	0.10732	subgenome_B	NA
Zm00001d005972	Core	P09_Mesangiospermae	28.0518	17	1	NA	NA	NA	subgenome_B	NA
Zm00001d002128	Core	P12_commelinids	208.966	23	2	0.288535	-1.2397	0.068942	subgenome_A	NA
Zm00001d039772	Core	P12_commelinids	105.957	23	1	0.330408	-1.28658	0.0692141	subgenome_A	NA
Zm00001d021653	Core	P09_Mesangiospermae	58.9172	22	1	0.052225	-0.722481	0.0816193	subgenome_A	NA
Zm00001d008779	Core	P11_Petrosaviidae	11.7966	21	17	0.337642	0.128705	0.103733	subgenome_B	NA
Zm00001d005346	Core	P09_Mesangiospermae	180.816	23	1	0.14933	-1.65612	0.0421738	subgenome_B	NA
Zm00001d022586	Core	P14_Poaceae	29.3227	23	1	0.420615	-1.70332	0.0530797	subgenome_A	NA
Zm00001d020350	Core	P14_Poaceae	15.2756	2	5	NA	NA	NA	subgenome_A	NA
Zm00001d049840	Core	P16_Panicoideae	625.289	4	11	0.363574	-0.0413909	0.0445414	subgenome_B	NA
Zm00001d048737	Core	P14_Poaceae	21.0882	19	1	0.495774	0.125641	0.133143	subgenome_A	NA
Zm00001d012514	Core	P12_commelinids	69.6473	22	11	0.168698	-1.011	0.0599276	subgenome_B	NA
Zm00001d045215	Core	P09_Mesangiospermae	15.4479	20	1	0.180431	-2.07743	0.0283131	subgenome_A	NA
Zm00001d005579	Core	P13_Poales	59.4798	23	3	0.825077	-1.64989	0.049326	subgenome_B	NA
Zm00001d044987	Core	P12_commelinids	30.3022	22	10	0.355305	-1.45999	0.0624262	subgenome_A	NA
Zm00001d045383	Core	P08_Magnoliopsida	15.3336	22	1	0.138426	-1.02321	0.0788778	subgenome_A	NA
Zm00001d006739	Core	P12_commelinids	7.26604	8	3	0.195953	-1.18941	0.0480776	subgenome_B	NA
Zm00001d001771	Core	P11_Petrosaviidae	167.945	21	1	0.486437	-1.33681	0.0673464	subgenome_A	NA
Zm00001d008983	Core	P09_Mesangiospermae	147.904	14	1	0.00799515	-1.82505	0.0320332	subgenome_B	NA
Zm00001d000254	Core	P14_Poaceae	13.6132	23	3	NA	NA	NA	NA	NA
Zm00001d020966	Core	P09_Mesangiospermae	NA	NA	2	0.447596	-1.19588	0.0706994	subgenome_A	NA
Zm00001d017445	Core	P09_Mesangiospermae	33.4865	22	3	0.024974	-1.68141	0.0429333	subgenome_A	NA
Zm00001d007141	Core	P14_Poaceae	16.639	22	4	0.7836	-0.965354	0.00406819	subgenome_B	NA
Zm00001d034480	Core	P14_Poaceae	181.326	22	2	0.236539	-1.34071	0.0642165	subgenome_A	NA
Zm00001d032973	Core	P13_Poales	23.5006	17	3	0.292687	-2.03361	0.0326037	subgenome_A	NA
Zm00001d047620	Core	P09_Mesangiospermae	6.44943	2	1	0.192566	-1.51533	0.0541726	subgenome_B	NA
Zm00001d037327	Core	P14_Poaceae	9.61048	4	2	0.738655	-1.3887	0.0677799	subgenome_B	NA
Zm00001d037831	Core	P14_Poaceae	4392.2	10	2	0.213274	-1.5757	0.0411353	NA	NA
Zm00001d036621	Core	NA	NA	NA	NA	0.197571	-1.57582	0.059721	subgenome_B	NA
Zm00001d023461	Core	P13_Poales	4.00531	7	2	0.408568	0.115976	0.06999	subgenome_A	NA
Zm00001d026358	Core	P14_Poaceae	12.4111	22	1	0.45814	-1.94204	0.036761	subgenome_B	NA
Zm00001d033786	Core	P12_commelinids	13.853	22	6	0.0857511	-0.914356	0.0670231	subgenome_A	NA
Zm00001d012325	Core	P14_Poaceae	34.7122	22	4	0.351397	-1.34665	0.0604481	subgenome_B	NA
Zm00001d024389	Core	P12_commelinids	NA	NA	1	0.581695	-0.976575	0.0727045	subgenome_A	NA
Zm00001d029980	Core	P09_Mesangiospermae	18.1147	21	1	0.257999	-1.40041	0.0455717	subgenome_A	NA
Zm00001d019895	Core	P12_commelinids	584.033	21	1	0.0835108	-1.70304	0.024113	NA	NA
Zm00001d030010	Core	P09_Mesangiospermae	93.0241	23	6	0.19699	-0.457302	0.0856466	subgenome_A	NA
Zm00001d028105	Core	P09_Mesangiospermae	16.3566	21	1	0.221539	-1.28896	0.0722734	subgenome_A	NA
Zm00001d044691	Core	P09_Mesangiospermae	129.451	23	2	0.243812	-1.75979	0.0218375	subgenome_B	NA
Zm00001d009233	Core	P14_Poaceae	59.1206	23	6	0.216081	-1.59248	0.0513838	subgenome_B	NA
Zm00001d039106	Core	P14_Poaceae	671.795	23	3	0.20169	-1.2657	0.0578883	subgenome_A	NA
Zm00001d010199	Core	P14_Poaceae	14.4404	22	7	0.189746	-2.22563	0.0206936	subgenome_B	NA
Zm00001d025903	Core	P09_Mesangiospermae	100.007	22	4	0.111312	-1.4793	0.0519475	subgenome_B	NA
Zm00001d020013	Core	P09_Mesangiospermae	84.9955	20	1	0.0916983	-1.61698	0.0547767	subgenome_A	NA
Zm00001d032555	Core	P14_Poaceae	161.58	23	2	NA	NA	NA	subgenome_A	NA
Zm00001d025749	Core	P11_Petrosaviidae	159.923	23	1	0.198565	-1.10517	0.0793697	subgenome_B	NA
Zm00001d010466	Core	P10_Liliopsida	9.57144	21	2	0.345304	-1.62921	0.0478822	subgenome_B	NA
Zm00001d021746	Core	P11_Petrosaviidae	10.3368	17	3	0.295255	-0.673085	0.0847606	subgenome_A	NA
Zm00001d016640	Core	P09_Mesangiospermae	90.6222	22	2	0.0968477	-1.64906	0.040324	subgenome_A	NA
Zm00001d036533	Core	P14_Poaceae	38.217	22	3	0.318281	-1.20624	0.0738259	subgenome_B	NA
Zm00001d027572	Core	P09_Mesangiospermae	41.5404	22	2	0.245142	-1.46602	0.00519648	subgenome_A	NA
Zm00001d029889	Core	P16_Panicoideae	51.7968	22	2	0.81965	-1.85392	0.04649	subgenome_A	NA
Zm00001d050470	Core	P14_Poaceae	7.58364	14	14	2.38159	-1.03289	0.00948424	NA	NA
Zm00001d024199	Core	P12_commelinids	27.9859	10	1	0.14979	-0.911034	0.0854792	NA	NA
Zm00001d034862	Core	P11_Petrosaviidae	8.3975	22	3	0.407378	-1.44375	0.0469594	subgenome_A	NA
Zm00001d032054	Core	P16_Panicoideae	NA	NA	4	NA	NA	NA	subgenome_A	NA
Zm00001d048401	Core	P12_commelinids	3.22102	2	3	0.735813	-0.775413	0.0842751	subgenome_B	NA
Zm00001d012831	Core	P09_Mesangiospermae	29.9389	22	2	0.166686	-1.53213	0.0581271	subgenome_B	NA
Zm00001d006769	Core	P08_Magnoliopsida	40.2593	23	3	0.390577	-1.32893	0.0539945	subgenome_B	NA
Zm00001d012735	Core	P04_Embryophyta	68.4591	23	3	0.245108	-1.3748	0.0427146	subgenome_B	NA
Zm00001d022082	Core	P12_commelinids	16.0068	16	6	0.13009	-1.45151	0.0557701	subgenome_A	NA
Zm00001d015053	Core	P14_Poaceae	3.81588	1	5	0.139343	-0.689358	0.0707646	subgenome_A	NA
ZeamMp084	Core	P21_Zea_mays	NA	NA	NA	NA	NA	NA	NA	NA
Zm00001d007373	Core	P21_Zea_mays	NA	NA	NA	1.2667	0.373161	0.117966	NA	NA
Zm00001d051214	Core	P11_Petrosaviidae	31.1124	22	1	0.119591	-1.57295	0.0472729	subgenome_B	NA
Zm00001d052295	Core	P14_Poaceae	40.8955	22	12	0.279573	-1.90604	0.036081	NA	NA
Zm00001d043842	Core	P09_Mesangiospermae	36.3573	22	1	0.712608	-2.05004	0.0323311	subgenome_A	NA
Zm00001d015059	Core	P09_Mesangiospermae	4.20993	11	2	0.617436	-1.0595	0.0721115	subgenome_A	NA
Zm00001d020340	Core	P14_Poaceae	NA	NA	3	0.274968	-1.50672	0.0577889	subgenome_A	NA
Zm00001d028705	Core	P09_Mesangiospermae	27.6472	22	1	0.0658129	-1.34555	0.0727444	subgenome_A	NA
Zm00001d046898	Core	P09_Mesangiospermae	61.9425	22	2	0.0844188	-1.72262	0.0468431	subgenome_A	NA
Zm00001d023247	Core	P14_Poaceae	2.61146	3	1	0.402913	-0.271516	0.110842	subgenome_A	NA
Zm00001d038824	Core	P14_Poaceae	79.6117	18	6	0.251357	-1.7224	0.0419146	subgenome_A	NA
Zm00001d048220	Core	P14_Poaceae	26.1313	14	8	0.488129	-0.786392	0.0848977	subgenome_B	NA
Zm00001d048087	Core	P14_Poaceae	1.199	1	1	0.659676	-0.875927	0.0755618	subgenome_B	NA
Zm00001d022585	Core	P09_Mesangiospermae	60.6141	23	2	0.131775	-1.38855	0.0434073	subgenome_A	NA
Zm00001d000223	Core	P09_Mesangiospermae	4.42557	22	5	NA	NA	NA	NA	NA
Zm00001d027767	Core	P09_Mesangiospermae	3.10768	20	2	0.230224	-1.7745	0.0452566	subgenome_A	NA
Zm00001d009638	Core	P09_Mesangiospermae	517.798	22	4	0.35583	-1.28126	0.0474717	subgenome_B	NA
Zm00001d012010	Core	P12_commelinids	60.3702	21	2	0.471285	-1.03245	0.0571293	subgenome_B	NA
Zm00001d026635	Core	P09_Mesangiospermae	30.4728	22	8	0.222467	-1.24892	0.0629946	subgenome_B	NA
Zm00001d038553	Core	P14_Poaceae	27.3725	16	8	0.315823	-1.39687	0.0717724	subgenome_A	NA
Zm00001d000123	Core	P09_Mesangiospermae	132.748	23	1	NA	NA	NA	NA	NA
Zm00001d038792	Core	P12_commelinids	34.0808	23	3	0.0708249	-1.3946	0.047859	subgenome_A	NA
Zm00001d023684	Core	P12_commelinids	187.42	1	1	0.398374	-1.05588	0.0836535	NA	NA
Zm00001d005256	Core	P14_Poaceae	32.9081	23	2	1.16733	-2.14774	0.0172008	NA	NA
Zm00001d022621	Core	P14_Poaceae	596.682	23	2	0.339251	-1.88206	0.0336099	subgenome_A	NA
Zm00001d032035	Core	P12_commelinids	36.4896	18	2	0.13872	-1.42352	0.0589782	subgenome_A	NA
Zm00001d035600	Core	P14_Poaceae	3.77806	22	3	0.613231	-0.469676	0.0942327	subgenome_A	NA
Zm00001d002714	Core	P14_Poaceae	1876.4	12	3	0.523214	-1.1572	0.036104	subgenome_A	NA
Zm00001d006502	Core	P09_Mesangiospermae	99.9708	22	1	1.4471	NA	NA	subgenome_B	NA
Zm00001d012331	Core	P21_Zea_mays	NA	NA	77	NA	NA	NA	subgenome_B	NA
Zm00001d051178	Core	P12_commelinids	65.095	23	5	0.235199	-1.09279	0.0759862	subgenome_B	NA
Zm00001d013056	Core	P13_Poales	138.532	22	3	0.317175	-1.59022	0.051487	subgenome_B	NA
Zm00001d047683	Core	P13_Poales	13.9122	21	5	0.200379	-0.464302	0.0815269	subgenome_B	NA
Zm00001d006856	Core	P12_commelinids	7.86929	20	3	0.358083	-1.57001	0.063619	subgenome_B	NA
Zm00001d037653	Core	P14_Poaceae	1.90071	1	2	0.560437	-0.861882	0.0914124	subgenome_A	NA
Zm00001d048507	Core	P14_Poaceae	57.2251	22	3	0.21725	-1.38546	0.0562686	subgenome_B	NA
Zm00001d018452	Core	P14_Poaceae	63.1695	22	1	0.263782	-0.932366	0.0755603	subgenome_A	NA
Zm00001d026486	Core	P08_Magnoliopsida	4.18704	5	2	1.77613	-1.71053	0.0314411	subgenome_B	NA
Zm00001d024810	Core	P16_Panicoideae	8.7645	1	1	0.287497	-1.79288	0.0447356	subgenome_A	NA
Zm00001d012833	Core	NA	95.8263	23	2	0.583776	-1.48716	0.0559004	subgenome_B	NA
Zm00001d010504	Core	P12_commelinids	191.201	23	4	0.123144	-1.98435	0.0233508	NA	NA
Zm00001d037155	Core	P14_Poaceae	3.5249	7	59	0.389672	-2.35469	0.0156407	subgenome_B	NA
Zm00001d048690	Core	P14_Poaceae	19.11	9	2	0.232703	-1.57725	0.0540828	subgenome_A	NA
Zm00001d009683	Core	P16_Panicoideae	46.6665	23	12	0.163538	-1.95861	0.0379034	subgenome_B	NA
Zm00001d033358	Core	P16_Panicoideae	288.949	4	NA	0.469738	-1.22455	0.0365028	subgenome_A	NA
Zm00001d029762	Core	P09_Mesangiospermae	153.637	22	2	0.0673924	-1.12601	0.0758653	subgenome_A	NA
Zm00001d015406	Core	P09_Mesangiospermae	284.841	23	4	0.170034	-1.60689	0.0505918	subgenome_A	NA
Zm00001d013461	Core	P11_Petrosaviidae	67.6571	21	2	0.233439	-0.899334	0.0620645	subgenome_B	NA
Zm00001d014737	Core	P12_commelinids	8.83901	22	2	0.200841	-0.987364	0.0772796	subgenome_A	NA
Zm00001d046837	Core	P09_Mesangiospermae	15.9313	21	6	0.247504	-1.97932	0.0352766	subgenome_A	NA
Zm00001d017826	Core	P11_Petrosaviidae	8.28117	9	2	0.322987	-1.10478	0.0604236	subgenome_A	NA
Zm00001d007839	Core	P09_Mesangiospermae	20.0803	22	3	0.358451	-1.55872	0.0535993	subgenome_B	NA
Zm00001d045742	Core	P09_Mesangiospermae	107.433	16	2	1.506	-1.65441	0.0295826	subgenome_A	NA
Zm00001d035947	Core	P09_Mesangiospermae	15.016	23	1	0.256198	-2.08961	0.0285226	subgenome_B	NA
Zm00001d010838	Core	P09_Mesangiospermae	14.9041	21	1	0.326165	-1.38737	0.053994	NA	NA
Zm00001d041627	Core	P09_Mesangiospermae	40.0092	23	3	0.201927	-1.70167	0.0325476	subgenome_B	NA
Zm00001d034517	Core	P09_Mesangiospermae	85.9544	23	13	0.0280038	-1.59432	0.0274478	subgenome_A	NA
Zm00001d046683	Core	P09_Mesangiospermae	120.374	23	4	0.121239	-1.57912	0.0494999	subgenome_A	NA
Zm00001d014462	Core	P09_Mesangiospermae	39.7634	22	8	0.98567	-1.22856	0.0672223	subgenome_A	NA
Zm00001d048327	Core	P14_Poaceae	10.2604	15	7	NA	NA	NA	subgenome_B	NA
Zm00001d009447	Core	P12_commelinids	2.40807	5	2	0.353554	-1.25019	0.0807227	subgenome_B	NA
Zm00001d050132	Core	P12_commelinids	2.78279	9	1	0.341521	-1.93176	0.0401302	NA	NA
Zm00001d036402	Core	P14_Poaceae	11.6413	15	2	0.402888	-1.78677	0.051941	subgenome_B	NA
Zm00001d029826	Core	P12_commelinids	42.7214	22	1	NA	NA	NA	NA	NA
Zm00001d039735	Core	P14_Poaceae	78.1241	10	1	0.171426	-0.801876	0.0697874	subgenome_A	NA
Zm00001d032985	Core	P21_Zea_mays	NA	NA	234	NA	NA	NA	subgenome_A	NA
Zm00001d017590	Core	P12_commelinids	4.6287	3	3	0.154663	-1.98961	0.0359617	subgenome_A	NA
Zm00001d047631	Core	P21_Zea_mays	NA	NA	93	NA	NA	NA	subgenome_B	NA
Zm00001d018058	Core	P12_commelinids	5.94834	15	3	0.536538	-1.08821	0.0741278	subgenome_A	NA
Zm00001d002136	Core	P12_commelinids	282.313	11	1	1.28186	-1.94616	0.0339679	subgenome_A	NA
Zm00001d023923	Core	P13_Poales	3.53993	2	1	0.326421	-1.11518	0.0810186	subgenome_A	NA
Zm00001d045620	Core	P09_Mesangiospermae	935.164	10	2	0.22452	-2.27809	0.0104588	subgenome_A	NA
Zm00001d046444	Core	P09_Mesangiospermae	208.913	23	3	0.0671081	-1.3356	0.0710041	subgenome_A	NA
Zm00001d004906	Core	P14_Poaceae	NA	NA	3	0.331318	-2.07173	0.029054	subgenome_B	NA
Zm00001d003573	Core	P13_Poales	20.9606	6	2	0.176727	-1.77597	0.0326857	subgenome_A	NA
Zm00001d010572	Core	P12_commelinids	24.3025	23	2	0.204889	-2.01674	0.0388984	subgenome_B	NA
Zm00001d018106	Core	P13_Poales	68.1802	19	2	0.634584	-0.777412	0.0935192	subgenome_A	NA
Zm00001d013821	Core	P09_Mesangiospermae	12.4151	19	2	0.806007	0.613478	0.10538	subgenome_B	NA
Zm00001d028896	Core	P12_commelinids	228.263	23	8	0.229147	-1.76424	0.0500572	subgenome_A	NA
Zm00001d018270	Core	P13_Poales	18.1166	22	2	13.1183	-1.81049	0.00710782	subgenome_A	NA
Zm00001d052396	Core	P09_Mesangiospermae	2.33706	13	1	0.57008	-0.803287	0.0637698	subgenome_A	NA
Zm00001d038558	Core	P14_Poaceae	222.228	21	2	0.252626	-1.97024	0.0390365	subgenome_A	NA
Zm00001d037342	Core	P14_Poaceae	30.6402	19	2	0.204083	-1.51347	0.0512023	subgenome_B	NA
Zm00001d020432	Core	P09_Mesangiospermae	25.7653	23	1	0.599416	-2.33445	0.0203439	subgenome_A	NA
Zm00001d024545	Core	P09_Mesangiospermae	NA	NA	1	0.419249	-0.883343	0.0664051	subgenome_A	NA
Zm00001d013809	Core	P12_commelinids	68.3077	21	7	0.0830398	-0.864614	0.082045	subgenome_B	NA
Zm00001d004962	Core	P14_Poaceae	NA	NA	3	NA	NA	NA	subgenome_B	NA
Zm00001d044640	Core	P14_Poaceae	46.9756	15	1	0.265382	-1.44875	0.0578606	subgenome_B	NA
Zm00001d046318	Core	P14_Poaceae	8.23322	4	1	0.26456	-1.40413	0.0668985	subgenome_A	NA
Zm00001d008742	Core	P14_Poaceae	58.2985	12	4	0.252443	-1.346	0.0706172	subgenome_B	NA
Zm00001d041056	Core	P14_Poaceae	89.4366	21	6	1.3367	-2.09718	0.0318645	NA	NA
Zm00001d041535	Core	P11_Petrosaviidae	38.2368	13	2	0.309103	-0.545386	0.0793073	subgenome_B	NA
Zm00001d045599	Core	P11_Petrosaviidae	111.991	20	6	0.0218264	-2.07011	0.0374224	subgenome_A	NA
Zm00001d053636	Core	P09_Mesangiospermae	903.345	23	5	NA	NA	NA	subgenome_B	NA
Zm00001d047921	Core	P09_Mesangiospermae	5.80686	8	3	0.831283	-1.38903	0.047013	subgenome_B	NA
Zm00001d021506	Core	P09_Mesangiospermae	58.76	22	1	0.350434	-1.85964	0.0392587	subgenome_A	NA
Zm00001d018006	Core	P12_commelinids	77.895	18	1	0.239571	-1.80264	0.0387752	subgenome_A	NA
Zm00001d039517	Core	P09_Mesangiospermae	687.475	17	5	0.147479	-1.30092	0.0729917	subgenome_A	NA
Zm00001d051288	Core	P14_Poaceae	73.177	20	6	0.151941	-1.92857	0.0311606	subgenome_B	NA
Zm00001d011444	Core	P09_Mesangiospermae	72.431	19	3	0.430951	-1.74256	0.0441899	subgenome_B	NA
Zm00001d049651	Core	P12_commelinids	4.3322	9	2	1.04202	-0.692524	0.0793071	subgenome_B	NA
Zm00001d010834	Core	P09_Mesangiospermae	25.1324	23	3	1.59519	-1.74016	0.0256858	NA	NA
Zm00001d047582	Core	P12_commelinids	342.753	13	2	0.210213	-1.03922	0.0574918	subgenome_B	NA
Zm00001d004446	Core	P09_Mesangiospermae	21.426	12	1	0.271663	-1.25097	0.0606469	subgenome_A	NA
Zm00001d028537	Core	P09_Mesangiospermae	22.2676	16	3	0.277308	-1.19294	0.0665613	subgenome_A	NA
Zm00001d005671	Core	P11_Petrosaviidae	10.8279	20	23	0.623947	-1.80789	0.036834	subgenome_B	NA
Zm00001d016855	Core	P12_commelinids	109.965	22	6	0.0532979	-1.214	0.0721338	subgenome_A	NA
Zm00001d005897	Core	P12_commelinids	34.2186	9	1	0.201104	-0.1966	0.0637418	subgenome_B	NA
Zm00001d046268	Core	P21_Zea_mays	NA	NA	93	NA	NA	NA	subgenome_A	NA
Zm00001d017504	Core	P11_Petrosaviidae	7.41737	18	NA	0.19938	-1.53455	0.0473634	subgenome_A	NA
Zm00001d033328	Core	P09_Mesangiospermae	37.7118	22	1	0.361066	-1.95633	0.0345774	subgenome_A	NA
ZemaCp012	Core	P07_Spermatophyta	NA	NA	NA	NA	NA	NA	NA	NA
Zm00001d053627	Core	P09_Mesangiospermae	19.8198	22	7	0.0964225	-1.42552	0.0509745	subgenome_B	NA
Zm00001d009628	Core	P12_commelinids	2.97174	15	2	0.0137686	-1.71251	0.0223561	subgenome_B	NA
Zm00001d033541	Core	P11_Petrosaviidae	3.23601	10	1	0.242812	-1.79152	0.0388986	subgenome_A	NA
PZ00001a046934	Core	P09_Mesangiospermae	NA	NA	7	NA	-0.1075	0.00168505	subgenome_B	NA
Zm00001d013058	Core	P14_Poaceae	36.1304	22	5	0.656518	-1.95119	0.0387519	subgenome_B	NA
Zm00001d037700	Core	P09_Mesangiospermae	109.896	23	6	0.104856	-1.93592	0.0329471	subgenome_A	NA
Zm00001d003725	Core	P07_Spermatophyta	584.428	23	18	NA	NA	NA	subgenome_A	NA
Zm00001d052810	Core	P09_Mesangiospermae	17.527	13	1	0.422382	-1.83541	0.0496157	subgenome_B	NA
PZ00001a026687	Core	P14_Poaceae	NA	NA	2	NA	NA	NA	subgenome_A	NA
Zm00001d002741	Core	P09_Mesangiospermae	NA	NA	3	0.754461	-1.72968	0.0463911	subgenome_A	NA
Zm00001d017418	Core	P14_Poaceae	25.5176	12	2	0.214151	-1.90825	0.0400162	subgenome_A	NA
Zm00001d050394	Core	P13_Poales	7.57017	19	2	0.837214	-2.04885	0.0288447	subgenome_B	NA
Zm00001d006106	Core	P12_commelinids	18.3964	18	2	0.483399	-1.31128	0.0571191	subgenome_B	NA
Zm00001d053453	Core	P09_Mesangiospermae	106.747	23	5	0.0363916	-0.425365	0.0659631	subgenome_B	NA
Zm00001d033156	Core	NA	186.478	21	1	0.205215	-1.95281	0.027989	subgenome_A	NA
Zm00001d015063	Core	P21_Zea_mays	NA	NA	23	NA	NA	NA	subgenome_A	NA
Zm00001d025673	Core	P14_Poaceae	33.7879	22	2	0.639658	-2.29352	0.0200306	subgenome_B	NA
Zm00001d046690	Core	P11_Petrosaviidae	10.1124	14	9	0.20247	-1.47104	0.0597379	subgenome_A	NA
Zm00001d038357	Core	P07_Spermatophyta	164.322	23	1	0.0963749	-1.32167	0.0541311	subgenome_A	NA
Zm00001d034853	Core	P09_Mesangiospermae	15.16	22	4	0.278507	-1.20695	0.0602746	subgenome_A	NA
Zm00001d017713	Core	P14_Poaceae	3.6222	6	4	0.193022	-0.890933	0.060262	subgenome_A	NA
Zm00001d022250	Core	P14_Poaceae	73.6103	21	1	0.720522	-1.22711	0.0828288	subgenome_A	NA
Zm00001d052362	Core	P18_Andropogoneae	6.02378	14	3	1.6798	-1.1413	0.0802263	subgenome_A	NA
Zm00001d023838	Core	P09_Mesangiospermae	20.4603	23	2	0.320589	-1.36924	0.0594655	subgenome_A	NA
Zm00001d025501	Core	P21_Zea_mays	NA	NA	45	NA	NA	NA	subgenome_B	NA
Zm00001d027728	Core	P11_Petrosaviidae	93.5881	22	1	0.0597729	-1.43743	0.0608969	subgenome_A	NA
Zm00001d009539	Core	P14_Poaceae	38.4805	22	1	14.4173	-2.002	0.0131874	subgenome_B	NA
Zm00001d008507	Core	P21_Zea_mays	NA	NA	NA	0.310586	-1.46327	0.0462092	subgenome_B	NA
Zm00001d025776	Core	P09_Mesangiospermae	28.0728	22	1	0.223718	-1.73161	0.0474666	subgenome_B	NA
Zm00001d006695	Core	P21_Zea_mays	NA	NA	234	NA	NA	NA	subgenome_B	NA
Zm00001d011490	Core	P12_commelinids	16.563	23	5	0.182798	-1.88622	0.0499674	subgenome_B	NA
Zm00001d034015	Core	P09_Mesangiospermae	599.832	23	5	0.0442708	-0.993033	0.0815976	subgenome_A	NA
Zm00001d028019	Core	P09_Mesangiospermae	855.544	6	1	0.127106	-0.734904	0.0844689	subgenome_A	NA
Zm00001d018124	Core	NA	11.4732	20	2	0.698258	-1.738	0.0602192	subgenome_A	NA
Zm00001d010395	Core	P12_commelinids	32.9	21	2	0.812063	-1.31964	0.0612232	NA	NA
Zm00001d026642	Core	P09_Mesangiospermae	396.778	19	1	0.0334885	-1.28324	0.0426931	subgenome_B	NA
Zm00001d031602	Core	P11_Petrosaviidae	23.1668	21	5	0.109894	-2.17151	0.0351278	subgenome_A	NA
Zm00001d021400	Core	P11_Petrosaviidae	25.7109	22	3	0.401832	-1.63736	0.049581	subgenome_A	NA
Zm00001d024519	Core	P09_Mesangiospermae	1321.23	23	1	0.31431	-1.23222	0.0651329	subgenome_A	NA
Zm00001d037408	Core	P16_Panicoideae	41.3577	22	2	0.431358	-1.27726	0.0665134	NA	NA
Zm00001d008934	Core	P12_commelinids	2.43936	5	1	0.762133	-0.987029	0.0776692	subgenome_B	NA
Zm00001d039002	Core	P21_Zea_mays	25.7282	23	9	0.709516	-1.79315	0.0480374	subgenome_A	NA
Zm00001d024042	Core	P09_Mesangiospermae	5.73381	14	1	NA	-1.46737	0.0262878	subgenome_A	NA
Zm00001d009431	Core	P14_Poaceae	808.404	23	6	0.475556	-1.79673	0.0355361	subgenome_B	NA
Zm00001d026244	Core	P09_Mesangiospermae	21.9746	22	3	0.261486	-1.02809	0.0824618	subgenome_B	NA
Zm00001d042658	Core	P14_Poaceae	168.423	21	5	0.408968	-1.84639	0.0330775	subgenome_A	NA
Zm00001d024734	Core	P14_Poaceae	252.37	11	5	0.241389	-0.854257	0.0719218	subgenome_A	NA
Zm00001d053903	Core	P21_Zea_mays	NA	NA	77	NA	NA	NA	subgenome_B	NA
Zm00001d034872	Core	P09_Mesangiospermae	17.4856	19	1	1.02711	-1.78455	0.0498486	subgenome_A	NA
Zm00001d011847	Core	P14_Poaceae	NA	NA	2	0.475004	-0.763271	0.081687	subgenome_B	NA
Zm00001d011260	Core	P14_Poaceae	4.04978	1	2	0.339078	-1.14727	0.0566488	subgenome_B	NA
Zm00001d045674	Core	P21_Zea_mays	NA	NA	NA	0.537493	-0.361816	0.108721	subgenome_A	NA
Zm00001d036448	Core	P09_Mesangiospermae	41.4912	22	11	0.274895	-1.28582	0.0663829	subgenome_B	NA
Zm00001d051912	Core	P09_Mesangiospermae	188.234	23	4	0.515234	-1.64993	0.0211291	subgenome_B	NA
Zm00001d019056	Dispensable	P11_Petrosaviidae	NA	NA	5	NA	NA	NA	subgenome_A	CLS002
Zm00001d018401	Core	P09_Mesangiospermae	134.546	22	1	0.115103	-1.46451	0.0600429	subgenome_A	NA
Zm00001d044528	Core	P14_Poaceae	53.8566	23	2	0.33275	-1.04281	0.0596772	subgenome_A	NA
Zm00001d045331	Core	P21_Zea_mays	NA	NA	234	NA	NA	NA	subgenome_A	NA
Zm00001d002371	Core	P12_commelinids	47.2549	22	6	0.043565	-1.09205	0.0549712	subgenome_A	NA
Zm00001d039762	Core	P14_Poaceae	39.6224	22	1	1.14294	-1.68706	0.0491903	subgenome_A	NA
Zm00001d005329	Core	P09_Mesangiospermae	36.8117	23	2	0.188712	-1.62767	0.0457745	subgenome_B	NA
Zm00001d010038	Core	P09_Mesangiospermae	349.833	5	1	0.181183	-1.65824	0.031352	subgenome_B	NA
Zm00001d038165	Core	P14_Poaceae	63.7896	23	6	0.178403	-1.63145	0.0415819	subgenome_A	NA
Zm00001d003016	Core	P14_Poaceae	283.639	21	3	0.531985	-1.80935	0.0417108	subgenome_A	NA
PZ00001a028889	Candidate-Core	P09_Mesangiospermae	NA	NA	8	0.296529	-0.317036	0.00102619	subgenome_B	NA
Zm00001d006752	Core	P09_Mesangiospermae	14.2799	22	3	0.287087	-1.57115	0.0539028	subgenome_B	NA
Zm00001d040254	Core	P12_commelinids	4.00287	16	6	0.413817	-1.82517	0.0536655	subgenome_A	NA
Zm00001d013176	Core	P12_commelinids	15.1879	21	2	0.197908	-1.02452	0.0844177	subgenome_B	NA
Zm00001d032962	Core	P14_Poaceae	1000.3	12	1	0.395771	-1.47617	0.0554821	subgenome_A	NA
Zm00001d023294	Core	P14_Poaceae	49.4542	15	1	0.488991	-0.554593	0.0889493	subgenome_A	NA
Zm00001d016486	Core	P08_Magnoliopsida	17.0676	22	1	0.283479	-1.53938	0.0597436	subgenome_A	NA
Zm00001d047687	Core	P12_commelinids	38.9847	22	2	0.239541	-1.06917	0.0544434	subgenome_B	NA
Zm00001d026569	Core	P09_Mesangiospermae	1.02852	1	4	0.201561	-0.966183	0.0908869	subgenome_B	NA
Zm00001d018057	Core	P09_Mesangiospermae	7.29739	22	2	0.269513	-1.45123	0.0702335	subgenome_A	NA
Zm00001d023241	Core	P09_Mesangiospermae	30.6614	23	1	0.379137	-0.327187	0.0881813	subgenome_A	NA
Zm00001d009873	Core	P14_Poaceae	21.1278	22	2	0.457395	-2.01752	0.0425725	NA	NA
Zm00001d036719	Core	P09_Mesangiospermae	13.121	18	5	0.257912	-1.67847	0.0507995	subgenome_B	NA
Zm00001d034320	Core	P12_commelinids	38.3963	23	4	0.233277	-1.24224	0.0546442	subgenome_A	NA
Zm00001d041319	Core	P14_Poaceae	2.33098	3	8	0.0236136	-1.77856	0.0342623	NA	NA
Zm00001d016782	Core	P14_Poaceae	NA	NA	3	NA	NA	NA	subgenome_A	NA
Zm00001d045046	Core	P14_Poaceae	22.9882	22	2	0.280629	-1.61806	0.0575527	subgenome_A	NA
Zm00001d016737	Core	P14_Poaceae	9.14538	21	3	0.218065	-0.951639	0.0724099	subgenome_A	NA
Zm00001d043889	Core	P08_Magnoliopsida	745.268	9	1	0.23521	-1.66764	0.0487678	subgenome_A	NA
Zm00001d038333	Core	P14_Poaceae	13.182	13	2	0.127289	-1.42813	0.0702898	subgenome_A	NA
Zm00001d050054	Core	P08_Magnoliopsida	120.703	22	2	0.728231	-0.6787	0.0637352	subgenome_B	NA
Zm00001d041025	Core	P14_Poaceae	4.01532	5	1	0.289899	-1.30506	0.0704329	NA	NA
Zm00001d026549	Core	P09_Mesangiospermae	31.8431	23	1	0.129633	-0.649406	0.0851306	subgenome_B	NA
Zm00001d040930	Core	P21_Zea_mays	NA	NA	NA	NA	NA	NA	subgenome_A	NA
Zm00001d012231	Core	P11_Petrosaviidae	51.1365	11	29	0.219514	-0.972991	0.0769075	subgenome_B	NA
Zm00001d052720	Core	P14_Poaceae	1125.55	23	7	0.0726089	-2.08582	0.0337154	subgenome_B	NA
Zm00001d013065	Core	P14_Poaceae	48.5446	22	3	0.506172	-0.793493	0.0716725	subgenome_B	NA
Zm00001d007463	Candidate-Core	P14_Poaceae	NA	NA	4	NA	NA	NA	subgenome_B	NA
Zm00001d037337	Core	P09_Mesangiospermae	84.0652	22	3	0.0100984	-1.79284	0.0169524	subgenome_B	NA
Zm00001d052371	Core	P14_Poaceae	69.4014	10	3	1.20855	-1.12611	0.0418994	subgenome_A	NA
Zm00001d051835	Core	P09_Mesangiospermae	121.143	2	18	NA	-1.69258	0.0208624	subgenome_B	NA
Zm00001d027278	Core	P16_Panicoideae	48.1387	22	11	0.0349712	-2.45281	0.015642	subgenome_A	NA
Zm00001d018431	Core	P14_Poaceae	4.68532	7	9	0.226771	-0.965172	0.0848242	subgenome_A	NA
Zm00001d035140	Core	P09_Mesangiospermae	31.8609	23	11	0.313669	-1.43557	0.0561185	subgenome_A	NA
Zm00001d020780	Core	P09_Mesangiospermae	136.129	14	1	0.131073	-0.555688	0.087467	subgenome_A	NA
Zm00001d041005	Core	P14_Poaceae	14.8245	1	2	0.467718	-1.32049	0.0674196	NA	NA
Zm00001d011924	Core	P13_Poales	4.85816	5	1	0.324681	-1.20813	0.0732345	subgenome_B	NA
Zm00001d008602	Core	P12_commelinids	24.3768	22	2	0.133529	-0.852158	0.0755133	subgenome_B	NA
Zm00001d049143	Core	P13_Poales	4.93198	1	1	0.106859	-1.66634	0.0420877	subgenome_A	NA
Zm00001d012747	Core	P14_Poaceae	10.5234	22	5	0.327309	-1.70338	0.0490049	subgenome_B	NA
Zm00001d012655	Core	P11_Petrosaviidae	21.4417	20	2	0.314412	-1.25602	0.070016	subgenome_B	NA
Zm00001d000019	Core	NA	173.133	23	NA	NA	NA	NA	NA	NA
Zm00001d029502	Core	P05_Tracheophyta	15.5725	5	2	0.406809	-1.21371	0.0670667	subgenome_A	NA
Zm00001d030423	Core	P21_Zea_mays	NA	NA	43	NA	NA	NA	NA	NA
Zm00001d035161	Core	P10_Liliopsida	12.2548	2	29	0.150331	-1.00996	0.0825461	subgenome_A	NA
Zm00001d037603	Core	P11_Petrosaviidae	1577.72	23	4	1.43405	-1.65397	0.0374666	subgenome_A	NA
Zm00001d041534	Core	P09_Mesangiospermae	6.93141	8	5	0.485074	-0.464836	0.0940316	subgenome_B	NA
Zm00001d010976	Core	P12_commelinids	158.218	22	5	0.0142621	-1.52737	0.040189	subgenome_B	NA
Zm00001d052796	Core	P09_Mesangiospermae	316.341	22	5	0.0960315	-1.60376	0.04033	subgenome_B	NA
Zm00001d041119	Core	P09_Mesangiospermae	181.529	22	5	0.264827	-0.43221	0.0636957	NA	NA
Zm00001d007035	Core	P14_Poaceae	14.887	22	NA	0.501087	-0.200438	0.0733572	subgenome_B	NA
Zm00001d043622	Core	P14_Poaceae	NA	NA	1	0.403737	-1.14368	0.0713898	subgenome_A	NA
ZeamMp132	Core	P14_Poaceae	NA	NA	NA	NA	NA	NA	NA	NA
ZemaCp053	Core	P09_Mesangiospermae	NA	NA	NA	NA	NA	NA	NA	NA
Zm00001d013015	Core	P11_Petrosaviidae	182.443	22	1	0.165535	-1.35494	0.0721255	subgenome_B	NA
Zm00001d034370	Core	P08_Magnoliopsida	19.4243	22	4	NA	NA	NA	subgenome_A	NA
Zm00001d038404	Core	P14_Poaceae	13.8204	22	5	0.218353	-1.92024	0.0324175	subgenome_A	NA
Zm00001d010749	Core	P12_commelinids	2.24242	1	4	0.143698	-1.33231	0.0570407	subgenome_B	NA
Zm00001d047593	Core	P09_Mesangiospermae	NA	NA	29	0.497481	-1.09176	0.0633618	subgenome_B	NA
Zm00001d046630	Core	P16_Panicoideae	16.8702	22	1	0.62754	-2.20162	0.0377655	subgenome_A	NA
Zm00001d029617	Core	P12_commelinids	12.7907	5	1	0.659429	-1.20183	0.0759265	subgenome_A	NA
Zm00001d010997	Core	P11_Petrosaviidae	7.09777	22	2	0.262575	-1.22119	0.0745986	subgenome_B	NA
Zm00001d013264	Core	P09_Mesangiospermae	2.02672	2	8	0.743651	-1.2683	0.051883	subgenome_B	NA
Zm00001d019082	Core	P21_Zea_mays	NA	NA	22	NA	NA	NA	subgenome_A	NA
Zm00001d034617	Core	P11_Petrosaviidae	48.8868	22	1	0.19403	-1.79723	0.0480676	subgenome_A	NA
Zm00001d028005	Core	P09_Mesangiospermae	43.2987	23	3	0.0224923	-0.0652458	0.113749	subgenome_A	NA
Zm00001d000365	Core	P13_Poales	NA	NA	19	NA	NA	NA	NA	NA
Zm00001d000203	Core	P14_Poaceae	10.1817	12	3	NA	NA	NA	NA	NA
Zm00001d012221	Core	P09_Mesangiospermae	600.591	17	1	0.185206	-1.64574	0.0482799	subgenome_B	NA
Zm00001d025542	Core	P09_Mesangiospermae	94.0751	23	3	0.328425	-0.37006	0.104495	subgenome_B	NA
Zm00001d016982	Core	P09_Mesangiospermae	22.5118	16	1	0.161102	-1.08587	0.0803852	subgenome_A	NA
Zm00001d029840	Core	P09_Mesangiospermae	20.7656	18	1	0.411762	-0.540645	0.0964186	subgenome_A	NA
Zm00001d037237	Core	P14_Poaceae	17.6804	22	1	0.106742	-1.71839	0.0362434	subgenome_B	NA
Zm00001d047043	Core	P14_Poaceae	4.82117	22	1	0.171727	-1.64574	0.0501164	subgenome_B	NA
Zm00001d035229	Core	NA	7.15513	16	1	0.421284	-1.67984	0.0482262	NA	NA
Zm00001d032518	Core	P09_Mesangiospermae	6.32722	23	1	0.245938	-1.65043	0.0666999	subgenome_A	NA
Zm00001d010094	Core	P14_Poaceae	8.62563	2	5	NA	NA	NA	NA	NA
Zm00001d012766	Core	P09_Mesangiospermae	18.2679	7	4	0.146188	-0.322714	0.090564	subgenome_B	NA
Zm00001d002616	Core	P11_Petrosaviidae	NA	NA	1	0.547545	-0.944583	0.0825905	subgenome_A	NA
Zm00001d011581	Core	P09_Mesangiospermae	869.308	23	1	0.0551394	-1.22465	0.058421	subgenome_B	NA
Zm00001d025008	Core	P13_Poales	17.0491	22	2	0.277401	-1.07603	0.0647345	NA	NA
Zm00001d037713	Core	P14_Poaceae	48.6931	20	2	0.69795	-1.16192	0.0687371	subgenome_A	NA
Zm00001d041456	Core	P09_Mesangiospermae	218.002	23	3	2.60619	-2.2719	0.0140322	subgenome_B	NA
Zm00001d023944	Core	P09_Mesangiospermae	3.03734	13	1	0.275402	-1.8178	0.0416308	subgenome_A	NA
Zm00001d024302	Core	P14_Poaceae	21329.3	15	1	0.0173999	-1.62613	0.0264793	subgenome_A	NA
Zm00001d044438	Core	P14_Poaceae	NA	NA	3	0.00549239	0.0749638	0.0120931	subgenome_A	NA
Zm00001d016493	Core	P09_Mesangiospermae	12.8329	22	1	0.0449463	-1.82202	0.0454481	subgenome_A	NA
Zm00001d022141	Core	P09_Mesangiospermae	216.295	23	1	0.244807	-1.72808	0.0369246	subgenome_A	NA
Zm00001d020445	Core	P11_Petrosaviidae	33.0758	17	2	0.218231	-0.415521	0.106192	subgenome_A	NA
Zm00001d048604	Core	P14_Poaceae	6.33692	22	5	0.235462	-0.972586	0.0887565	subgenome_A	NA
Zm00001d023299	Core	P14_Poaceae	83.2995	21	12	0.408224	-1.35741	0.062819	subgenome_A	NA
Zm00001d022116	Core	P09_Mesangiospermae	NA	NA	4	0.660926	-1.37962	0.0634031	subgenome_A	NA
Zm00001d014415	Core	P16_Panicoideae	6.03325	22	12	NA	NA	NA	NA	NA
Zm00001d017118	Core	P09_Mesangiospermae	166.585	22	1	0.786791	-1.35443	0.0603808	subgenome_A	NA
Zm00001d016707	Core	P09_Mesangiospermae	68.8898	11	6	0.427247	-0.144262	0.0674737	subgenome_A	NA
Zm00001d006923	Core	NA	7.22378	21	NA	0.298522	-1.08406	0.071751	subgenome_B	NA
Zm00001d013299	Core	P14_Poaceae	NA	NA	6	0.491299	-0.930414	0.0541172	subgenome_B	NA
Zm00001d048826	Core	P18_Andropogoneae	19.0941	2	NA	NA	NA	NA	subgenome_A	NA
Zm00001d044301	Core	P14_Poaceae	126.448	23	5	0.142384	-1.42624	0.0561975	subgenome_A	NA
Zm00001d014544	Core	P21_Zea_mays	NA	NA	80	NA	NA	NA	NA	NA
Zm00001d033058	Core	P12_commelinids	42.9339	23	9	0.425434	-1.15796	0.0553482	subgenome_A	NA
Zm00001d020684	Core	P09_Mesangiospermae	23.409	21	1	0.430915	-2.21869	0.0307562	subgenome_A	NA
Zm00001d034936	Core	P01_Viridiplantae	6.41723	1	1	0.540132	-1.89118	0.0425499	subgenome_A	NA
Zm00001d000431	Core	P14_Poaceae	NA	NA	5	NA	NA	NA	NA	NA
Zm00001d052941	Core	P13_Poales	36.0014	22	3	0.215603	-1.01467	0.0755481	subgenome_A	NA
Zm00001d051498	Core	P09_Mesangiospermae	119.577	23	1	0.255633	-1.57106	0.0505102	subgenome_B	NA
Zm00001d020471	Core	P16_Panicoideae	40.4154	22	6	NA	NA	NA	subgenome_A	NA
Zm00001d003588	Core	P09_Mesangiospermae	56.4031	18	6	7.84713	-1.47621	0.00250363	subgenome_A	NA
Zm00001d008899	Core	P09_Mesangiospermae	NA	NA	10	0.309691	-1.36399	0.0563371	subgenome_B	NA
Zm00001d041777	Core	P18_Andropogoneae	6.19456	2	2	0.0370971	-0.68672	0.0900879	NA	NA
Zm00001d018758	Core	P09_Mesangiospermae	148.505	23	3	0.138848	-1.20295	0.0732669	subgenome_A	NA
Zm00001d047562	Core	P08_Magnoliopsida	10.1196	20	4	0.5257	-1.42496	0.0629922	subgenome_B	NA
Zm00001d012597	Core	P09_Mesangiospermae	72.6218	22	1	0.173676	-0.994268	0.0805912	subgenome_B	NA
Zm00001d019300	Core	P09_Mesangiospermae	2.38404	1	7	0.477215	-0.56747	0.0873236	subgenome_A	NA
Zm00001d052648	Core	P09_Mesangiospermae	10.1917	22	5	NA	NA	NA	subgenome_A	NA
Zm00001d017699	Core	P12_commelinids	39.586	20	4	0.260644	-1.42558	0.0524198	subgenome_A	NA
Zm00001d004102	Core	P14_Poaceae	22.5903	1	1	0.321902	-1.25041	0.0687811	NA	NA
Zm00001d014991	Core	P09_Mesangiospermae	119.724	22	2	0.253931	-1.13419	0.0746668	subgenome_A	NA
Zm00001d036131	Core	P09_Mesangiospermae	161.146	22	1	0.608133	-1.67863	0.042606	subgenome_B	NA
Zm00001d025193	Core	P12_commelinids	83.0643	23	2	0.0922184	-1.87947	0.0232632	subgenome_B	NA
Zm00001d025672	Core	P09_Mesangiospermae	1.94877	1	1	0.258213	-2.42992	0.0172502	subgenome_B	NA
Zm00001d024610	Core	P18_Andropogoneae	354.945	1	4	NA	NA	NA	subgenome_A	NA
Zm00001d039663	Core	P09_Mesangiospermae	224.821	23	7	NA	NA	NA	subgenome_A	NA
Zm00001d002228	Core	P14_Poaceae	NA	NA	1	NA	NA	NA	subgenome_A	NA
Zm00001d019944	Core	P12_commelinids	25.8461	20	1	0.197665	-1.83819	0.0408679	NA	NA
Zm00001d033600	Core	P11_Petrosaviidae	25.1728	23	2	0.775029	-2.06365	0.0316335	subgenome_A	NA
Zm00001d022099	Core	P12_commelinids	51.2126	16	3	0.0480447	-1.38262	0.0419635	subgenome_A	NA
Zm00001d025816	Core	P09_Mesangiospermae	10.2429	16	1	0.262918	-2.1883	0.0314898	subgenome_B	NA
Zm00001d039324	Core	P12_commelinids	26.7032	18	2	0.194779	-1.47868	0.0576856	subgenome_A	NA
Zm00001d008297	Core	P09_Mesangiospermae	58.9849	23	2	0.0398735	-2.14359	0.0337645	subgenome_B	NA
Zm00001d051206	Core	P09_Mesangiospermae	44.8366	13	2	0.42874	-1.61807	0.0460982	subgenome_B	NA
Zm00001d017226	Core	P09_Mesangiospermae	NA	NA	31	NA	-0.377044	0.00691787	subgenome_A	NA
Zm00001d027315	Core	P13_Poales	8.01238	21	1	0.662807	-0.96763	0.0773883	subgenome_A	NA
Zm00001d042879	Core	P14_Poaceae	11.3374	22	2	0.0883533	-0.914354	0.0677063	subgenome_A	NA
Zm00001d052584	Core	P09_Mesangiospermae	20.0153	19	12	0.540501	-1.01842	0.0893941	subgenome_A	NA
Zm00001d041877	Core	P14_Poaceae	21.9449	21	4	0.326553	-1.23247	0.0695046	subgenome_B	NA
Zm00001d009110	Core	P09_Mesangiospermae	220.619	4	1	0.184383	-1.23494	0.058866	subgenome_B	NA
Zm00001d024605	Core	P12_commelinids	30.2725	22	1	0.180871	-0.430465	0.114886	subgenome_A	NA
Zm00001d004355	Core	P14_Poaceae	NA	NA	2	0.37877	-1.95274	0.00760095	subgenome_A	NA
Zm00001d016588	Core	P11_Petrosaviidae	558.144	23	1	0.19466	-1.13606	0.0757637	subgenome_A	NA
Zm00001d000028	Core	P09_Mesangiospermae	2.44193	10	2	NA	NA	NA	NA	NA
Zm00001d004738	Core	P14_Poaceae	NA	NA	1	0.42428	-1.86443	0.0421319	subgenome_B	NA
Zm00001d008397	Core	P09_Mesangiospermae	1061.61	16	1	0.500751	-0.0797331	0.103519	subgenome_B	NA
Zm00001d039854	Core	P12_commelinids	14.034	23	4	0.164195	-0.496446	0.101882	subgenome_A	NA
Zm00001d002065	Core	P01_Viridiplantae	448.666	22	11	0.125967	-1.11069	0.0446021	subgenome_A	NA
Zm00001d018219	Core	P09_Mesangiospermae	3.15537	20	1	0.22931	-1.37254	0.0573709	subgenome_A	NA
Zm00001d023903	Core	P14_Poaceae	10.0969	20	3	NA	NA	NA	subgenome_A	NA
Zm00001d053020	Core	P14_Poaceae	14.3621	14	3	0.142807	-1.73951	0.0539634	subgenome_A	NA
Zm00001d028874	Core	P14_Poaceae	30.844	8	4	0.152256	-1.27769	0.0688439	subgenome_A	NA
Zm00001d016457	Core	P12_commelinids	5.77414	5	1	0.575824	-0.48395	0.087108	subgenome_A	NA
Zm00001d007257	Core	P13_Poales	9.01639	3	4	0.1708	-1.47585	0.0638191	subgenome_B	NA
Zm00001d033682	Core	P08_Magnoliopsida	27.1682	22	5	0.747419	-1.84123	0.0379575	subgenome_A	NA
Zm00001d052025	Core	P09_Mesangiospermae	756.422	23	4	1.86572	-0.807926	0.0518177	subgenome_B	NA
Zm00001d006239	Core	P21_Zea_mays	NA	NA	93	NA	NA	NA	subgenome_B	NA
Zm00001d011257	Core	P14_Poaceae	6.06724	2	NA	30.5836	-0.854713	0.0391539	subgenome_B	NA
Zm00001d006621	Core	P09_Mesangiospermae	53.9662	22	17	0.41743	-1.85431	0.0360851	subgenome_B	NA
Zm00001d031544	Core	P14_Poaceae	NA	NA	1	0.369793	-0.705478	0.0802285	subgenome_A	NA
Zm00001d011840	Core	P14_Poaceae	18.0217	15	1	0.211859	-0.631758	0.0610381	subgenome_B	NA
Zm00001d010478	Core	P09_Mesangiospermae	67.917	22	2	0.409452	-0.819585	0.0637956	subgenome_B	NA
Zm00001d035201	Core	P09_Mesangiospermae	3110.82	23	2	0.0232083	-0.640617	0.0898226	subgenome_A	NA
Zm00001d034885	Core	P09_Mesangiospermae	69.6704	22	5	0.268625	-1.03119	0.0815869	subgenome_A	NA
Zm00001d027453	Core	P13_Poales	8.56424	5	1	0.521593	-1.00317	0.0661143	subgenome_A	NA
Zm00001d034124	Core	P09_Mesangiospermae	30.1206	22	1	0.258902	-1.48926	0.0586811	subgenome_A	NA
Zm00001d011515	Core	P14_Poaceae	8.36286	1	1	NA	-1.7997	0.0115402	subgenome_B	NA
Zm00001d040056	Core	P08_Magnoliopsida	116.898	23	1	0.110524	-1.09072	0.073392	subgenome_A	NA
Zm00001d027613	Core	P09_Mesangiospermae	149.628	22	1	0.242837	-1.60228	0.0518662	subgenome_A	NA
Zm00001d023984	Core	P14_Poaceae	1745.13	13	1	0.608143	-0.542665	0.0976443	subgenome_A	NA
Zm00001d039969	Core	P14_Poaceae	21.4572	5	2	0.202464	-1.68568	0.052676	subgenome_A	NA
Zm00001d043733	Core	P14_Poaceae	101.259	15	2	0.677876	-1.22123	0.0756319	subgenome_A	NA
Zm00001d037233	Core	P09_Mesangiospermae	10.2708	19	3	0.179158	-2.06996	0.0235919	subgenome_B	NA
Zm00001d017814	Core	P12_commelinids	1.67707	6	1	0.699169	-1.48358	0.0246768	subgenome_A	NA
Zm00001d002003	Core	P09_Mesangiospermae	19.001	22	2	0.270057	-1.09137	0.067078	subgenome_A	NA
Zm00001d012013	Core	P16_Panicoideae	4.36983	3	3	1.44379	-1.81856	0.0212007	subgenome_B	NA
Zm00001d031267	Core	P09_Mesangiospermae	32.0736	22	1	0.240701	-1.83013	0.045143	subgenome_A	NA
Zm00001d048687	Core	P09_Mesangiospermae	18.1254	22	3	0.332784	-0.95982	0.0839247	subgenome_A	NA
Zm00001d003730	Core	P07_Spermatophyta	1412.22	23	18	0.00444082	-1.38023	0.0312073	subgenome_A	NA
Zm00001d049242	Core	P12_commelinids	12.4453	18	6	1.14913	-1.65944	0.0247145	subgenome_A	NA
Zm00001d027639	Core	P14_Poaceae	3.24222	3	1	0.144573	-1.22838	0.0732411	subgenome_A	NA
Zm00001d012609	Core	P14_Poaceae	22.6078	21	1	0.176414	-1.42919	0.0588483	subgenome_B	NA
Zm00001d008858	Core	P09_Mesangiospermae	44.374	23	1	0.177812	-1.00657	0.0728934	subgenome_B	NA
Zm00001d020643	Core	P09_Mesangiospermae	23.3214	21	4	0.213487	-1.51096	0.0540465	subgenome_A	NA
Zm00001d024831	Core	P09_Mesangiospermae	6.1244	21	1	0.403372	-0.909704	0.0863568	subgenome_A	NA
Zm00001d028447	Core	P09_Mesangiospermae	6.01513	17	2	0.106277	-1.34147	0.0608886	subgenome_A	NA
Zm00001d015448	Core	P12_commelinids	2.65289	8	2	0.475551	-0.113519	0.068345	subgenome_A	NA
Zm00001d038445	Core	P14_Poaceae	1.61181	1	8	0.189618	-1.08657	0.0706792	subgenome_A	NA
Zm00001d052660	Core	P09_Mesangiospermae	183.86	22	1	0.292923	-1.95605	0.0382972	subgenome_A	NA
Zm00001d016307	Core	P13_Poales	1.45332	2	6	0.387324	-1.45068	0.0536161	subgenome_A	NA
Zm00001d012662	Core	P12_commelinids	81.9348	23	1	0.211495	-1.57667	0.0548713	subgenome_B	NA
Zm00001d028122	Core	P12_commelinids	39.4111	16	1	0.149187	-1.81912	0.0320666	subgenome_A	NA
Zm00001d052855	Core	P09_Mesangiospermae	659.341	23	5	0.0615852	-1.86441	0.0427678	subgenome_B	NA
Zm00001d019373	Core	P14_Poaceae	NA	NA	2	0.261368	-1.18266	0.077493	subgenome_A	NA
Zm00001d016551	Core	P09_Mesangiospermae	6.15583	7	1	0.185572	-1.15907	0.0726876	subgenome_A	NA
Zm00001d007143	Core	P09_Mesangiospermae	27.6612	4	4	0.364693	-0.907824	0.0783559	subgenome_B	NA
Zm00001d008929	Core	P09_Mesangiospermae	135.383	21	1	0.301438	-1.25024	0.0705661	subgenome_B	NA
Zm00001d008898	Core	P09_Mesangiospermae	54.1529	16	1	0.221156	-1.8567	0.0337147	subgenome_B	NA
Zm00001d028630	Core	P09_Mesangiospermae	90.8632	19	13	0.0654346	-1.26577	0.079585	subgenome_A	NA
Zm00001d047607	Core	P14_Poaceae	1.37987	6	7	0.296123	-1.47392	0.0514355	subgenome_B	NA
Zm00001d041038	Core	P18_Andropogoneae	NA	NA	4	NA	NA	NA	NA	NA
Zm00001d034003	Core	P09_Mesangiospermae	147.536	7	1	0.46693	-0.618618	0.102001	subgenome_A	NA
Zm00001d016438	Core	P09_Mesangiospermae	58.8217	23	3	0.0708128	-1.30542	0.0625386	subgenome_A	NA
Zm00001d021880	Core	P12_commelinids	40.3389	1	4	0.426861	-1.373	0.0582006	subgenome_A	NA
Zm00001d003266	Core	P12_commelinids	14.8133	18	1	0.0842908	-1.16248	0.0673596	subgenome_A	NA
Zm00001d031902	Core	P07_Spermatophyta	25.2677	22	1	NA	-0.857684	0.0400419	subgenome_A	NA
Zm00001d013736	Core	P08_Magnoliopsida	108.295	22	4	NA	-0.859492	0.0539612	subgenome_B	NA
Zm00001d015227	Core	P09_Mesangiospermae	112.192	23	6	0.244554	-1.82932	0.0505164	subgenome_A	NA
Zm00001d016356	Core	P14_Poaceae	1.87983	1	10	NA	NA	NA	subgenome_A	NA
Zm00001d016772	Core	P12_commelinids	10.9178	22	1	0.0280844	-2.3908	0.00831496	subgenome_A	NA
Zm00001d013014	Core	P12_commelinids	4.43373	19	12	0.792624	-0.637716	0.0939572	subgenome_B	NA
Zm00001d008839	Core	P14_Poaceae	60.6333	23	1	0.133593	-1.0905	0.0445721	NA	NA
Zm00001d020578	Core	P09_Mesangiospermae	6.47618	19	1	0.222153	-1.13413	0.0631209	subgenome_A	NA
Zm00001d039177	Core	P09_Mesangiospermae	20.1353	20	3	0.158199	-1.73338	0.041218	subgenome_A	NA
Zm00001d037449	Core	P11_Petrosaviidae	22.0789	22	1	0.318188	-1.47342	0.0550669	NA	NA
Zm00001d007632	Core	P14_Poaceae	84.0982	23	4	0.344952	-1.3345	0.0493739	NA	NA
Zm00001d019376	Core	P14_Poaceae	41.5014	15	4	0.29333	-1.60165	0.062366	subgenome_A	NA
Zm00001d023747	Core	P21_Zea_mays	NA	NA	114	NA	NA	NA	subgenome_A	NA
Zm00001d038032	Core	P04_Embryophyta	NA	NA	1	0.132856	-1.1295	0.0457537	subgenome_A	NA
Zm00001d044597	Core	P14_Poaceae	11.0244	22	1	0.591507	-1.36064	0.0719783	subgenome_B	NA
Zm00001d037520	Core	P21_Zea_mays	NA	NA	46	NA	NA	NA	subgenome_A	NA
Zm00001d005182	Core	P09_Mesangiospermae	23.4125	22	4	NA	-2.14891	0.00945859	subgenome_B	NA
Zm00001d019914	Core	P21_Zea_mays	NA	NA	43	NA	NA	NA	subgenome_A	NA
Zm00001d052437	Core	P14_Poaceae	6.14264	18	1	1.3262	-1.89615	0.0364047	subgenome_A	NA
Zm00001d051242	Core	P14_Poaceae	9.76349	23	5	0.963021	-2.25439	0.0248288	subgenome_B	NA
Zm00001d011563	Core	P09_Mesangiospermae	70.1404	22	2	0.349921	-0.80617	0.0766809	subgenome_B	NA
Zm00001d048085	Core	P12_commelinids	233.054	22	2	0.283307	-1.4334	0.0556126	subgenome_B	NA
Zm00001d004639	Core	P14_Poaceae	13.9496	23	9	0.277246	-1.87441	0.0292842	NA	NA
Zm00001d041983	Core	P14_Poaceae	13.4377	22	1	0.458156	-1.65814	0.0705735	subgenome_A	NA
Zm00001d028153	Core	P09_Mesangiospermae	188.33	22	2	0.475173	-1.38439	0.0505837	subgenome_A	NA
Zm00001d021962	Core	P09_Mesangiospermae	83.3637	22	1	0.0774096	-1.58854	0.0577186	subgenome_A	NA
Zm00001d037473	Core	P08_Magnoliopsida	27.4915	22	2	0.499927	-1.60605	0.0582153	subgenome_B	NA
Zm00001d031077	Core	P13_Poales	1.39788	1	2	0.114588	-1.49014	0.0641951	subgenome_A	NA
Zm00001d032402	Core	P09_Mesangiospermae	140.128	22	1	0.69486	1.13729	0.150314	subgenome_A	NA
Zm00001d009554	Core	P09_Mesangiospermae	102.208	23	1	0.621205	-1.67836	0.0388505	subgenome_B	NA
Zm00001d021372	Core	P08_Magnoliopsida	14.7799	22	1	0.827717	-1.76758	0.0461599	subgenome_A	NA
Zm00001d035579	Core	P09_Mesangiospermae	40.0104	23	1	0.30687	-1.18516	0.0620625	subgenome_A	NA
Zm00001d005545	Core	P14_Poaceae	389.092	4	1	0.0361187	0.738011	0.141882	subgenome_B	NA
Zm00001d039613	Core	P14_Poaceae	74.3964	23	7	0.152469	-1.5038	0.040401	subgenome_A	NA
Zm00001d035980	Core	P14_Poaceae	21.0157	7	1	0.0878566	-1.32163	0.0498609	subgenome_B	NA
Zm00001d029654	Core	P09_Mesangiospermae	31.9968	20	1	0.254451	-0.204965	0.11374	subgenome_A	NA
Zm00001d040331	Core	P11_Petrosaviidae	29.7479	23	3	0.674651	-1.97336	0.0333358	subgenome_A	NA
Zm00001d008515	Core	P09_Mesangiospermae	81.9834	19	2	0.43227	-0.450342	0.0916426	subgenome_B	NA
Zm00001d035018	Core	P08_Magnoliopsida	3.63409	4	1	0.222636	-1.59937	0.0498593	subgenome_A	NA
Zm00001d053650	Core	P09_Mesangiospermae	35.4336	23	1	0.539083	-1.54679	0.0610286	subgenome_B	NA
Zm00001d025988	Core	P12_commelinids	22.236	22	2	1.93052	-1.23696	0.05538	subgenome_B	NA
Zm00001d046296	Core	P21_Zea_mays	NA	NA	22	NA	NA	NA	subgenome_A	NA
Zm00001d017780	Core	P14_Poaceae	14.5218	22	1	0.0749209	-1.78462	0.0553898	subgenome_A	NA
Zm00001d027875	Core	P12_commelinids	10.8257	21	3	0.150735	-1.43685	0.0234687	subgenome_A	NA
Zm00001d037993	Core	P12_commelinids	109.336	23	4	0.0337351	-1.55772	0.0431369	subgenome_A	NA
Zm00001d022437	Core	P14_Poaceae	1.16042	1	1	1.58339	-2.0726	0.0397933	subgenome_A	NA
Zm00001d032408	Core	P12_commelinids	1.52492	1	7	0.19423	-1.37302	0.0727175	subgenome_A	NA
Zm00001d004831	Core	P14_Poaceae	15.8294	22	6	NA	NA	NA	subgenome_B	NA
Zm00001d048620	Core	P09_Mesangiospermae	9.84982	22	1	0.0735678	-1.78203	0.0350999	subgenome_A	NA
Zm00001d007363	Core	P14_Poaceae	NA	NA	6	0.439147	-0.184745	0.0911484	subgenome_B	NA
Zm00001d032132	Core	P14_Poaceae	98.3593	19	1	0.359965	-1.05873	0.0408257	subgenome_A	NA
Zm00001d025579	Core	P09_Mesangiospermae	3.22682	3	1	0.385485	-0.425699	0.088328	subgenome_B	NA
Zm00001d034734	Core	P12_commelinids	19.8974	21	3	0.602227	-1.65769	0.0437969	subgenome_A	NA
Zm00001d048927	Core	P14_Poaceae	7.3855	8	4	4.71179	-1.70513	0.0250298	subgenome_A	NA
Zm00001d011459	Core	P12_commelinids	5.08621	9	2	0.546352	-1.03325	0.0802669	subgenome_B	NA
Zm00001d024708	Core	P09_Mesangiospermae	56.6092	22	1	0.018124	-2.07984	0.0276868	subgenome_A	NA
Zm00001d041997	Core	P14_Poaceae	16.4402	22	2	NA	NA	NA	subgenome_A	NA
Zm00001d043304	Core	P14_Poaceae	1.32463	1	3	NA	NA	NA	subgenome_A	NA
Zm00001d037695	Core	P12_commelinids	382.065	19	1	0.168471	-1.64267	0.0591673	subgenome_A	NA
Zm00001d004998	Core	P09_Mesangiospermae	252.3	3	3	0.127017	-1.1785	0.0662817	subgenome_B	NA
Zm00001d015082	Core	P14_Poaceae	15.8121	22	1	0.255497	-2.10433	0.039516	subgenome_A	NA
Zm00001d033741	Core	P09_Mesangiospermae	6.89373	15	1	0.632173	-1.8153	0.0351084	subgenome_A	NA
Zm00001d003938	Core	P09_Mesangiospermae	1067.47	11	4	0.0869325	-2.03045	0.0398807	subgenome_A	NA
Zm00001d040901	Core	P09_Mesangiospermae	26.0038	22	4	NA	-1.88695	0.00651335	subgenome_A	NA
Zm00001d013988	Core	P21_Zea_mays	NA	NA	18	NA	NA	NA	subgenome_B	NA
Zm00001d036689	Core	P09_Mesangiospermae	3.44219	18	1	0.247953	-1.89102	0.0390721	subgenome_B	NA
Zm00001d002638	Core	P21_Zea_mays	NA	NA	124	NA	NA	NA	subgenome_A	NA
Zm00001d012281	Core	P08_Magnoliopsida	14.6512	8	2	0.255142	-0.79118	0.0960572	subgenome_B	NA
Zm00001d004861	Core	P14_Poaceae	26.9257	23	1	0.639718	-2.20832	0.0338848	subgenome_B	NA
Zm00001d034692	Core	P14_Poaceae	67.8732	5	5	0.707625	-1.91276	0.0425531	subgenome_A	NA
Zm00001d038904	Core	P12_commelinids	107.298	22	3	NA	NA	NA	subgenome_A	NA
Zm00001d048161	Core	P09_Mesangiospermae	35.2376	4	17	0.14964	-1.30163	0.0777392	subgenome_B	NA
Zm00001d025353	Core	P09_Mesangiospermae	26.937	22	1	0.166931	-1.32435	0.0806754	NA	NA
Zm00001d018408	Core	P09_Mesangiospermae	604.373	4	2	0.162547	-0.853515	0.0667785	subgenome_A	NA
Zm00001d016075	Core	P12_commelinids	25.8802	22	1	0.157867	-1.3715	0.0570373	subgenome_A	NA
Zm00001d017492	Core	P12_commelinids	17.8687	22	1	0.191433	-1.02348	0.0769137	subgenome_A	NA
Zm00001d007865	Core	P09_Mesangiospermae	128.303	23	2	0.204572	-1.42233	0.0542089	subgenome_B	NA
Zm00001d009598	Core	P21_Zea_mays	NA	NA	NA	0.257704	-1.50938	0.0254178	subgenome_B	NA
Zm00001d034682	Core	P09_Mesangiospermae	41.9141	23	1	NA	-2.14559	0.00517628	subgenome_A	NA
Zm00001d034067	Core	P13_Poales	8.79607	16	6	0.264093	-1.58647	0.0652976	subgenome_A	NA
Zm00001d031759	Core	P12_commelinids	7.26176	15	4	0.559415	-1.99679	0.0337029	subgenome_A	NA
Zm00001d015156	Core	P12_commelinids	18.1409	23	1	0.772502	-2.2402	0.0313684	subgenome_A	NA
Zm00001d011803	Core	P08_Magnoliopsida	12.3587	19	2	0.275691	-1.94764	0.030742	subgenome_B	NA
Zm00001d030663	Core	P14_Poaceae	1.27491	3	8	14.6973	-0.733806	0.0264418	subgenome_A	NA
Zm00001d022017	Core	P09_Mesangiospermae	182.124	21	3	0.193268	-0.960096	0.0686302	subgenome_A	NA
Zm00001d033108	Core	P12_commelinids	171.371	22	2	0.665969	-1.75498	0.0423186	subgenome_A	NA
Zm00001d012664	Core	P12_commelinids	195.225	23	3	0.0471364	-1.45184	0.0460554	subgenome_B	NA
Zm00001d020502	Core	P13_Poales	11.3764	18	1	0.409199	-1.06981	0.0825391	subgenome_A	NA
Zm00001d010556	Core	P14_Poaceae	29.8735	22	7	0.999216	-1.89542	0.0448226	subgenome_B	NA
Zm00001d053260	Core	P09_Mesangiospermae	6.8084	12	2	0.227088	-1.60245	0.0420213	NA	NA
Zm00001d024068	Core	P14_Poaceae	2.38527	1	1	0.324342	-1.27333	0.066457	subgenome_A	NA
Zm00001d041101	Core	P21_Zea_mays	NA	NA	67	NA	NA	NA	NA	NA
ZeamMp078	Core	P21_Zea_mays	NA	NA	NA	NA	NA	NA	NA	NA
Zm00001d000358	Core	P09_Mesangiospermae	14.2771	21	1	NA	NA	NA	NA	NA
Zm00001d034628	Core	P08_Magnoliopsida	432.396	23	3	NA	-1.5227	0.0685369	subgenome_A	NA
Zm00001d052662	Core	P09_Mesangiospermae	10.0558	18	1	0.401256	-1.78133	0.0439932	subgenome_A	NA
Zm00001d037787	Core	P11_Petrosaviidae	31.7462	22	2	0.45551	-1.86017	0.0267994	subgenome_A	NA
Zm00001d013427	Core	P09_Mesangiospermae	40.3714	23	1	0.116331	-1.55236	0.0597482	subgenome_B	NA
Zm00001d046077	Core	P21_Zea_mays	NA	NA	127	NA	NA	NA	subgenome_A	NA
Zm00001d002223	Core	P13_Poales	NA	NA	6	NA	NA	NA	subgenome_A	NA
Zm00001d046438	Core	P08_Magnoliopsida	142.516	19	2	0.0219608	-1.76145	0.0511008	subgenome_A	NA
Zm00001d017428	Core	P14_Poaceae	2.31678	5	7	NA	NA	NA	subgenome_A	NA
Zm00001d013560	Core	P16_Panicoideae	4.77157	2	13	0.445322	-0.795272	0.0792673	subgenome_B	NA
Zm00001d038299	Core	P14_Poaceae	57.9347	21	1	0.0613888	-0.936472	0.0802871	subgenome_A	NA
Zm00001d026690	Core	P09_Mesangiospermae	83.0351	22	2	0.165083	-1.67219	0.0445811	subgenome_B	NA
Zm00001d047318	Core	P21_Zea_mays	NA	NA	29	12.7868	-0.282965	0.0856294	subgenome_B	NA
Zm00001d021774	Core	P09_Mesangiospermae	95.2317	16	1	0.110771	-1.38154	0.0505131	subgenome_A	NA
Zm00001d019123	Core	P12_commelinids	31.5908	23	1	0.13461	-1.69529	0.0543441	subgenome_A	NA
Zm00001d002179	Core	P14_Poaceae	NA	NA	12	NA	NA	NA	subgenome_A	NA
Zm00001d020468	Core	P14_Poaceae	NA	NA	3	NA	NA	NA	subgenome_A	NA
Zm00001d045787	Core	P21_Zea_mays	1.17163	2	12	NA	NA	NA	subgenome_A	NA
Zm00001d013047	Core	P09_Mesangiospermae	115.595	23	13	0.000480008	-0.846107	0.0477632	subgenome_B	NA
Zm00001d036807	Core	P12_commelinids	14.0134	14	1	0.418474	-2.09005	0.0204392	subgenome_B	NA
Zm00001d027365	Core	P14_Poaceae	2.8414	15	2	0.267315	0.0160511	0.119223	subgenome_A	NA
Zm00001d047560	Core	P09_Mesangiospermae	19.5745	12	2	0.273218	-1.00791	0.0709775	subgenome_B	NA
Zm00001d025210	Core	P09_Mesangiospermae	14.6302	22	1	0.109022	-1.59189	0.0653542	NA	NA
Zm00001d030412	Core	P14_Poaceae	3.31956	12	3	40.0378	-1.28823	0.0154306	NA	NA
Zm00001d052896	Core	P21_Zea_mays	NA	NA	57	NA	NA	NA	subgenome_B	NA
Zm00001d045088	Core	P12_commelinids	1.60271	2	7	0.138503	-1.39911	0.0800779	subgenome_A	NA
Zm00001d035957	Core	P11_Petrosaviidae	15.9887	21	1	0.0578787	-1.16871	0.0724541	subgenome_B	NA
Zm00001d039427	Core	P11_Petrosaviidae	32.0139	22	4	0.097771	-1.77208	0.0606997	subgenome_A	NA
Zm00001d047800	Core	P09_Mesangiospermae	23.6318	23	4	0.383037	-0.98287	0.0717148	subgenome_B	NA
Zm00001d005898	Core	P21_Zea_mays	50.9001	16	NA	0.146155	-1.72376	0.0174929	subgenome_B	NA
Zm00001d020175	Core	P14_Poaceae	122.808	23	3	0.167552	-0.418424	0.0683935	subgenome_A	NA
Zm00001d038982	Core	P09_Mesangiospermae	41.8833	23	2	0.292455	-1.53277	0.0615136	subgenome_A	NA
Zm00001d051157	Core	P09_Mesangiospermae	313.547	22	3	0.117031	-1.03998	0.0663312	subgenome_B	NA
Zm00001d044587	Core	P14_Poaceae	NA	NA	3	0.471645	-2.06244	0.0259685	subgenome_A	NA
Zm00001d018901	Core	P09_Mesangiospermae	192.833	20	1	0.256504	-1.39856	0.0504041	subgenome_A	NA
Zm00001d037586	Core	P09_Mesangiospermae	30.631	23	2	3.90115	-2.14744	0.0180242	subgenome_A	NA
Zm00001d014356	Core	P21_Zea_mays	1.98678	7	13	0.0265879	-1.07689	0.00282221	subgenome_A	NA
Zm00001d040788	Core	P11_Petrosaviidae	24.7931	22	5	0.478431	-1.72442	0.0277056	subgenome_A	NA
Zm00001d012114	Core	P21_Zea_mays	NA	NA	234	NA	NA	NA	NA	NA
Zm00001d024317	Core	P12_commelinids	23.0502	7	1	0.412268	-0.471564	0.0974364	subgenome_A	NA
Zm00001d009411	Core	P14_Poaceae	14.9449	21	2	0.338074	-1.30335	0.0646277	subgenome_B	NA
Zm00001d024034	Core	P09_Mesangiospermae	3.99228	21	1	34.1145	-2.06836	0.0226898	subgenome_A	NA
Zm00001d014383	Core	P09_Mesangiospermae	8.79142	19	1	0.306078	-1.29761	0.0497557	subgenome_A	NA
Zm00001d023336	Core	P14_Poaceae	8.34304	1	4	0.450757	-0.753325	0.0883423	subgenome_A	NA
Zm00001d021955	Core	P09_Mesangiospermae	690.794	22	4	0.132526	-0.753388	0.0669279	subgenome_A	NA
Zm00001d025822	Core	P10_Liliopsida	39.1367	22	2	0.363207	0.490818	0.0815532	subgenome_B	NA
Zm00001d037108	Core	P09_Mesangiospermae	125.273	23	2	0.365104	-1.46754	0.053404	subgenome_B	NA
Zm00001d039522	Core	P12_commelinids	23.1404	22	3	0.214849	-1.34986	0.04982	subgenome_A	NA
Zm00001d003757	Core	P14_Poaceae	273.519	20	2	0.112701	-1.27052	0.035409	subgenome_A	NA
Zm00001d017706	Core	P09_Mesangiospermae	8.7716	9	2	0.541411	-0.784853	0.0746324	subgenome_A	NA
Zm00001d008975	Core	P09_Mesangiospermae	61.4755	22	2	0.132588	-1.7385	0.0506495	subgenome_B	NA
ZeamMp061	Core	P21_Zea_mays	NA	NA	NA	NA	NA	NA	NA	NA
Zm00001d003398	Core	P09_Mesangiospermae	160.517	20	4	0.296224	-1.7818	0.039003	subgenome_A	NA
Zm00001d028656	Core	P09_Mesangiospermae	147.349	23	2	0.0253049	-2.11925	0.017164	subgenome_A	NA
ZemaCp022	Core	P14_Poaceae	NA	NA	NA	NA	NA	NA	NA	NA
Zm00001d036678	Core	P14_Poaceae	9.03187	19	6	0.543545	-1.98096	0.0408742	subgenome_B	NA
Zm00001d010397	Core	P09_Mesangiospermae	50.8918	5	3	0.721544	-0.548144	0.0641748	NA	NA
Zm00001d017724	Core	P09_Mesangiospermae	NA	NA	1	0.0256714	-2.45125	0.00911072	subgenome_A	NA
Zm00001d049140	Core	P11_Petrosaviidae	14.9476	22	1	0.300842	-0.999458	0.0891893	subgenome_A	NA
Zm00001d048802	Core	P09_Mesangiospermae	133.209	22	1	0.283535	-0.906048	0.0843315	subgenome_A	NA
Zm00001d023906	Core	P14_Poaceae	4.4929	19	3	NA	NA	NA	subgenome_A	NA
Zm00001d017179	Core	P09_Mesangiospermae	154.778	15	2	0.113098	-1.56936	0.0583928	subgenome_A	NA
Zm00001d020307	Core	P14_Poaceae	4.99713	8	20	0.301036	-0.247067	0.100323	subgenome_A	NA
Zm00001d005473	Core	P12_commelinids	33.4016	23	2	0.0351485	-2.2544	0.0149521	subgenome_B	NA
Zm00001d000126	Core	P14_Poaceae	159.337	22	1	NA	NA	NA	NA	NA
Zm00001d034664	Core	P09_Mesangiospermae	10.7084	21	1	0.129297	-1.10297	0.0741942	subgenome_A	NA
Zm00001d036951	Core	P14_Poaceae	182.215	13	1	0.840709	-1.82151	0.0445963	subgenome_B	NA
Zm00001d023430	Core	P14_Poaceae	14.8731	18	1	0.171185	-0.922335	0.0764979	subgenome_A	NA
ZeamMp114	Core	P21_Zea_mays	NA	NA	NA	NA	NA	NA	NA	NA
Zm00001d050097	Core	P14_Poaceae	23.231	4	1	0.385759	-1.971	0.0398559	subgenome_B	NA
Zm00001d010322	Core	P13_Poales	205.916	23	1	0.0119807	0.471864	0.0958744	subgenome_B	NA
Zm00001d032304	Core	P12_commelinids	21.2916	18	2	0.208179	-1.99044	0.0340433	subgenome_A	NA
Zm00001d037369	Core	P12_commelinids	29.548	22	2	0.828899	-2.06296	0.025954	subgenome_B	NA
Zm00001d037128	Core	P11_Petrosaviidae	NA	NA	3	NA	NA	NA	subgenome_B	NA
Zm00001d012511	Core	P09_Mesangiospermae	51.5595	23	3	0.108752	-0.877754	0.0792955	subgenome_B	NA
Zm00001d053306	Core	P09_Mesangiospermae	8.28589	22	1	0.839268	-2.0376	0.0356947	NA	NA
Zm00001d027837	Core	P09_Mesangiospermae	1.45313	1	1	0.228844	-1.64482	0.0560001	subgenome_A	NA
Zm00001d042599	Core	P11_Petrosaviidae	79.6073	23	2	0.314862	-2.22625	0.0243722	subgenome_A	NA
Zm00001d016966	Core	P14_Poaceae	NA	NA	8	NA	NA	NA	subgenome_A	NA
Zm00001d014795	Core	P11_Petrosaviidae	66.2402	23	2	0.0710704	-1.2292	0.0592239	subgenome_A	NA
Zm00001d026647	Core	P11_Petrosaviidae	77.2516	23	2	0.225335	-1.80778	0.0463536	subgenome_B	NA
Zm00001d048214	Core	P09_Mesangiospermae	6.34362	5	3	0.759895	0.111294	0.122589	subgenome_B	NA
Zm00001d034443	Core	P09_Mesangiospermae	31.2292	22	2	0.112173	-1.37206	0.0697241	subgenome_A	NA
Zm00001d019822	Core	P16_Panicoideae	1.92878	7	3	2.22398	-1.38297	0.00955275	NA	NA
Zm00001d013195	Core	P14_Poaceae	42.8142	23	2	0.288733	-1.35793	0.0619797	subgenome_B	NA
Zm00001d005092	Core	P14_Poaceae	23.8147	22	8	0.270338	-0.948908	0.0837655	subgenome_B	NA
Zm00001d013596	Core	P09_Mesangiospermae	15.3474	8	1	0.390556	-1.35894	0.0339705	subgenome_B	NA
Zm00001d007634	Core	P21_Zea_mays	NA	NA	NA	NA	NA	NA	subgenome_B	NA
Zm00001d041065	Core	P09_Mesangiospermae	57.2885	22	2	NA	-0.556213	0.0628196	NA	NA
Zm00001d024348	Core	P09_Mesangiospermae	1.81708	4	1	0.315812	-1.81375	0.0297382	subgenome_A	NA
Zm00001d039454	Core	P09_Mesangiospermae	69.7326	23	1	NA	-0.656124	0.000457264	subgenome_A	NA
Zm00001d042926	Core	P09_Mesangiospermae	82.0493	17	3	0.528928	-1.38994	0.0282717	subgenome_A	NA
Zm00001d017026	Core	P09_Mesangiospermae	151.334	23	3	0.0380521	-1.286	0.0347115	subgenome_A	NA
Zm00001d001894	Core	P16_Panicoideae	19.9496	11	1	0.161567	-1.26655	0.0505767	subgenome_A	NA
Zm00001d038531	Core	P09_Mesangiospermae	71.9121	23	4	0.2762	-1.46342	0.058002	subgenome_A	NA
Zm00001d045308	Core	P14_Poaceae	NA	NA	1	0.182472	-1.16581	0.0628503	subgenome_A	NA
Zm00001d000311	Core	P09_Mesangiospermae	18.5845	21	1	NA	NA	NA	NA	NA
Zm00001d018495	Core	P09_Mesangiospermae	29.4315	23	1	0.699857	-1.46376	0.0535062	subgenome_A	NA
Zm00001d017851	Core	P12_commelinids	702.166	15	2	0.732687	-0.396927	0.0772536	subgenome_A	NA
Zm00001d035488	Core	P16_Panicoideae	NA	NA	4	1.7897	-1.45684	0.0278584	subgenome_A	NA
Zm00001d012255	Core	P13_Poales	9.19217	12	3	0.100356	-1.02888	0.0667725	subgenome_B	NA
Zm00001d019185	Core	P09_Mesangiospermae	4.24251	15	2	1.21145	-1.41364	0.0645177	subgenome_A	NA
Zm00001d002274	Core	P14_Poaceae	35.1841	18	1	0.315231	-1.70995	0.0549571	subgenome_A	NA
Zm00001d023541	Core	P14_Poaceae	8.40141	3	1	0.491928	-0.974769	0.0841975	subgenome_A	NA
Zm00001d037867	Core	P12_commelinids	32.827	22	1	0.276595	-1.55372	0.0614204	subgenome_A	NA
Zm00001d019910	Core	P21_Zea_mays	NA	NA	NA	0.446948	-1.10353	0.0240139	subgenome_A	NA
Zm00001d012861	Core	P12_commelinids	7.89388	21	4	0.488334	-1.09355	0.0661666	subgenome_B	NA
Zm00001d013962	Core	P12_commelinids	32.0659	23	2	0.153728	-2.28306	0.0129211	subgenome_B	NA
Zm00001d046508	Core	P12_commelinids	42.4972	21	1	0.0726257	-1.59918	0.0634302	subgenome_A	NA
Zm00001d013806	Core	P14_Poaceae	2.14707	1	2	1.46293	-1.26911	0.0631491	subgenome_B	NA
Zm00001d046900	Core	P09_Mesangiospermae	417.338	23	1	0.155789	-1.82362	0.025515	subgenome_A	NA
Zm00001d011405	Core	P09_Mesangiospermae	68.6927	22	6	0.27278	-1.53103	0.048544	subgenome_B	NA
Zm00001d049676	Core	P09_Mesangiospermae	37.2341	23	6	0.242847	-0.634032	0.0683239	subgenome_B	NA
Zm00001d013397	Core	P09_Mesangiospermae	85.9504	22	2	0.0253364	-1.15699	0.0468792	subgenome_B	NA
Zm00001d000352	Core	P21_Zea_mays	NA	NA	NA	NA	NA	NA	NA	NA
Zm00001d043569	Core	P12_commelinids	27.1577	8	1	0.551732	-0.843979	0.0796577	subgenome_A	NA
Zm00001d029550	Core	P09_Mesangiospermae	42.3738	18	3	0.71357	-1.7876	0.0539161	subgenome_A	NA
Zm00001d032185	Core	P09_Mesangiospermae	4.1885	20	1	0.478512	-1.32313	0.0707611	subgenome_A	NA
Zm00001d021605	Core	P09_Mesangiospermae	7.28296	2	8	0.176349	-0.728622	0.0745138	subgenome_A	NA
Zm00001d034970	Core	P09_Mesangiospermae	33.6994	22	1	0.202893	-1.26002	0.0676383	subgenome_A	NA
Zm00001d027659	Core	P09_Mesangiospermae	65.3877	23	5	0.280859	-0.792476	0.074324	subgenome_A	NA
Zm00001d035015	Core	P11_Petrosaviidae	5.56205	14	7	0.567473	-1.46048	0.0497154	subgenome_A	NA
Zm00001d048299	Core	P12_commelinids	29.699	16	2	0.619976	-1.09097	0.082008	subgenome_B	NA
Zm00001d041750	Core	P09_Mesangiospermae	268.017	23	3	0.262366	-1.54679	0.0478911	subgenome_B	NA
Zm00001d036008	Core	P09_Mesangiospermae	70.5465	21	9	0.115068	-1.83307	0.0395798	subgenome_B	NA
Zm00001d013295	Core	P09_Mesangiospermae	40.1443	17	1	0.186022	-1.66623	0.042821	subgenome_B	NA
Zm00001d045993	Core	P12_commelinids	12.385	17	1	0.535468	-0.606738	0.113601	subgenome_A	NA
Zm00001d012446	Core	P09_Mesangiospermae	27.5702	23	4	0.297566	-2.09917	0.0211235	subgenome_B	NA
Zm00001d018428	Core	P12_commelinids	10.0707	21	4	0.167596	-1.31858	0.0691802	subgenome_A	NA
Zm00001d026036	Core	P12_commelinids	110.43	21	1	0.30728	-1.76198	0.0417888	subgenome_B	NA
Zm00001d019047	Core	P14_Poaceae	7.56602	18	1	0.305251	-1.57064	0.0593049	subgenome_A	NA
Zm00001d006070	Core	P14_Poaceae	51.7687	23	2	0.689782	-1.12558	0.0493861	subgenome_B	NA
Zm00001d020346	Core	P12_commelinids	NA	NA	3	0.291042	-0.738667	0.0710944	subgenome_A	NA
Zm00001d007842	Core	P11_Petrosaviidae	36.1456	14	16	0.23382	-1.68109	0.04454	subgenome_B	NA
Zm00001d019917	Core	P09_Mesangiospermae	38.2503	22	3	NA	-1.82677	0.00706604	subgenome_A	NA
Zm00001d035304	Core	P09_Mesangiospermae	469.559	22	1	0.0169335	-1.74171	0.0371796	subgenome_A	NA
Zm00001d031666	Core	P09_Mesangiospermae	13.231	22	6	0.515048	-1.90099	0.0348085	subgenome_A	NA
Zm00001d025258	Core	P14_Poaceae	190.716	23	2	0.0545549	-2.18874	0.0168623	subgenome_B	NA
Zm00001d010805	Core	P12_commelinids	21.9437	3	2	0.392234	-0.280266	0.097955	subgenome_B	NA
Zm00001d033545	Core	P12_commelinids	23.8674	22	2	NA	NA	NA	subgenome_A	NA
Zm00001d028311	Core	P12_commelinids	4.53719	6	1	0.493774	-1.59577	0.0528076	subgenome_A	NA
Zm00001d026280	Core	P09_Mesangiospermae	16.28	21	1	0.289502	-1.13841	0.0816206	subgenome_B	NA
Zm00001d012383	Core	P13_Poales	188.871	7	2	0.183046	-0.102315	0.0948993	subgenome_B	NA
Zm00001d013708	Core	NA	7.78747	21	2	0.452389	-2.01891	0.0252294	subgenome_B	NA
Zm00001d048824	Core	P09_Mesangiospermae	160.727	23	5	0.0921699	-1.51092	0.0349916	subgenome_A	NA
Zm00001d001932	Core	P11_Petrosaviidae	65.2238	22	2	0.0950052	-1.6375	0.0370505	subgenome_A	NA
Zm00001d033062	Core	P12_commelinids	283.679	10	7	0.0441852	-1.57889	0.0506449	subgenome_A	NA
Zm00001d026575	Core	P12_commelinids	24.5214	23	2	0.244756	-1.31077	0.0519615	subgenome_B	NA
Zm00001d010714	Core	P09_Mesangiospermae	58.8795	22	2	0.300527	-1.87567	0.0357993	subgenome_B	NA
Zm00001d018374	Core	P14_Poaceae	13.0629	18	7	0.233344	-1.61233	0.0674402	subgenome_A	NA
Zm00001d037604	Core	P11_Petrosaviidae	10.6656	21	1	0.543284	-2.03539	0.0321399	subgenome_A	NA
Zm00001d005920	Core	P14_Poaceae	114.777	23	2	0.108275	-1.37307	0.0592456	subgenome_B	NA
Zm00001d018241	Core	P09_Mesangiospermae	9.19959	22	1	0.27362	-1.40023	0.0625149	subgenome_A	NA
Zm00001d041472	Core	P09_Mesangiospermae	4.38206	10	1	0.174713	-0.639527	0.0928123	subgenome_B	NA
Zm00001d053909	Core	P11_Petrosaviidae	32.7725	23	1	0.263814	NA	NA	subgenome_B	NA
Zm00001d053331	Core	P18_Andropogoneae	6.05279	1	NA	NA	NA	NA	subgenome_B	NA
Zm00001d010791	Core	P14_Poaceae	33.8927	12	1	2.03662	-1.18952	0.0558111	subgenome_B	NA
Zm00001d007819	Core	P01_Viridiplantae	1133.42	23	4	NA	-0.601303	0.00552659	subgenome_B	NA
Zm00001d025421	Core	P12_commelinids	22.2872	23	2	0.222567	-1.94011	0.0321348	subgenome_B	NA
Zm00001d052747	Core	P09_Mesangiospermae	20.6002	22	1	0.549555	-1.8428	0.0438687	subgenome_B	NA
Zm00001d005485	Core	P12_commelinids	502.581	23	4	0.114787	-1.3512	0.045654	subgenome_B	NA
Zm00001d032763	Core	P11_Petrosaviidae	88.1771	22	3	0.933373	-1.52857	0.0505733	subgenome_A	NA
Zm00001d031450	Core	P12_commelinids	4.56102	22	1	0.101468	-0.0392139	0.0645477	subgenome_A	NA
Zm00001d007183	Core	P09_Mesangiospermae	21.008	22	7	0.291687	-0.983165	0.0682587	subgenome_B	NA
Zm00001d022174	Core	P09_Mesangiospermae	143.873	23	1	NA	NA	NA	subgenome_A	NA
Zm00001d033023	Core	P11_Petrosaviidae	12.0824	22	4	1.05012	-1.67952	0.0285486	subgenome_A	NA
Zm00001d024272	Core	P12_commelinids	5.90876	15	3	0.414334	-1.14918	0.076106	subgenome_A	NA
Zm00001d035318	Core	P09_Mesangiospermae	31.3915	21	2	0.307061	-0.887815	0.0723738	subgenome_A	NA
Zm00001d043773	Core	P09_Mesangiospermae	20.5982	23	4	0.172514	-1.06528	0.0783062	subgenome_A	NA
Zm00001d005071	Core	P12_commelinids	26.2021	15	1	0.295855	-1.37602	0.0586258	subgenome_B	NA
Zm00001d038539	Core	P14_Poaceae	4.50113	11	1	0.793605	-1.67584	0.0442291	subgenome_A	NA
Zm00001d048119	Core	P11_Petrosaviidae	60.8503	22	4	0.211369	-1.3875	0.0562165	subgenome_B	NA
Zm00001d002535	Core	P12_commelinids	18.8732	21	2	0.178521	0.378548	0.10757	subgenome_A	NA
Zm00001d028515	Core	P09_Mesangiospermae	131.843	23	1	0.201614	-1.73565	0.0505854	subgenome_A	NA
Zm00001d033423	Core	P21_Zea_mays	111.981	22	NA	0.0104807	-1.68247	0.022668	subgenome_A	NA
Zm00001d047057	Core	P09_Mesangiospermae	68.0813	23	2	0.651485	-0.28505	0.0949409	subgenome_B	NA
Zm00001d032417	Core	P21_Zea_mays	NA	NA	93	NA	NA	NA	subgenome_A	NA
Zm00001d032873	Core	P14_Poaceae	119.647	22	2	0.481698	-1.34785	0.0658416	subgenome_A	NA
Zm00001d043404	Core	P12_commelinids	12.5975	20	6	0.462974	-0.705482	0.0877331	subgenome_A	NA
Zm00001d041818	Core	P09_Mesangiospermae	4.91467	3	1	0.418544	-0.944316	0.0708902	subgenome_B	NA
Zm00001d033521	Core	P09_Mesangiospermae	NA	NA	11	0.179171	-1.55234	0.0728393	subgenome_A	NA
Zm00001d009468	Core	P14_Poaceae	1.60283	1	7	0.810681	-1.65293	0.045008	subgenome_B	NA
Zm00001d007085	Core	P11_Petrosaviidae	12.5308	21	3	0.0544982	-1.22613	0.0720989	subgenome_B	NA
Zm00001d037734	Core	P09_Mesangiospermae	125.378	22	1	0.0438876	-2.05305	0.0273955	subgenome_A	NA
Zm00001d036656	Core	P09_Mesangiospermae	8.19147	22	2	0.414427	-1.11123	0.056131	subgenome_B	NA
Zm00001d029415	Core	P14_Poaceae	1.46817	3	2	1.63684	0.21251	0.0968633	subgenome_A	NA
Zm00001d004118	Core	P14_Poaceae	52.3594	23	3	0.198063	-0.755228	0.0881999	NA	NA
Zm00001d002019	Core	P14_Poaceae	13.0435	8	5	0.25066	-0.855867	0.072168	subgenome_A	NA
Zm00001d021909	Core	P14_Poaceae	6.05263	21	2	0.140783	-1.57181	0.0598126	subgenome_A	NA
Zm00001d039899	Core	P09_Mesangiospermae	59.2121	23	1	0.200285	-1.41853	0.0529896	subgenome_A	NA
Zm00001d022222	Core	P14_Poaceae	9.39256	4	2	NA	NA	NA	subgenome_A	NA
Zm00001d014216	Core	P16_Panicoideae	NA	NA	8	0.25308	-1.15059	0.0623691	subgenome_B	NA
Zm00001d017658	Core	P09_Mesangiospermae	NA	NA	1	0.366462	-1.40962	0.0527076	subgenome_A	NA
Zm00001d039090	Core	P09_Mesangiospermae	862.773	23	4	NA	NA	NA	subgenome_A	NA
Zm00001d050915	Core	P09_Mesangiospermae	163.981	23	3	0.102856	-0.809279	0.0610021	subgenome_B	NA
Zm00001d023611	Core	P14_Poaceae	NA	NA	1	1.03645	-1.42865	0.0661767	subgenome_A	NA
Zm00001d048505	Core	P09_Mesangiospermae	79.0539	23	3	0.0708728	-1.10609	0.0757228	subgenome_B	NA
Zm00001d048310	Core	P12_commelinids	149.926	23	6	0.0381638	-1.11315	0.0545165	subgenome_B	NA
Zm00001d019799	Core	P21_Zea_mays	NA	NA	4	0.012367	0.0374012	0.00339042	NA	NA
Zm00001d030517	Core	P16_Panicoideae	NA	NA	1	1.50781	-2.04797	0.0321425	NA	NA
Zm00001d024175	Core	P14_Poaceae	4.57952	3	3	0.757406	-2.06793	0.0199896	NA	NA
Zm00001d024828	Core	P08_Magnoliopsida	53.2934	22	1	0.206797	-1.82255	0.0476886	subgenome_A	NA
Zm00001d049126	Core	P09_Mesangiospermae	6.94731	21	1	0.00186442	-1.13977	0.0424324	subgenome_A	NA
Zm00001d025680	Core	P09_Mesangiospermae	18.9683	22	2	0.062584	-1.7904	0.0502037	subgenome_B	NA
Zm00001d035978	Core	P11_Petrosaviidae	23.1985	14	1	0.00177207	-1.90546	0.025893	subgenome_B	NA
Zm00001d040466	Core	P11_Petrosaviidae	36.0736	18	1	0.17864	-1.73601	0.0549522	subgenome_A	NA
Zm00001d036440	Core	P13_Poales	28.5109	21	3	0.117645	-1.07893	0.0686898	subgenome_B	NA
Zm00001d044631	Core	P14_Poaceae	2.47515	1	4	0.399033	-1.24527	0.0736554	subgenome_B	NA
Zm00001d012426	Core	P09_Mesangiospermae	4.58408	10	1	0.215891	-1.3058	0.0609777	subgenome_B	NA
Zm00001d017936	Core	P11_Petrosaviidae	20.4934	16	1	0.548661	-0.983383	0.0661108	subgenome_A	NA
Zm00001d048594	Core	P09_Mesangiospermae	3.18082	2	1	0.464267	0.0757811	0.119545	subgenome_A	NA
Zm00001d013823	Core	P11_Petrosaviidae	NA	NA	16	0.583091	-1.17717	0.054703	subgenome_B	NA
Zm00001d014920	Core	P14_Poaceae	96.9018	23	3	0.141122	-2.13062	0.0300956	subgenome_A	NA
Zm00001d039327	Core	P09_Mesangiospermae	1.86922	12	1	0.307529	-0.866633	0.0852847	subgenome_A	NA
Zm00001d034081	Core	P12_commelinids	13.8674	16	1	0.175785	-1.11736	0.0700501	subgenome_A	NA
Zm00001d035960	Core	P09_Mesangiospermae	24.5538	22	1	0.366865	0.398847	0.141759	subgenome_B	NA
Zm00001d012689	Core	P09_Mesangiospermae	146.253	22	1	0.817394	-0.829048	0.06837	subgenome_B	NA
Zm00001d047373	Core	P14_Poaceae	95.939	23	3	1.3155	-1.32512	0.0611647	subgenome_B	NA
Zm00001d048163	Core	P09_Mesangiospermae	226.422	23	1	0.0687313	-1.10815	0.0535671	subgenome_B	NA
Zm00001d019549	Core	NA	2.27149	2	1	0.14315	-0.802743	0.0826689	subgenome_A	NA
Zm00001d051799	Core	P14_Poaceae	87.1196	19	2	0.079623	-1.25649	0.0434528	subgenome_B	NA
Zm00001d029720	Core	P08_Magnoliopsida	146.591	18	1	0.304113	-1.27438	0.0580428	subgenome_A	NA
Zm00001d026124	Core	P12_commelinids	44.9448	22	2	0.448207	-1.49934	0.0656562	subgenome_B	NA
Zm00001d038829	Core	P14_Poaceae	16.1743	22	1	0.390606	-1.55359	0.0600248	subgenome_A	NA
Zm00001d037781	Core	P08_Magnoliopsida	58.4574	21	2	0.184057	-0.959707	0.0836751	subgenome_A	NA
Zm00001d009653	Core	P14_Poaceae	1580.02	23	7	NA	NA	NA	subgenome_B	NA
Zm00001d030159	Core	P12_commelinids	370.1	23	1	0.129121	-0.783202	0.0971743	subgenome_A	NA
Zm00001d000301	Core	P14_Poaceae	7.06586	20	3	NA	NA	NA	NA	NA
Zm00001d032497	Core	P09_Mesangiospermae	177.849	23	1	0.185397	-1.43403	0.0492795	subgenome_A	NA
Zm00001d039453	Core	P12_commelinids	9.78778	20	2	0.11657	-1.78662	0.0476516	subgenome_A	NA
Zm00001d025845	Core	P08_Magnoliopsida	28.0159	22	1	0.677105	-0.561181	0.0813001	subgenome_B	NA
Zm00001d020071	Core	P09_Mesangiospermae	1.95504	5	2	0.623795	-0.718557	0.0717688	subgenome_A	NA
Zm00001d028007	Core	P12_commelinids	7.51029	9	3	0.375294	-0.957067	0.0846782	subgenome_A	NA
Zm00001d016799	Core	P09_Mesangiospermae	14.3029	6	5	0.208715	-1.25918	0.0617228	subgenome_A	NA
Zm00001d036432	Core	P11_Petrosaviidae	40.7609	22	2	0.147679	-1.38546	0.0653159	subgenome_B	NA
Zm00001d016686	Core	P09_Mesangiospermae	1793.16	11	2	0.186282	-1.23443	0.0567163	subgenome_A	NA
Zm00001d046823	Core	P14_Poaceae	2.14378	1	2	0.359743	-1.59736	0.0448089	subgenome_A	NA
Zm00001d039791	Dispensable	P09_Mesangiospermae	5.99615	3	1	0.0881484	-0.0287315	0.074549	subgenome_A	CLS001
Zm00001d015188	Core	P13_Poales	4.90943	9	4	NA	NA	NA	subgenome_A	NA
Zm00001d025196	Core	P21_Zea_mays	NA	NA	127	NA	NA	NA	subgenome_B	NA
Zm00001d004021	Core	P09_Mesangiospermae	32.1454	21	1	0.0861089	-2.16178	0.0315337	subgenome_A	NA
Zm00001d019333	Core	P14_Poaceae	2.98018	1	1	0.171521	-1.59335	0.0537728	subgenome_A	NA
Zm00001d032478	Core	P09_Mesangiospermae	3.21704	19	2	0.180397	-1.82377	0.0397284	subgenome_A	NA
Zm00001d025545	Core	P09_Mesangiospermae	152.622	22	3	0.175992	-1.11084	0.0671761	subgenome_B	NA
Zm00001d031824	Core	P09_Mesangiospermae	22.5122	23	1	0.357894	-1.05012	0.074497	subgenome_A	NA
Zm00001d048319	Core	P13_Poales	24.5499	22	4	0.173979	-1.57479	0.0567517	subgenome_B	NA
Zm00001d031848	Core	P09_Mesangiospermae	3.58358	1	2	0.212351	-1.58633	0.0475159	subgenome_A	NA
Zm00001d045294	Core	P14_Poaceae	27.3439	23	2	0.577808	-1.07045	0.0827753	subgenome_A	NA
Zm00001d019474	Core	P09_Mesangiospermae	NA	NA	1	0.679024	-1.62076	0.0514145	subgenome_A	NA
Zm00001d052746	Core	P09_Mesangiospermae	23.916	10	1	0.417992	-1.39833	0.0531439	subgenome_B	NA
Zm00001d045121	Core	P09_Mesangiospermae	233.849	23	4	0.00413885	-0.399407	0.0455522	subgenome_A	NA
Zm00001d028603	Core	P09_Mesangiospermae	17.8096	23	2	0.248026	-0.304398	0.0721795	subgenome_A	NA
Zm00001d025398	Core	P12_commelinids	44.9409	23	6	0.45494	-1.58346	0.0432357	subgenome_B	NA
Zm00001d038039	Core	P09_Mesangiospermae	11.4119	18	4	0.268271	-1.44456	0.0649517	subgenome_A	NA
Zm00001d013578	Core	P16_Panicoideae	NA	NA	6	NA	NA	NA	subgenome_B	NA
Zm00001d052194	Core	P12_commelinids	1072.86	22	1	0.0880412	-1.19134	0.0614956	subgenome_B	NA
Zm00001d022240	Core	P09_Mesangiospermae	22.9004	22	2	0.693672	-1.39539	0.0619964	subgenome_A	NA
Zm00001d045445	Core	P09_Mesangiospermae	52.902	19	7	0.0726916	-1.35796	0.0664673	subgenome_A	NA
Zm00001d032461	Core	P09_Mesangiospermae	314.693	20	2	0.190165	-2.0619	0.0352669	subgenome_A	NA
Zm00001d010313	Core	P14_Poaceae	8.70123	4	1	0.195988	-1.03508	0.0828398	subgenome_B	NA
Zm00001d021674	Core	P09_Mesangiospermae	53.9365	12	2	0.179015	-0.66568	0.0774913	subgenome_A	NA
Zm00001d053081	Core	P16_Panicoideae	NA	NA	NA	NA	NA	NA	NA	NA
Zm00001d048453	Core	P09_Mesangiospermae	7.19942	20	2	0.275198	-1.10598	0.076575	NA	NA
Zm00001d012974	Core	P14_Poaceae	28.3584	22	2	0.378874	-2.02587	0.0342829	subgenome_B	NA
Zm00001d005578	Core	P14_Poaceae	41.0676	12	2	0.304147	-0.464881	0.0768511	subgenome_B	NA
Zm00001d034564	Core	P09_Mesangiospermae	17.314	17	20	0.171825	-1.28616	0.0703659	subgenome_A	NA
Zm00001d016299	Core	P11_Petrosaviidae	57.3218	23	3	0.134492	-1.18453	0.0696036	subgenome_A	NA
Zm00001d005767	Core	P11_Petrosaviidae	5.00899	4	5	0.510772	-1.42362	0.0596711	subgenome_B	NA
Zm00001d048013	Core	P12_commelinids	4.78109	5	3	0.38951	-1.78749	0.0305122	subgenome_B	NA
Zm00001d020505	Core	P12_commelinids	3.13496	2	5	0.595947	0.237688	0.111205	subgenome_A	NA
Zm00001d014031	Core	P21_Zea_mays	NA	NA	NA	NA	NA	NA	subgenome_B	NA
Zm00001d005456	Core	P14_Poaceae	5.07175	13	5	0.247302	-1.68136	0.0548085	NA	NA
Zm00001d036477	Core	P09_Mesangiospermae	31.9925	23	2	0.142537	-1.41346	0.059686	subgenome_B	NA
Zm00001d052422	Core	P14_Poaceae	1567.01	9	2	0.313791	-2.09873	0.0277251	subgenome_A	NA
Zm00001d001849	Core	P14_Poaceae	10.8969	15	2	0.17142	-1.47723	0.0566746	subgenome_A	NA
Zm00001d025456	Core	P21_Zea_mays	NA	NA	77	NA	NA	NA	subgenome_B	NA
Zm00001d048192	Core	P14_Poaceae	9.26635	5	1	0.236338	-0.592431	0.0996994	subgenome_B	NA
Zm00001d019985	Core	P14_Poaceae	18.5645	8	1	0.357684	-1.95001	0.0361098	subgenome_A	NA
Zm00001d024633	Core	P09_Mesangiospermae	180.929	23	3	0.167802	-1.61689	0.0508859	subgenome_A	NA
Zm00001d028181	Core	P08_Magnoliopsida	139.861	23	2	0.0936619	-0.976519	0.0636171	NA	NA
Zm00001d033294	Core	P08_Magnoliopsida	33.3205	23	2	0.221313	-0.280103	0.0900249	subgenome_A	NA
Zm00001d038070	Core	P12_commelinids	4.23804	5	3	0.222219	-0.753433	0.0721911	subgenome_A	NA
Zm00001d017832	Core	P09_Mesangiospermae	8.21697	22	5	1.09076	-1.43543	0.0522654	subgenome_A	NA
Zm00001d047474	Core	P09_Mesangiospermae	12.1204	21	1	0.248135	-1.77492	0.0379944	subgenome_B	NA
Zm00001d011596	Core	P08_Magnoliopsida	80.5765	22	1	0.315877	-0.613109	0.0840661	subgenome_B	NA
Zm00001d053722	Core	P14_Poaceae	135.343	12	3	0.722733	-0.694553	0.0737027	subgenome_B	NA
Zm00001d032094	Core	P14_Poaceae	90.9981	19	4	0.157851	-1.16791	0.0499924	subgenome_A	NA
Zm00001d007289	Core	P21_Zea_mays	NA	NA	114	NA	NA	NA	subgenome_B	NA
Zm00001d011645	Core	P09_Mesangiospermae	NA	NA	1	0.352131	-0.753677	0.0886579	subgenome_B	NA
Zm00001d013067	Core	P14_Poaceae	472.282	22	4	0.235681	-1.36828	0.058865	subgenome_B	NA
Zm00001d051565	Core	P09_Mesangiospermae	14.9855	18	3	0.10058	-1.55596	0.0503364	subgenome_B	NA
Zm00001d042094	Core	P09_Mesangiospermae	2.04773	3	2	0.636462	-0.456423	0.100537	subgenome_A	NA
Zm00001d036229	Core	P09_Mesangiospermae	NA	NA	1	0.0607959	-1.97133	0.0278532	subgenome_B	NA
Zm00001d038176	Core	P08_Magnoliopsida	2.80633	16	1	0.496515	-1.29656	0.0810032	subgenome_A	NA
Zm00001d013136	Core	P12_commelinids	1.80722	11	1	0.11056	-1.47334	0.0634659	subgenome_B	NA
Zm00001d016084	Core	P09_Mesangiospermae	17.8438	22	2	0.738485	-2.07834	0.0314575	subgenome_A	NA
Zm00001d003875	Core	P14_Poaceae	11.3694	21	1	0.690036	-1.41911	0.0482113	subgenome_A	NA
Zm00001d005136	Core	P09_Mesangiospermae	NA	NA	9	NA	-0.700765	0.00195232	NA	NA
Zm00001d006063	Core	P14_Poaceae	2.8654	3	7	0.1815	-1.43515	0.0558172	subgenome_B	NA
Zm00001d022352	Core	P08_Magnoliopsida	19.6428	22	1	0.165781	-2.29091	0.0108034	subgenome_A	NA
Zm00001d014852	Core	P11_Petrosaviidae	159.659	10	2	0.0745652	-1.50042	0.0332641	subgenome_A	NA
Zm00001d027295	Core	P09_Mesangiospermae	461.823	23	1	0.00382034	-0.598171	0.0953962	subgenome_A	NA
Zm00001d013466	Core	P09_Mesangiospermae	31.8521	22	3	0.0677883	-1.83556	0.0353296	subgenome_B	NA
Zm00001d006751	Core	P09_Mesangiospermae	24.8734	23	2	0.483804	-1.2923	0.0691769	subgenome_B	NA
Zm00001d013493	Core	P14_Poaceae	509.016	21	6	0.116524	-1.02021	0.0766279	subgenome_B	NA
Zm00001d017746	Core	P16_Panicoideae	199.773	20	1	0.2671	-1.31754	0.063348	subgenome_A	NA
Zm00001d003347	Core	P04_Embryophyta	64.3975	22	1	0.389188	-0.378412	0.0959283	subgenome_A	NA
Zm00001d045027	Core	P09_Mesangiospermae	151.799	22	2	0.24609	-1.55845	0.0503509	subgenome_A	NA
Zm00001d033300	Core	P12_commelinids	76.824	10	2	0.206869	-1.3214	0.0615057	subgenome_A	NA
Zm00001d036554	Core	P16_Panicoideae	NA	NA	29	NA	NA	NA	subgenome_B	NA
Zm00001d020955	Core	P14_Poaceae	12.5141	9	12	0.132548	-1.84549	0.0543278	subgenome_A	NA
Zm00001d009509	Core	P09_Mesangiospermae	429.138	23	4	NA	-1.17005	0.0346508	subgenome_B	NA
Zm00001d030617	Core	P09_Mesangiospermae	416.876	22	1	0.0907121	-0.99988	0.0343414	subgenome_A	NA
Zm00001d023300	Core	P14_Poaceae	39.4352	22	1	0.510577	-1.2005	0.0777214	subgenome_A	NA
Zm00001d011386	Core	P14_Poaceae	46.5451	22	5	0.202133	-0.658565	0.0538064	subgenome_B	NA
Zm00001d046332	Core	P14_Poaceae	21.7574	17	3	0.167184	-1.58678	0.0506352	subgenome_A	NA
Zm00001d046506	Core	P09_Mesangiospermae	65.8924	23	3	0.000597482	-1.49634	0.0670739	subgenome_A	NA
Zm00001d032888	Core	P11_Petrosaviidae	19.3701	3	3	0.19537	-1.47265	0.0625473	subgenome_A	NA
Zm00001d015420	Core	P09_Mesangiospermae	51.3904	12	1	0.352901	-0.988115	0.0686476	subgenome_A	NA
ZeamMp161	Core	P09_Mesangiospermae	NA	NA	NA	NA	NA	NA	NA	NA
Zm00001d045097	Core	P12_commelinids	3.98872	12	1	0.238762	-1.46473	0.0653372	subgenome_A	NA
Zm00001d037140	Core	P13_Poales	14.9775	10	7	0.130591	-1.4583	0.0509119	subgenome_B	NA
Zm00001d043570	Core	P09_Mesangiospermae	12.3904	14	1	0.564428	-1.66482	0.0392952	subgenome_A	NA
Zm00001d012159	Core	P09_Mesangiospermae	25.3435	22	3	0.259253	-0.650142	0.0932065	subgenome_B	NA
Zm00001d047046	Core	P12_commelinids	20.7268	23	1	0.550345	-0.47745	0.0899693	subgenome_B	NA
Zm00001d048336	Core	P09_Mesangiospermae	77.7439	22	127	0.0623337	-1.45223	0.0504853	subgenome_B	NA
Zm00001d026476	Core	P11_Petrosaviidae	95.8875	22	2	0.40549	-1.55192	0.0401765	subgenome_B	NA
Zm00001d031227	Core	P09_Mesangiospermae	52.6351	23	1	0.364858	-0.705732	0.0723083	subgenome_A	NA
Zm00001d012694	Core	P14_Poaceae	18.8287	22	3	0.488041	-2.06981	0.0256724	subgenome_B	NA
Zm00001d025581	Core	P12_commelinids	15.2819	23	2	0.351974	-1.01099	0.0707718	subgenome_B	NA
Zm00001d016735	Core	P09_Mesangiospermae	5.26389	11	2	0.197879	-2.10324	0.0355637	subgenome_A	NA
Zm00001d007542	Core	P14_Poaceae	1.59202	10	2	NA	NA	NA	subgenome_B	NA
Zm00001d020484	Core	P14_Poaceae	NA	NA	2	NA	NA	NA	subgenome_A	NA
Zm00001d024530	Core	P09_Mesangiospermae	36.5854	21	1	0.406964	-1.43574	0.0495867	subgenome_A	NA
Zm00001d002953	Core	P08_Magnoliopsida	29.0405	22	1	0.644243	-1.37132	0.0512398	subgenome_A	NA
Zm00001d029249	Core	P09_Mesangiospermae	51.6603	23	1	0.337429	-1.80491	0.0382657	subgenome_A	NA
Zm00001d015947	Core	P21_Zea_mays	NA	NA	127	4.31957	-0.903614	0.0412534	subgenome_A	NA
Zm00001d048625	Core	P14_Poaceae	3602.13	20	1	0.192353	-1.14374	0.0733405	subgenome_A	NA
Zm00001d020727	Core	P09_Mesangiospermae	181.484	22	2	0.212005	-1.59701	0.0502883	subgenome_A	NA
Zm00001d036400	Core	P09_Mesangiospermae	40.5011	23	2	0.0803878	-1.99887	0.0193095	subgenome_B	NA
Zm00001d039181	Core	P12_commelinids	16.784	19	1	0.252146	-0.767994	0.0863449	subgenome_A	NA
Zm00001d027752	Core	P09_Mesangiospermae	30.9511	23	3	NA	NA	NA	subgenome_A	NA
Zm00001d049206	Core	P14_Poaceae	NA	NA	1	0.167346	-1.67731	0.0438328	subgenome_A	NA
Zm00001d036840	Core	P11_Petrosaviidae	162.476	11	3	0.327969	-1.32427	0.0564856	subgenome_B	NA
Zm00001d029004	Core	P08_Magnoliopsida	66.0084	22	3	0.25978	-1.64129	0.0442278	subgenome_A	NA
Zm00001d019660	Core	P21_Zea_mays	NA	NA	59	NA	NA	NA	NA	NA
Zm00001d014946	Core	P12_commelinids	300.561	22	2	0.583416	-2.06168	0.0373412	subgenome_A	NA
Zm00001d016590	Core	P12_commelinids	127.004	17	1	0.156625	-0.961265	0.0726563	subgenome_A	NA
Zm00001d040090	Core	P09_Mesangiospermae	47.8624	21	1	0.00219702	-1.17174	0.0436656	subgenome_A	NA
Zm00001d047096	Core	P14_Poaceae	103.552	14	2	0.188634	-0.642128	0.0680483	subgenome_B	NA
Zm00001d023738	Core	P07_Spermatophyta	65.4956	23	2	0.0125133	-2.11835	0.0172534	subgenome_A	NA
Zm00001d035350	Core	P12_commelinids	NA	NA	3	NA	NA	NA	NA	NA
Zm00001d022290	Core	P14_Poaceae	6.22039	4	1	0.643233	-0.884704	0.0879295	subgenome_A	NA
Zm00001d040817	Core	P09_Mesangiospermae	NA	NA	16	NA	NA	NA	subgenome_A	NA
Zm00001d005995	Core	P11_Petrosaviidae	44.7614	22	11	0.188738	-1.32148	0.0662324	subgenome_B	NA
Zm00001d041919	Core	P13_Poales	NA	NA	2	0.565664	-1.39079	0.0659274	subgenome_B	NA
Zm00001d010855	Core	P09_Mesangiospermae	943.475	23	3	0.313917	-1.8944	0.0305553	subgenome_B	NA
Zm00001d043764	Core	P09_Mesangiospermae	15.5543	22	1	0.824874	-1.26474	0.0640196	subgenome_A	NA
Zm00001d041788	Core	P12_commelinids	NA	NA	3	0.232435	-1.95162	0.0350482	subgenome_B	NA
Zm00001d029938	Core	P09_Mesangiospermae	26.1535	23	5	0.0231459	-1.83869	0.0410835	subgenome_A	NA
Zm00001d026158	Core	P14_Poaceae	20.0401	22	2	0.585937	-1.66424	0.0373212	subgenome_B	NA
Zm00001d010269	Core	P12_commelinids	3.61242	20	1	0.720838	-1.38312	0.0700059	subgenome_B	NA
Zm00001d012709	Core	P12_commelinids	64.5068	21	2	0.771572	-0.639075	0.090844	subgenome_B	NA
Zm00001d044776	Core	P14_Poaceae	NA	NA	1	0.230177	-1.1641	0.0690056	subgenome_A	NA
Zm00001d034769	Core	P09_Mesangiospermae	1.70077	2	1	0.183292	-1.28689	0.0731705	subgenome_A	NA
Zm00001d013306	Core	P09_Mesangiospermae	18.6951	23	2	0.332113	-1.33976	0.0543944	subgenome_B	NA
Zm00001d045418	Core	P09_Mesangiospermae	17.3809	23	1	1.03456	-1.27925	0.0466891	subgenome_A	NA
Zm00001d034250	Core	P11_Petrosaviidae	17.6492	22	1	0.160327	-1.50511	0.0610259	subgenome_A	NA
Zm00001d053907	Core	P21_Zea_mays	NA	NA	124	NA	NA	NA	subgenome_B	NA
Zm00001d039321	Core	P14_Poaceae	39.6316	23	9	0.198326	-1.54106	0.053865	subgenome_A	NA
Zm00001d026558	Core	NA	4.87015	19	2	0.149389	-1.57714	0.0598455	subgenome_B	NA
Zm00001d003277	Core	P09_Mesangiospermae	16.3483	23	5	0.27158	-1.70631	0.0416323	subgenome_A	NA
Zm00001d033279	Core	P12_commelinids	19.9865	4	1	0.0251626	-1.4969	0.0534573	subgenome_A	NA
Zm00001d029172	Core	P14_Poaceae	1.45776	2	2	0.586455	-0.926434	0.0747058	subgenome_A	NA
Zm00001d038351	Core	P07_Spermatophyta	317.411	23	1	0.509348	-0.890175	0.08449	subgenome_A	NA
Zm00001d041993	Core	P09_Mesangiospermae	246.719	23	1	0.0822461	-1.73556	0.0433525	subgenome_A	NA
Zm00001d047424	Core	P09_Mesangiospermae	32.9923	12	2	0.252723	-0.891674	0.0696994	subgenome_B	NA
Zm00001d014931	Core	P09_Mesangiospermae	1.60518	2	1	0.554142	-1.93221	0.0239974	subgenome_A	NA
Zm00001d045928	Core	P12_commelinids	13.6855	15	1	0.137086	-0.949423	0.0855078	subgenome_A	NA
Zm00001d001949	Core	P11_Petrosaviidae	9.16295	22	1	0.109404	-1.66748	0.0251066	subgenome_A	NA
Zm00001d004839	Core	P09_Mesangiospermae	620.872	23	7	NA	NA	NA	subgenome_B	NA
Zm00001d003888	Core	P09_Mesangiospermae	18.2335	22	1	0.0319055	-1.13166	0.0458217	subgenome_A	NA
Zm00001d043606	Core	P09_Mesangiospermae	1417.26	23	6	0.0492099	-1.44011	0.0329464	subgenome_A	NA
Zm00001d022197	Core	P09_Mesangiospermae	98.2573	23	1	NA	-2.05593	0.0222755	subgenome_A	NA
Zm00001d005881	Core	P14_Poaceae	44.7594	21	12	0.240262	-1.01329	0.0713375	subgenome_B	NA
Zm00001d044745	Core	P09_Mesangiospermae	30.1845	16	1	0.232421	-1.27592	0.0868452	subgenome_A	NA
Zm00001d012769	Core	P14_Poaceae	NA	NA	8	0.444625	-0.882361	0.0897605	subgenome_B	NA
Zm00001d051894	Core	P09_Mesangiospermae	9.34562	3	3	0.815424	-1.62088	0.0489691	subgenome_B	NA
Zm00001d047266	Core	P09_Mesangiospermae	3.01512	4	4	0.602562	-0.72319	0.0640149	subgenome_B	NA
Zm00001d004747	Core	P21_Zea_mays	NA	NA	234	NA	-1.22934	0.00048011	subgenome_B	NA
Zm00001d031816	Core	P09_Mesangiospermae	3.93186	15	1	0.577594	-0.579052	0.07382	subgenome_A	NA
Zm00001d006335	Core	P12_commelinids	57.8424	19	3	0.0939134	-1.75923	0.0562724	subgenome_B	NA
Zm00001d051766	Core	P18_Andropogoneae	NA	NA	23	NA	NA	NA	subgenome_B	NA
Zm00001d016764	Core	P09_Mesangiospermae	8.88717	16	2	0.109189	-0.706034	0.0733305	subgenome_A	NA
Zm00001d025326	Core	P14_Poaceae	20.5816	14	6	0.359823	-1.28021	0.0412189	subgenome_B	NA
Zm00001d015929	Core	P08_Magnoliopsida	174.974	21	2	0.0378815	-1.52021	0.0461203	subgenome_A	NA
Zm00001d024466	Core	P11_Petrosaviidae	6.4532	21	2	0.127671	-1.83634	0.0333746	subgenome_A	NA
Zm00001d010675	Core	P14_Poaceae	22.1059	21	2	0.224123	-2.26164	0.0222252	subgenome_B	NA
Zm00001d017111	Core	P13_Poales	64.9709	23	2	0.0837628	0.356755	0.0836674	subgenome_A	NA
Zm00001d031454	Core	P12_commelinids	8.54496	21	7	0.272983	-1.85436	0.0520648	subgenome_A	NA
Zm00001d023465	Core	P12_commelinids	22.8209	22	3	0.0793551	-0.87235	0.072507	subgenome_A	NA
Zm00001d014565	Core	P14_Poaceae	4.43279	20	2	NA	-1.6192	0.013516	subgenome_A	NA
Zm00001d021906	Core	P09_Mesangiospermae	1293.85	12	2	0.0632103	-1.24115	0.0493908	subgenome_A	NA
Zm00001d015968	Core	P14_Poaceae	45.9512	22	10	3.60793	-1.8582	0.0197465	subgenome_A	NA
Zm00001d003939	Core	P09_Mesangiospermae	518.793	22	1	0.25853	-1.54859	0.0559391	subgenome_A	NA
Zm00001d022560	Core	P08_Magnoliopsida	37.7318	22	2	0.0849123	-1.56055	0.0540463	subgenome_A	NA
Zm00001d005790	Core	P14_Poaceae	70.9157	11	1	0.199425	-0.868042	0.0700922	subgenome_B	NA
Zm00001d029719	Core	P14_Poaceae	34.0741	22	3	0.411902	-2.06776	0.0285604	subgenome_A	NA
Zm00001d013271	Core	P09_Mesangiospermae	58.6348	22	1	0.0761539	0.000193587	0.076538	subgenome_B	NA
Zm00001d052079	Core	P09_Mesangiospermae	240.351	22	11	0.107225	-1.88947	0.0466155	subgenome_B	NA
Zm00001d027845	Core	P09_Mesangiospermae	28.4629	22	3	0.170109	-0.749811	0.0726426	subgenome_A	NA
Zm00001d002503	Core	P13_Poales	14.5042	10	3	0.174174	-1.66585	0.0472706	subgenome_A	NA
Zm00001d043347	Core	P14_Poaceae	8.52654	22	1	0.441003	-1.145	0.077245	subgenome_A	NA
Zm00001d051138	Core	P09_Mesangiospermae	121.343	23	2	0.715656	-0.757871	0.0761626	subgenome_B	NA
Zm00001d016971	Core	P14_Poaceae	NA	NA	6	NA	NA	NA	subgenome_A	NA
Zm00001d016533	Core	P12_commelinids	NA	NA	3	1.28005	-1.62114	0.0257309	subgenome_A	NA
Zm00001d038981	Core	P14_Poaceae	8.13628	22	14	0.228223	-1.14393	0.0600706	subgenome_A	NA
Zm00001d052259	Core	P14_Poaceae	49.9378	23	2	0.290607	-2.19932	0.0323041	subgenome_B	NA
Zm00001d017294	Core	P14_Poaceae	56.3045	4	4	0.691875	-0.986243	0.0895531	subgenome_A	NA
Zm00001d018702	Core	P14_Poaceae	NA	NA	1	0.480209	-1.56904	0.0409898	subgenome_A	NA
Zm00001d009990	Core	P09_Mesangiospermae	250.926	23	2	0.019275	-1.79976	0.0262532	NA	NA
Zm00001d048458	Core	P09_Mesangiospermae	8.74773	22	2	NA	NA	NA	subgenome_B	NA
Zm00001d003683	Core	P09_Mesangiospermae	653.095	23	7	173.64	-1.18045	0.00204421	subgenome_A	NA
Zm00001d031898	Core	P12_commelinids	39.2473	22	3	0.179601	-0.821214	0.0791238	subgenome_A	NA
Zm00001d002512	Core	P14_Poaceae	4.58758	14	1	0.288902	-1.04577	0.0717969	subgenome_A	NA
Zm00001d007560	Core	P14_Poaceae	25.5641	16	2	NA	NA	NA	subgenome_B	NA
Zm00001d052840	Core	P13_Poales	28.0253	23	11	0.56887	-1.16692	0.0710775	subgenome_B	NA
Zm00001d024408	Core	P09_Mesangiospermae	95.1986	23	2	0.211895	-2.28516	0.0109168	subgenome_A	NA
Zm00001d019665	Core	P21_Zea_mays	NA	NA	NA	NA	NA	NA	NA	NA
Zm00001d009212	Core	P09_Mesangiospermae	108.684	23	2	1.05245	-2.41968	0.0142179	subgenome_B	NA
Zm00001d028693	Core	P14_Poaceae	32.995	22	2	0.106217	-0.453638	0.0785477	subgenome_A	NA
Zm00001d044765	Core	P14_Poaceae	7.77621	1	7	0.279982	-1.61088	0.0495032	subgenome_A	NA
Zm00001d053294	Core	P21_Zea_mays	NA	NA	4	NA	NA	NA	NA	NA
Zm00001d010782	Core	P14_Poaceae	9.57871	20	6	NA	-0.448424	0.0285766	subgenome_B	NA
Zm00001d044806	Core	P09_Mesangiospermae	83.2247	17	2	0.225938	-1.06906	0.0654761	subgenome_A	NA
Zm00001d033175	Core	P11_Petrosaviidae	4.90781	11	1	0.211467	-1.86585	0.0593327	subgenome_A	NA
Zm00001d034575	Core	P08_Magnoliopsida	44.1659	23	3	0.0879862	-1.36762	0.063571	subgenome_A	NA
Zm00001d036583	Core	P14_Poaceae	14.0198	9	18	0.541534	-2.21983	0.0292632	subgenome_B	NA
Zm00001d016231	Core	P14_Poaceae	NA	NA	2	1.45779	-1.99718	0.0406947	subgenome_A	NA
Zm00001d017682	Core	P14_Poaceae	35.842	19	7	0.533401	-1.12152	0.0687132	subgenome_A	NA
Zm00001d025586	Core	P14_Poaceae	55.3188	13	1	0.233402	-1.70992	0.0460406	subgenome_B	NA
Zm00001d013061	Core	P09_Mesangiospermae	208.985	23	4	0.375238	-0.308684	0.0897994	subgenome_B	NA
Zm00001d014459	Core	P09_Mesangiospermae	62.3344	15	1	0.0684726	-1.61516	0.0490087	subgenome_A	NA
Zm00001d053982	Core	P12_commelinids	47.7866	9	1	0.372194	NA	NA	subgenome_B	NA
Zm00001d031959	Core	P14_Poaceae	6.19851	3	1	0.483838	-0.735383	0.0837406	subgenome_A	NA
Zm00001d018511	Core	P14_Poaceae	36.5325	21	2	0.233411	-1.19347	0.0517323	subgenome_A	NA
Zm00001d050834	Core	P12_commelinids	1.72826	1	1	0.639065	-2.15931	0.0277694	subgenome_B	NA
Zm00001d034164	Core	P09_Mesangiospermae	66.1356	19	2	NA	NA	NA	subgenome_A	NA
Zm00001d036245	Core	P14_Poaceae	15.1528	22	2	0.374846	-1.22453	0.073648	subgenome_B	NA
Zm00001d008782	Core	P14_Poaceae	67.3003	21	2	0.390469	-0.569298	0.0909759	subgenome_B	NA
Zm00001d030011	Core	P09_Mesangiospermae	186.846	23	2	0.170679	-1.56285	0.0515719	subgenome_A	NA
Zm00001d019078	Core	P14_Poaceae	28.1345	11	1	0.226143	-1.43504	0.0589547	subgenome_A	NA
Zm00001d013241	Core	P14_Poaceae	20.7202	22	3	0.335271	-0.647104	0.103843	subgenome_B	NA
Zm00001d005547	Core	P12_commelinids	37.2713	22	3	0.0187226	-2.02388	0.021458	subgenome_B	NA
Zm00001d044081	Core	P11_Petrosaviidae	10.3157	9	2	0.244159	-1.20402	0.0507982	subgenome_A	NA
Zm00001d035989	Core	P11_Petrosaviidae	13.1965	15	2	0.287612	-1.29669	0.0742947	subgenome_B	NA
Zm00001d043560	Core	P09_Mesangiospermae	24.7615	23	1	1.58557	-1.31349	0.0724365	subgenome_A	NA
Zm00001d023478	Core	P16_Panicoideae	23.7732	6	1	0.253236	-0.947829	0.0686292	subgenome_A	NA
Zm00001d041785	Core	P14_Poaceae	158.909	23	2	0.081465	-1.60136	0.0477279	subgenome_B	NA
Zm00001d017857	Core	P09_Mesangiospermae	1716.03	23	4	0.0709003	1.19827	0.13552	subgenome_A	NA
Zm00001d026585	Core	P09_Mesangiospermae	32.0823	22	4	0.302649	-1.49327	0.053704	subgenome_B	NA
Zm00001d028623	Core	P09_Mesangiospermae	37.1649	22	2	0.51874	-1.89235	0.0353704	subgenome_A	NA
Zm00001d025666	Core	P09_Mesangiospermae	NA	NA	11	0.71988	-1.26017	0.0689897	subgenome_B	NA
Zm00001d006551	Core	P12_commelinids	99.6925	22	4	0.0928296	NA	NA	subgenome_B	NA
Zm00001d002313	Core	P14_Poaceae	12.63	18	5	0.204241	-1.29597	0.0789149	subgenome_A	NA
Zm00001d039304	Core	P12_commelinids	96.5761	23	5	0.334191	-1.28579	0.0708094	subgenome_A	NA
Zm00001d017328	Core	P14_Poaceae	NA	NA	5	0.222238	-0.447397	0.029896	subgenome_A	NA
ZeamMp166	Core	P21_Zea_mays	NA	NA	NA	NA	NA	NA	NA	NA
Zm00001d032426	Core	P09_Mesangiospermae	2.61179	4	3	1.34147	-0.086217	0.00908268	subgenome_A	NA
Zm00001d044789	Core	P21_Zea_mays	NA	NA	14	NA	NA	NA	subgenome_A	NA
Zm00001d018074	Core	P14_Poaceae	17.5024	21	2	0.164193	-1.31555	0.0678073	subgenome_A	NA
Zm00001d023592	Core	P14_Poaceae	9.38658	8	2	0.0270789	-1.10503	0.0764863	subgenome_A	NA
Zm00001d011223	Core	P01_Viridiplantae	19.3586	20	4	0.960831	-1.22634	0.0711375	subgenome_B	NA
Zm00001d015481	Core	P21_Zea_mays	3.15455	16	59	NA	NA	NA	subgenome_A	NA
Zm00001d020042	Core	P14_Poaceae	30.5028	23	3	0.37776	-1.19286	0.0598387	subgenome_A	NA
Zm00001d037216	Core	P14_Poaceae	NA	NA	2	0.0968837	-1.71099	0.0543549	subgenome_B	NA
Zm00001d027727	Core	P09_Mesangiospermae	212.718	23	1	0.10265	-0.880265	0.0827496	subgenome_A	NA
Zm00001d021764	Core	P09_Mesangiospermae	290.757	22	2	0.434314	-1.74945	0.0373734	subgenome_A	NA
Zm00001d032162	Core	P09_Mesangiospermae	193.91	22	2	0.0139777	-1.63603	0.0328037	subgenome_A	NA
Zm00001d033366	Core	P09_Mesangiospermae	217.397	23	2	0.38926	-1.51617	0.0414832	subgenome_A	NA
Zm00001d010201	Core	P09_Mesangiospermae	52.7686	18	21	0.33627	-1.04847	0.0525059	subgenome_B	NA
Zm00001d043787	Core	P14_Poaceae	11.1112	22	9	0.435315	-1.6892	0.0537804	subgenome_A	NA
Zm00001d003471	Core	P12_commelinids	3.91855	8	4	0.265687	-1.47312	0.0646529	subgenome_A	NA
Zm00001d032127	Core	P09_Mesangiospermae	51.4169	21	1	1.10436	-2.1003	0.0288482	subgenome_A	NA
Zm00001d012282	Core	P12_commelinids	9.21109	16	2	0.286191	-1.69813	0.0374387	subgenome_B	NA
Zm00001d053305	Core	P14_Poaceae	1.23983	2	10	0.551563	-0.733984	0.0376421	NA	NA
Zm00001d037743	Core	P12_commelinids	9.88242	16	2	0.00649664	-0.857788	0.0554346	subgenome_A	NA
Zm00001d053230	Core	P11_Petrosaviidae	10.4126	16	1	0.297876	-1.81429	0.0428607	subgenome_B	NA
Zm00001d019279	Core	P09_Mesangiospermae	127.865	23	3	0.255217	-1.13863	0.060419	subgenome_A	NA
Zm00001d035899	Core	P09_Mesangiospermae	93.3041	22	3	0.0491288	-1.1447	0.0768028	subgenome_B	NA
Zm00001d016070	Core	P14_Poaceae	787.013	21	3	0.400242	-1.33924	0.0766639	subgenome_A	NA
Zm00001d012621	Core	P09_Mesangiospermae	12.5074	9	1	0.691983	-0.579327	0.0842562	subgenome_B	NA
Zm00001d027832	Core	P09_Mesangiospermae	495.246	7	1	0.310401	-1.18587	0.0702229	subgenome_A	NA
Zm00001d015469	Core	P14_Poaceae	3.84288	18	2	0.38221	-1.49044	0.0593017	subgenome_A	NA
Zm00001d003615	Core	P12_commelinids	27.563	20	3	0.198152	-1.88429	0.0518151	subgenome_A	NA
Zm00001d011627	Core	P14_Poaceae	1.89156	3	4	0.384976	-0.198585	0.101824	subgenome_B	NA
Zm00001d043086	Core	P09_Mesangiospermae	524.406	23	4	0.0869336	-0.848873	0.0729256	subgenome_A	NA
Zm00001d036057	Core	P09_Mesangiospermae	50.8768	23	3	0.129723	-1.56176	0.0359055	subgenome_B	NA
Zm00001d026336	Core	P14_Poaceae	NA	NA	3	0.300722	-1.3047	0.0668494	subgenome_B	NA
Zm00001d053726	Core	P09_Mesangiospermae	15.2557	23	1	0.263929	-1.22505	0.0857467	subgenome_B	NA
Zm00001d032409	Core	P11_Petrosaviidae	5.44671	6	1	0.151615	-1.31413	0.0701562	subgenome_A	NA
Zm00001d047540	Core	P11_Petrosaviidae	130.979	22	3	0.453975	-1.80055	0.0347273	subgenome_B	NA
Zm00001d047498	Core	P14_Poaceae	263.249	23	3	0.423015	-0.377322	0.0673574	subgenome_B	NA
Zm00001d020459	Core	P12_commelinids	10.926	14	1	0.193377	-1.06134	0.0719888	subgenome_A	NA
Zm00001d016731	Core	P12_commelinids	49.8969	22	11	0.23531	-1.01118	0.0753868	subgenome_A	NA
Zm00001d006882	Core	P09_Mesangiospermae	9.29562	15	2	1.07911	0.921481	0.117387	subgenome_B	NA
Zm00001d037248	Core	P12_commelinids	26.8	3	1	0.567505	-1.18614	0.071798	subgenome_B	NA
Zm00001d043667	Core	P14_Poaceae	16.2424	23	4	0.276459	-1.77516	0.0377643	subgenome_A	NA
Zm00001d037973	Core	P14_Poaceae	1.84401	4	1	0.298561	-1.41472	0.0637021	subgenome_A	NA
Zm00001d004592	Core	P16_Panicoideae	NA	NA	4	2.65672	NA	NA	NA	NA
Zm00001d013489	Core	P09_Mesangiospermae	4.64466	12	9	0.196855	-1.4425	0.0585094	subgenome_B	NA
Zm00001d012970	Core	P12_commelinids	8.45189	22	2	0.416243	-1.39049	0.0647892	subgenome_B	NA
Zm00001d014915	Core	P09_Mesangiospermae	3.10286	14	15	1.30538	-1.83664	0.035444	subgenome_A	NA
Zm00001d025646	Core	P14_Poaceae	NA	NA	4	0.479065	-1.00775	0.0754303	subgenome_B	NA
Zm00001d025712	Core	P18_Andropogoneae	17.0373	22	2	0.519018	-1.95114	0.0395529	subgenome_B	NA
Zm00001d038005	Core	P11_Petrosaviidae	35.5994	19	3	0.302203	0.0817858	0.108397	subgenome_A	NA
Zm00001d041464	Core	P09_Mesangiospermae	5.50711	20	1	0.242952	-0.842264	0.090633	subgenome_B	NA
Zm00001d011064	Core	P09_Mesangiospermae	48.9022	11	3	0.0198232	-1.2458	0.0480911	subgenome_B	NA
Zm00001d034808	Core	P09_Mesangiospermae	83.8186	22	2	0.160651	-1.9728	0.0259465	subgenome_A	NA
Zm00001d024821	Core	P14_Poaceae	11.1018	15	2	0.440871	-1.02326	0.0780148	subgenome_A	NA
Zm00001d047074	Core	P09_Mesangiospermae	86.6058	22	1	0.463761	-2.4503	0.0235629	subgenome_B	NA
Zm00001d021583	Core	P14_Poaceae	77.5878	18	3	0.173408	-2.21398	0.0280578	subgenome_A	NA
Zm00001d048383	Core	P09_Mesangiospermae	87.9689	9	21	0.111023	-1.57477	0.045351	subgenome_B	NA
Zm00001d047461	Core	P09_Mesangiospermae	74.3075	23	2	0.378139	-0.473989	0.0881241	subgenome_B	NA
Zm00001d040097	Core	P16_Panicoideae	3.47246	8	NA	34.1772	-0.0862697	0.0936591	subgenome_A	NA
Zm00001d020786	Core	P15_PACMAD_clade	48.4171	23	7	NA	NA	NA	subgenome_A	NA
Zm00001d009020	Core	P09_Mesangiospermae	2.88918	10	1	2.59628	-0.900096	0.0687219	subgenome_B	NA
Zm00001d005978	Core	P12_commelinids	109.477	22	1	0.357106	0.547813	0.0849975	subgenome_B	NA
Zm00001d034931	Core	P12_commelinids	35.297	23	3	0.223611	-1.82055	0.0520374	subgenome_A	NA
Zm00001d023512	Core	P18_Andropogoneae	2.85054	2	NA	0.0955037	-1.64571	0.0338031	subgenome_A	NA
Zm00001d021280	Core	P09_Mesangiospermae	19.302	14	1	0.18749	-1.36068	0.0661765	subgenome_A	NA
Zm00001d015951	Core	P18_Andropogoneae	1.23275	4	24	NA	NA	NA	subgenome_A	NA
Zm00001d023410	Core	P11_Petrosaviidae	8.84027	5	19	0.423931	-1.25135	0.0592262	subgenome_A	NA
Zm00001d008693	Core	P13_Poales	209.397	22	1	0.189847	-1.15391	0.0625944	subgenome_B	NA
Zm00001d013173	Core	P14_Poaceae	7.88804	22	2	0.152853	-1.48785	0.048344	subgenome_B	NA
Zm00001d009475	Core	P14_Poaceae	3.21364	17	5	0.765873	-0.937839	0.0661351	subgenome_B	NA
Zm00001d016816	Core	P09_Mesangiospermae	43.9317	22	1	0.169355	-1.37916	0.0470498	subgenome_A	NA
Zm00001d017435	Core	P09_Mesangiospermae	105.437	22	6	0.0709706	-1.61687	0.0544551	subgenome_A	NA
Zm00001d001799	Core	P11_Petrosaviidae	48.3309	22	1	0.168964	-1.25986	0.0439807	subgenome_A	NA
Zm00001d027361	Core	P12_commelinids	18.3797	18	8	0.210928	-0.842544	0.0839597	subgenome_A	NA
Zm00001d017236	Core	P09_Mesangiospermae	32.8652	22	4	NA	NA	NA	subgenome_A	NA
Zm00001d021818	Core	P14_Poaceae	3.10537	1	3	0.0747764	-1.84067	0.0431013	subgenome_A	NA
Zm00001d007714	Core	P14_Poaceae	10.7966	5	3	0.56544	-1.19545	0.0634831	NA	NA
Zm00001d033103	Core	P21_Zea_mays	NA	NA	234	NA	NA	NA	subgenome_A	NA
Zm00001d019277	Core	P09_Mesangiospermae	8952.66	9	2	0.178671	-1.23703	0.0271334	subgenome_A	NA
Zm00001d032949	Core	P21_Zea_mays	1.55472	1	NA	NA	NA	NA	subgenome_A	NA
Zm00001d032889	Core	P12_commelinids	28.2405	20	2	0.216469	-1.63907	0.0412397	subgenome_A	NA
Zm00001d034264	Core	P21_Zea_mays	NA	NA	127	NA	NA	NA	subgenome_A	NA
Zm00001d008614	Core	P09_Mesangiospermae	18.5994	22	1	0.445683	-2.03244	0.0289448	subgenome_B	NA
Zm00001d011188	Core	P09_Mesangiospermae	198.305	23	3	35.7105	-2.05537	0.0139565	subgenome_B	NA
Zm00001d036819	Core	P14_Poaceae	269.362	7	4	NA	NA	NA	subgenome_B	NA
Zm00001d035194	Core	P11_Petrosaviidae	9.87192	22	2	9.62539	-2.16138	0.0152861	subgenome_A	NA
Zm00001d022417	Core	P11_Petrosaviidae	23.1079	23	2	0.405686	-1.69996	0.0528416	subgenome_A	NA
Zm00001d039703	Core	P08_Magnoliopsida	17.3444	23	7	0.0611432	-0.633446	0.0861702	subgenome_A	NA
Zm00001d025667	Core	P13_Poales	8.5728	22	2	0.417063	-1.33649	0.0812211	subgenome_B	NA
Zm00001d019670	Core	P12_commelinids	88.6489	22	3	0.0502567	-1.23295	0.0761903	subgenome_A	NA
Zm00001d011224	Core	P12_commelinids	73.2486	23	2	0.0717637	-0.95123	0.0713474	subgenome_B	NA
Zm00001d024588	Core	P09_Mesangiospermae	98.2294	23	1	0.109892	-1.19295	0.0615541	subgenome_A	NA
Zm00001d045028	Core	P09_Mesangiospermae	254.426	23	2	0.0559183	-0.907088	0.0492699	subgenome_A	NA
Zm00001d012224	Core	P14_Poaceae	51.8488	22	3	0.0974912	-1.38469	0.0624141	subgenome_B	NA
Zm00001d007280	Core	P09_Mesangiospermae	155.772	22	2	0.00455758	-1.43776	0.0319357	subgenome_B	NA
Zm00001d018384	Core	P11_Petrosaviidae	92.8517	21	2	0.247085	-0.675516	0.0919996	subgenome_A	NA
Zm00001d029868	Core	P14_Poaceae	17.8323	22	2	0.369066	-1.24965	0.0756181	subgenome_A	NA
Zm00001d005308	Core	P09_Mesangiospermae	9.32094	23	3	0.0347698	-1.64366	0.0497637	subgenome_B	NA
ZemaCp084	Core	P14_Poaceae	NA	NA	NA	NA	NA	NA	NA	NA
Zm00001d043950	Core	P14_Poaceae	15.618	11	1	0.521027	-1.42853	0.0609973	subgenome_A	NA
Zm00001d021296	Core	P14_Poaceae	15.3247	19	3	0.0298788	-1.99621	0.0268723	subgenome_A	NA
Zm00001d006893	Core	P16_Panicoideae	NA	NA	8	0.650497	-1.84333	0.0262865	subgenome_B	NA
Zm00001d052945	Core	P09_Mesangiospermae	53.8967	22	1	0.141759	-0.870501	0.0991282	subgenome_A	NA
Zm00001d022131	Core	P07_Spermatophyta	10.5864	17	1	0.425261	-0.926115	0.0740857	subgenome_A	NA
Zm00001d010420	Core	P08_Magnoliopsida	1.30469	4	1	0.446715	0.0135061	0.104436	subgenome_B	NA
Zm00001d011349	Core	P13_Poales	110.946	21	3	0.04341	-1.50784	0.0412897	subgenome_B	NA
Zm00001d021676	Core	P11_Petrosaviidae	29.7107	22	1	0.340636	-1.48251	0.0569417	subgenome_A	NA
Zm00001d024627	Core	P14_Poaceae	11.8032	22	3	0.0811086	-1.4291	0.0299493	subgenome_A	NA
Zm00001d015945	Core	P14_Poaceae	8.39088	22	1	0.389995	-1.84978	0.036068	subgenome_A	NA
Zm00001d047769	Core	P11_Petrosaviidae	25.869	23	4	0.192754	-1.61953	0.0329043	subgenome_B	NA
Zm00001d005035	Core	P12_commelinids	23.11	23	5	0.00733211	-1.24537	0.0623223	subgenome_B	NA
Zm00001d030287	Core	P09_Mesangiospermae	NA	NA	11	9.15209	-0.901029	0.0513899	subgenome_A	NA
Zm00001d024943	Core	P12_commelinids	7.38071	4	3	0.315808	-1.06917	0.0695021	subgenome_B	NA
Zm00001d034738	Core	P09_Mesangiospermae	29.4252	23	2	0.0903794	-1.73194	0.0606464	subgenome_A	NA
Zm00001d028830	Core	P09_Mesangiospermae	18.2836	20	7	0.159781	-1.73693	0.0396839	subgenome_A	NA
Zm00001d024371	Core	P14_Poaceae	1.85706	2	1	0.301252	-1.89952	0.01491	subgenome_A	NA
Zm00001d012750	Core	P12_commelinids	15.8052	23	2	0.157043	-1.81042	0.0242646	subgenome_B	NA
Zm00001d002426	Core	P09_Mesangiospermae	169.989	21	1	0.456451	-0.901458	0.0829831	subgenome_A	NA
Zm00001d052003	Core	P08_Magnoliopsida	187.902	23	3	0.265081	-1.49227	0.0281402	subgenome_B	NA
Zm00001d021351	Core	P09_Mesangiospermae	50.2116	18	1	1.46869	-1.64391	0.0394218	subgenome_A	NA
Zm00001d002032	Core	P08_Magnoliopsida	24.2668	23	3	0.944524	-0.742934	0.0536753	subgenome_A	NA
Zm00001d040393	Core	P09_Mesangiospermae	15.8095	22	10	0.386699	-0.250889	0.116004	subgenome_A	NA
Zm00001d038616	Core	P14_Poaceae	84.3827	22	1	0.0028005	-1.73794	0.0489257	subgenome_A	NA
Zm00001d005544	Core	P14_Poaceae	7.05805	13	2	0.662541	-0.669628	0.0831784	subgenome_B	NA
Zm00001d053751	Core	P12_commelinids	14.0562	19	1	0.479716	-0.80305	0.0813843	subgenome_B	NA
Zm00001d005616	Core	P09_Mesangiospermae	22.9146	22	15	0.440063	-0.522353	0.0991784	subgenome_B	NA
Zm00001d008689	Core	P09_Mesangiospermae	17.5773	22	2	0.221758	-0.976713	0.0666787	subgenome_B	NA
Zm00001d035916	Core	P11_Petrosaviidae	19.3322	5	2	0.313584	-0.577714	0.0773898	subgenome_B	NA
Zm00001d027924	Core	P09_Mesangiospermae	56.1477	13	1	0.363345	-0.360854	0.097449	subgenome_A	NA
Zm00001d020691	Core	P09_Mesangiospermae	46.7881	15	10	0.167044	-1.48844	0.0580407	subgenome_A	NA
Zm00001d012924	Core	P09_Mesangiospermae	20.8771	21	4	0.108465	-1.61625	0.040174	subgenome_B	NA
Zm00001d002572	Core	P09_Mesangiospermae	36.1362	21	1	0.42172	0.0929928	0.110616	subgenome_A	NA
Zm00001d007564	Core	P09_Mesangiospermae	15.0282	23	4	0.823248	-1.37756	0.0542032	subgenome_B	NA
Zm00001d036613	Core	P13_Poales	NA	NA	6	0.838265	-0.697288	0.0976765	subgenome_B	NA
Zm00001d051965	Core	P14_Poaceae	16.9134	22	10	NA	NA	NA	subgenome_B	NA
Zm00001d013544	Core	P09_Mesangiospermae	18.241	23	11	0.310435	-0.935206	0.0516494	subgenome_B	NA
Zm00001d011518	Core	P09_Mesangiospermae	12.4961	19	2	0.0716636	-1.2339	0.0631117	subgenome_B	NA
Zm00001d037635	Core	P14_Poaceae	NA	NA	2	0.221585	-0.904171	0.0880519	subgenome_A	NA
Zm00001d027544	Core	P09_Mesangiospermae	12.1494	23	13	0.0784314	-2.04282	0.0315227	subgenome_A	NA
Zm00001d051517	Core	P18_Andropogoneae	NA	NA	10	0.526466	-1.64048	0.0554353	subgenome_B	NA
Zm00001d035040	Core	P14_Poaceae	15.843	23	2	0.219472	-2.04998	0.0333476	subgenome_A	NA
Zm00001d051765	Core	P18_Andropogoneae	2.19829	16	11	NA	NA	NA	subgenome_B	NA
Zm00001d019206	Core	P09_Mesangiospermae	12.7369	18	1	0.296512	-1.02097	0.0833526	subgenome_A	NA
Zm00001d044019	Core	P14_Poaceae	18.5803	22	2	0.604404	-2.29644	0.0249134	subgenome_A	NA
Zm00001d038440	Core	P14_Poaceae	28.304	22	4	0.3569	-1.28453	0.00682732	subgenome_A	NA
Zm00001d015269	Core	P12_commelinids	123.373	23	4	0.00365849	-1.64911	0.0441969	subgenome_A	NA
Zm00001d038098	Core	P09_Mesangiospermae	2.35254	4	1	0.152726	-1.1734	0.0633014	subgenome_A	NA
Zm00001d049416	Core	P14_Poaceae	46.0948	23	1	0.361608	-2.36841	0.011838	subgenome_B	NA
Zm00001d038262	Core	P14_Poaceae	175.684	22	9	0.191063	-1.23711	0.066747	subgenome_A	NA
Zm00001d032870	Core	P12_commelinids	2.38406	2	2	0.382937	-1.16081	0.0687512	subgenome_A	NA
Zm00001d022016	Core	P09_Mesangiospermae	52.0981	23	3	0.198983	-1.48677	0.0573813	subgenome_A	NA
Zm00001d028186	Core	P09_Mesangiospermae	12.1541	15	1	0.810136	-1.38784	0.0652076	subgenome_A	NA
Zm00001d018423	Core	P09_Mesangiospermae	80.0436	23	1	0.353849	-2.07183	0.0331749	subgenome_A	NA
Zm00001d031308	Core	P11_Petrosaviidae	29.7089	23	3	0.322257	-1.17519	0.0589792	subgenome_A	NA
Zm00001d034240	Core	P09_Mesangiospermae	52.1895	20	4	0.123279	-1.11776	0.0750103	subgenome_A	NA
Zm00001d053665	Core	P09_Mesangiospermae	18.3219	23	1	0.0752738	-1.57594	0.0439038	subgenome_B	NA
Zm00001d035207	Core	P14_Poaceae	22.9691	22	2	0.0958677	-1.21261	0.0607218	subgenome_A	NA
Zm00001d010497	Core	P09_Mesangiospermae	8.78919	21	7	0.267928	-0.726336	0.0552371	NA	NA
Zm00001d018107	Core	P11_Petrosaviidae	952.456	22	2	0.530479	-1.16917	0.0587695	subgenome_A	NA
Zm00001d035720	Core	P09_Mesangiospermae	450.735	23	16	0.000892251	-0.741184	0.0444834	subgenome_A	NA
Zm00001d045772	Core	P05_Tracheophyta	56.008	1	1	0.336863	-1.17531	0.068269	subgenome_A	NA
Zm00001d021184	Core	P21_Zea_mays	NA	NA	234	NA	NA	NA	subgenome_A	NA
Zm00001d006316	Core	P09_Mesangiospermae	14.1643	18	2	0.0832268	-0.666884	0.0521795	subgenome_B	NA
Zm00001d021050	Core	P09_Mesangiospermae	281.887	23	1	0.190489	-1.51312	0.0455804	subgenome_A	NA
Zm00001d044898	Core	P09_Mesangiospermae	22.8023	16	1	0.100764	-0.0255175	0.091486	subgenome_A	NA
Zm00001d043579	Core	P12_commelinids	44.6654	10	1	0.129088	-0.984271	0.0754258	subgenome_A	NA
Zm00001d022604	Core	P09_Mesangiospermae	122.623	23	2	0.388908	-1.30541	0.0519111	subgenome_A	NA
Zm00001d003114	Core	P14_Poaceae	30.6435	23	3	0.223045	-1.4567	0.0516362	subgenome_A	NA
Zm00001d043693	Core	P09_Mesangiospermae	145.538	22	4	0.140022	-1.44368	0.0491508	subgenome_A	NA
Zm00001d031849	Core	P13_Poales	360.435	23	1	0.270383	-0.658622	0.0931894	subgenome_A	NA
Zm00001d020773	Core	P11_Petrosaviidae	120.849	19	1	0.156379	-1.23595	0.0669762	subgenome_A	NA
Zm00001d002246	Core	P09_Mesangiospermae	74.2106	22	1	0.187677	-1.98418	0.0284433	subgenome_A	NA
Zm00001d051406	Core	P09_Mesangiospermae	3.99945	20	1	0.171736	-1.54739	0.0305225	subgenome_B	NA
Zm00001d040096	Core	P21_Zea_mays	NA	NA	NA	0.683396	-0.509055	0.0869741	subgenome_A	NA
Zm00001d005047	Core	P12_commelinids	34.6057	22	2	0.186307	-1.62387	0.0464524	subgenome_B	NA
Zm00001d033024	Core	P09_Mesangiospermae	75.1816	4	3	0.186181	-1.53909	0.0598888	subgenome_A	NA
Zm00001d035723	Core	P14_Poaceae	11.744	22	7	0.152807	-1.87048	0.0492891	subgenome_A	NA
Zm00001d023565	Core	P08_Magnoliopsida	5.92886	19	3	0.0975232	-0.286733	0.112815	subgenome_A	NA
Zm00001d041584	Core	P14_Poaceae	NA	NA	1	0.208713	-0.928894	0.092944	subgenome_B	NA
Zm00001d017907	Core	P09_Mesangiospermae	113.598	22	1	0.237127	-1.48007	0.0521326	subgenome_A	NA
Zm00001d029395	Core	P09_Mesangiospermae	NA	NA	1	0.545954	-1.41503	0.0663375	subgenome_A	NA
Zm00001d034681	Core	P09_Mesangiospermae	NA	NA	2	2.04383	0.523175	0.110219	subgenome_A	NA
Zm00001d045074	Core	P08_Magnoliopsida	52.5226	23	3	0.108987	-0.66294	0.0373472	subgenome_A	NA
Zm00001d010602	Core	P14_Poaceae	54.2381	22	2	0.104493	-1.13592	0.0536846	subgenome_B	NA
Zm00001d026312	Core	P09_Mesangiospermae	225.92	23	1	0.0889007	-0.968869	0.0387849	subgenome_B	NA
Zm00001d024486	Core	P14_Poaceae	7.8638	2	17	0.28655	-1.24577	0.0719477	subgenome_A	NA
Zm00001d022252	Core	P14_Poaceae	6.67023	22	1	0.322147	-0.561115	0.106993	subgenome_A	NA
Zm00001d012954	Core	P09_Mesangiospermae	44.6912	23	8	0.609689	-0.999809	0.0758645	subgenome_B	NA
Zm00001d038871	Core	P12_commelinids	53.585	23	2	0.192938	-0.780513	0.0837259	subgenome_A	NA
Zm00001d052906	Core	P12_commelinids	3.31377	4	2	0.207133	-1.68773	0.0484748	subgenome_B	NA
Zm00001d034431	Core	P09_Mesangiospermae	1147.81	6	1	0.0275014	-1.5805	0.0542448	subgenome_A	NA
Zm00001d016149	Core	P14_Poaceae	106.796	21	4	0.0756813	-0.895037	0.0767205	subgenome_A	NA
Zm00001d038714	Core	P12_commelinids	NA	NA	1	0.771615	-1.08041	0.0596552	subgenome_A	NA
Zm00001d024819	Core	P09_Mesangiospermae	15.6459	23	1	0.167394	-2.33307	0.0203645	subgenome_A	NA
Zm00001d034496	Core	P09_Mesangiospermae	3.43969	19	4	0.337714	-0.700831	0.102209	subgenome_A	NA
Zm00001d013672	Core	P12_commelinids	46.303	23	5	0.0177379	-0.0275196	0.0767954	subgenome_B	NA
Zm00001d053852	Core	P12_commelinids	23.581	22	1	0.303297	-1.47323	0.0612433	subgenome_B	NA
Zm00001d021378	Core	P09_Mesangiospermae	122.515	19	3	0.388756	-1.23829	0.0818368	subgenome_A	NA
Zm00001d016217	Core	P21_Zea_mays	NA	NA	45	0.749454	-0.645911	0.0824862	subgenome_A	NA
Zm00001d053022	Core	P14_Poaceae	38.1824	23	2	3.2898	-2.31452	0.02078	subgenome_A	NA
Zm00001d029206	Core	P09_Mesangiospermae	28.5446	22	1	0.0334363	-2.31645	0.0195635	subgenome_A	NA
Zm00001d027936	Core	P12_commelinids	130.101	22	2	0.199149	-1.77354	0.0347797	subgenome_A	NA
Zm00001d009493	Core	P12_commelinids	26.1544	21	2	0.105074	-1.23317	0.0515378	subgenome_B	NA
Zm00001d016815	Core	P09_Mesangiospermae	4.16433	17	1	0.21587	-1.46592	0.0609076	subgenome_A	NA
Zm00001d007077	Core	P14_Poaceae	93.3826	23	5	0.0446656	-1.18661	0.0504101	subgenome_B	NA
Zm00001d022542	Core	P11_Petrosaviidae	68.7476	22	7	0.0326715	-1.36185	0.0614073	subgenome_A	NA
Zm00001d013446	Core	P09_Mesangiospermae	180.219	21	2	12.0383	-1.13889	0.0419049	subgenome_B	NA
PZ00001a021500	Core	P21_Zea_mays	NA	NA	NA	0.327687	-0.242055	0.0732947	NA	NA
Zm00001d026056	Core	P09_Mesangiospermae	141.219	22	1	0.330715	-1.94076	0.0198334	subgenome_B	NA
Zm00001d052239	Core	P12_commelinids	65.3603	22	2	0.163552	-1.38051	0.0206785	subgenome_B	NA
Zm00001d022106	Core	P09_Mesangiospermae	33.8132	23	1	0.127162	-2.07892	0.0325149	subgenome_A	NA
Zm00001d044922	Core	P14_Poaceae	26.998	22	7	0.509081	-0.805954	0.0406486	subgenome_A	NA
Zm00001d013583	Core	P14_Poaceae	144.164	23	3	0.00843342	-1.92729	0.0175073	subgenome_B	NA
Zm00001d004460	Core	P14_Poaceae	15.5664	22	1	0.680969	-1.67144	0.0442607	subgenome_A	NA
Zm00001d033903	Core	P14_Poaceae	11.3334	20	2	0.103226	-1.11388	0.0715447	subgenome_A	NA
Zm00001d036003	Core	P14_Poaceae	26.1422	7	1	0.166455	0.289743	0.0935624	subgenome_B	NA
Zm00001d004121	Core	P09_Mesangiospermae	46.5922	22	2	NA	-1.74454	0.00216281	NA	NA
Zm00001d020681	Core	P09_Mesangiospermae	76.8103	18	2	0.668926	-1.354	0.0477425	subgenome_A	NA
Zm00001d051790	Core	P09_Mesangiospermae	44.0978	21	2	0.233749	-1.4774	0.0626715	subgenome_B	NA
Zm00001d036629	Core	P14_Poaceae	10.5421	22	1	0.535691	-1.94416	0.0382557	subgenome_B	NA
Zm00001d040368	Core	P09_Mesangiospermae	71.8058	21	84	NA	NA	NA	subgenome_A	NA
Zm00001d053070	Core	P04_Embryophyta	52.2011	22	1	0.0168976	-1.63373	0.0454154	NA	NA
Zm00001d032036	Core	P09_Mesangiospermae	76.3617	20	12	0.325505	-1.32529	0.0654305	subgenome_A	NA
Zm00001d037081	Core	P09_Mesangiospermae	1.20534	1	5	NA	NA	NA	subgenome_B	NA
Zm00001d018080	Core	P12_commelinids	71.5541	20	2	0.0720536	-1.87189	0.0446962	subgenome_A	NA
Zm00001d005075	Core	P14_Poaceae	NA	NA	3	0.632105	-0.448441	0.0545358	subgenome_B	NA
Zm00001d051309	Core	P14_Poaceae	8.30145	13	3	0.657905	-0.979885	0.0687634	subgenome_B	NA
Zm00001d050645	Core	P09_Mesangiospermae	52.8881	23	1	0.206163	-2.18263	0.0283049	NA	NA
Zm00001d047977	Core	P09_Mesangiospermae	154.515	23	3	0.0234037	-1.44726	0.0475222	subgenome_B	NA
Zm00001d031724	Core	P14_Poaceae	34.9884	6	3	0.232	-1.46505	0.0621588	subgenome_A	NA
Zm00001d052572	Core	P14_Poaceae	NA	NA	7	NA	NA	NA	subgenome_A	NA
Zm00001d048176	Core	P09_Mesangiospermae	6791.75	14	1	0.339886	-0.945556	0.0812927	subgenome_B	NA
Zm00001d006080	Core	P09_Mesangiospermae	223.383	23	4	0.385968	-1.25156	0.060931	subgenome_B	NA
Zm00001d046875	Core	P14_Poaceae	NA	NA	5	NA	NA	NA	subgenome_A	NA
Zm00001d028632	Core	P21_Zea_mays	NA	NA	19	NA	NA	NA	subgenome_A	NA
Zm00001d015706	Core	P21_Zea_mays	NA	NA	NA	NA	NA	NA	NA	NA
Zm00001d023341	Core	P09_Mesangiospermae	16.4571	1	1	0.904237	-1.16145	0.0634213	subgenome_A	NA
Zm00001d038823	Core	P12_commelinids	4.20283	5	3	0.145524	-1.74888	0.0565215	subgenome_A	NA
Zm00001d034408	Core	P12_commelinids	1.33669	3	3	0.302896	-1.53549	0.0288213	subgenome_A	NA
Zm00001d022194	Core	P09_Mesangiospermae	14.9592	22	1	0.0913877	-1.11352	0.0671253	subgenome_A	NA
Zm00001d011004	Core	P14_Poaceae	238.941	22	4	1.73169	-1.32934	0.0618011	subgenome_B	NA
Zm00001d052498	Core	P16_Panicoideae	NA	NA	80	NA	NA	NA	subgenome_A	NA
Zm00001d006508	Core	P11_Petrosaviidae	5.99846	21	9	0.2059	NA	NA	subgenome_B	NA
Zm00001d029303	Core	P09_Mesangiospermae	24.9764	21	1	0.0170785	-1.11381	0.0616695	subgenome_A	NA
Zm00001d047252	Core	P14_Poaceae	1172.28	10	2	0.53054	-1.26701	0.0649476	subgenome_B	NA
Zm00001d039519	Core	P11_Petrosaviidae	16.7258	23	1	1.07379	-1.07276	0.0639719	subgenome_A	NA
Zm00001d021709	Core	P09_Mesangiospermae	1280.25	23	3	0.0365172	-1.00651	0.0756526	subgenome_A	NA
Zm00001d052292	Core	P14_Poaceae	22.7299	22	5	0.31129	-1.65963	0.0451478	NA	NA
Zm00001d040775	Core	P14_Poaceae	94.7013	17	5	0.303614	-0.657777	0.0723396	subgenome_A	NA
Zm00001d047489	Core	P14_Poaceae	20.1469	5	3	0.513009	-1.57148	0.0499684	subgenome_B	NA
Zm00001d038418	Core	P14_Poaceae	NA	NA	15	1.07143	-0.539633	0.091863	subgenome_A	NA
Zm00001d038288	Core	P14_Poaceae	75.5636	12	2	0.0825918	-1.3349	0.0498337	subgenome_A	NA
Zm00001d024512	Core	P14_Poaceae	11.438	23	16	0.300873	-0.906593	0.0914811	subgenome_A	NA
Zm00001d009522	Core	P09_Mesangiospermae	72.1787	22	1	0.121963	-1.71065	0.0473031	subgenome_B	NA
Zm00001d022624	Core	P14_Poaceae	415.549	22	1	0.202096	-0.57236	0.061126	subgenome_A	NA
Zm00001d039341	Core	P16_Panicoideae	66.938	22	1	0.230467	-1.41592	0.0704637	subgenome_A	NA
Zm00001d048632	Core	P14_Poaceae	17.8198	22	16	0.355325	-1.62304	0.0442735	subgenome_A	NA
Zm00001d027305	Core	P14_Poaceae	NA	NA	3	0.042894	-0.766289	0.0792745	subgenome_A	NA
Zm00001d010120	Core	P09_Mesangiospermae	147.512	23	12	2.84851	-1.41341	0.0277344	subgenome_B	NA
Zm00001d039338	Core	P12_commelinids	69.1152	19	1	0.582806	0.0972013	0.0499647	subgenome_A	NA
Zm00001d013927	Core	P09_Mesangiospermae	56.579	23	3	0.305331	-0.936924	0.0580419	subgenome_B	NA
Zm00001d034111	Core	P09_Mesangiospermae	4.60995	19	1	0.0455044	-1.7788	0.0447106	subgenome_A	NA
Zm00001d016505	Core	P05_Tracheophyta	106.849	4	6	0.425395	-1.80184	0.0388465	subgenome_A	NA
Zm00001d038146	Core	P12_commelinids	239.773	22	3	0.178734	-1.6843	0.0427826	subgenome_A	NA
Zm00001d038376	Core	P09_Mesangiospermae	289.646	23	6	0.0587328	-2.10375	0.0103852	subgenome_A	NA
Zm00001d033038	Core	P08_Magnoliopsida	441.108	20	1	0.999177	-1.20029	0.0527102	subgenome_A	NA
Zm00001d012435	Core	P14_Poaceae	1.19012	2	2	0.466945	-1.30769	0.0683925	subgenome_B	NA
Zm00001d031222	Core	P14_Poaceae	51.8584	20	1	0.1405	-1.30404	0.0711661	subgenome_A	NA
Zm00001d003280	Core	P09_Mesangiospermae	17.7799	23	5	NA	NA	NA	subgenome_A	NA
Zm00001d001902	Core	P09_Mesangiospermae	6.81627	9	1	0.600931	-1.29412	0.0608362	subgenome_A	NA
Zm00001d052690	Core	P13_Poales	19.4081	13	3	0.115842	-1.51444	0.0565537	subgenome_B	NA
Zm00001d033922	Core	P14_Poaceae	37.113	16	5	1.59769	-1.65435	0.0462394	subgenome_A	NA
Zm00001d032099	Core	P09_Mesangiospermae	69.6186	23	1	0.474538	-2.16171	0.0293861	subgenome_A	NA
Zm00001d033621	Core	P09_Mesangiospermae	39.4312	23	1	0.34584	-1.50305	0.0530855	subgenome_A	NA
Zm00001d052012	Core	P14_Poaceae	7.54896	20	7	NA	NA	NA	subgenome_B	NA
Zm00001d053563	Core	P09_Mesangiospermae	35.3195	22	8	0.0754378	-1.30464	0.068484	subgenome_B	NA
Zm00001d002439	Core	P14_Poaceae	4.74243	11	1	0.752703	-1.24706	0.0566086	subgenome_A	NA
Zm00001d044702	Core	P14_Poaceae	2.70365	10	1	0.512771	-1.51875	0.0617027	NA	NA
Zm00001d009330	Core	P14_Poaceae	48.8149	23	4	1.98076	-1.41753	0.061055	NA	NA
Zm00001d035027	Core	P09_Mesangiospermae	24.726	7	5	0.181626	-1.20154	0.062445	subgenome_A	NA
Zm00001d025038	Core	P14_Poaceae	NA	NA	7	0.48486	-1.92429	0.0468597	subgenome_B	NA
Zm00001d005751	Core	P09_Mesangiospermae	135.841	23	4	0.246621	-1.00358	0.0496796	subgenome_B	NA
Zm00001d018904	Core	P11_Petrosaviidae	57.4056	23	19	0.290989	-0.939191	0.0815973	subgenome_A	NA
Zm00001d007388	Core	P09_Mesangiospermae	24.0485	22	1	0.158358	-1.97015	0.0408054	subgenome_B	NA
Zm00001d016401	Core	P14_Poaceae	224.681	16	NA	0.337402	-1.11228	0.0483422	subgenome_A	NA
Zm00001d043558	Core	P11_Petrosaviidae	75.9353	23	3	29.0809	-2.06895	0.0109656	subgenome_A	NA
Zm00001d007815	Core	P01_Viridiplantae	1166.03	23	4	NA	-1.62449	0.0137983	subgenome_B	NA
Zm00001d036721	Core	P09_Mesangiospermae	2.49067	6	5	NA	NA	NA	subgenome_B	NA
Zm00001d021441	Core	P09_Mesangiospermae	3.05175	12	2	0.430903	-1.70786	0.0369215	subgenome_A	NA
Zm00001d037529	Core	P08_Magnoliopsida	20.5713	5	1	0.522231	-1.79365	0.0492451	subgenome_A	NA
Zm00001d045232	Core	P08_Magnoliopsida	NA	NA	2	0.142683	-1.28175	0.0688983	subgenome_A	NA
Zm00001d046182	Core	P11_Petrosaviidae	25.9304	14	2	0.341296	-0.947176	0.0853982	subgenome_A	NA
Zm00001d033149	Core	P09_Mesangiospermae	36.4774	23	3	0.739817	-0.921196	0.0739522	subgenome_A	NA
Zm00001d027275	Core	P21_Zea_mays	NA	NA	127	NA	NA	NA	subgenome_A	NA
Zm00001d001914	Core	P09_Mesangiospermae	31.0301	21	1	0.233232	-1.70454	0.0434749	subgenome_A	NA
Zm00001d046519	Core	P09_Mesangiospermae	1.50714	5	7	NA	NA	NA	subgenome_A	NA
Zm00001d030737	Core	P09_Mesangiospermae	38.0734	14	4	0.313708	NA	NA	subgenome_A	NA
Zm00001d001865	Core	P14_Poaceae	34.6707	22	2	0.0548799	-1.12093	0.0669739	subgenome_A	NA
Zm00001d010723	Core	P14_Poaceae	13.8254	21	1	0.104258	-1.66064	0.0401983	subgenome_B	NA
Zm00001d015623	Core	P14_Poaceae	12.3697	17	4	0.37603	-1.82636	0.0436844	subgenome_A	NA
Zm00001d043392	Core	P09_Mesangiospermae	98.2267	23	2	0.0322748	-0.822123	0.0688475	subgenome_A	NA
Zm00001d040705	Core	P14_Poaceae	68.1255	17	1	0.102541	-1.08273	0.0746884	subgenome_A	NA
Zm00001d052102	Core	P14_Poaceae	10.1414	1	4	0.0431289	-1.56133	0.0331806	subgenome_B	NA
Zm00001d008320	Core	P09_Mesangiospermae	36.3087	23	3	0.230837	-1.64637	0.050361	subgenome_B	NA
Zm00001d010538	Core	P09_Mesangiospermae	228.328	23	5	0.00357234	-1.0841	0.0405391	subgenome_B	NA
Zm00001d039978	Core	P14_Poaceae	1.10627	5	12	NA	NA	NA	subgenome_A	NA
Zm00001d036428	Core	P14_Poaceae	21.719	23	2	0.505697	-1.33475	0.076027	subgenome_B	NA
Zm00001d036439	Core	P09_Mesangiospermae	23.2303	20	2	0.645305	-1.56525	0.0321511	subgenome_B	NA
Zm00001d025706	Core	P11_Petrosaviidae	13.6858	22	1	0.220793	-1.90129	0.0383225	subgenome_B	NA
Zm00001d003830	Core	P12_commelinids	63.7911	19	5	0.359072	-1.32232	0.0449983	subgenome_A	NA
Zm00001d043637	Core	P21_Zea_mays	NA	NA	234	NA	NA	NA	subgenome_A	NA
Zm00001d045752	Core	P14_Poaceae	NA	NA	9	NA	NA	NA	subgenome_A	NA
Zm00001d027919	Core	P12_commelinids	NA	NA	6	0.65458	-1.62991	0.0494977	subgenome_A	NA
Zm00001d036416	Core	P09_Mesangiospermae	15.4588	22	9	0.141901	-1.56741	0.0472588	subgenome_B	NA
Zm00001d052678	Core	P09_Mesangiospermae	152.458	23	2	0.658696	-1.96745	0.0262906	NA	NA
Zm00001d018475	Core	P14_Poaceae	1.72006	4	1	0.44495	-1.37345	0.0742752	subgenome_A	NA
Zm00001d051564	Core	P07_Spermatophyta	111.534	22	2	NA	-1.62256	0.0264299	subgenome_B	NA
Zm00001d007820	Core	P14_Poaceae	34.0386	22	3	0.591851	-1.17348	0.0751154	subgenome_B	NA
Zm00001d045153	Core	P09_Mesangiospermae	41.5109	23	1	0.221844	-1.92368	0.0342441	subgenome_A	NA
Zm00001d027956	Core	P11_Petrosaviidae	5.98516	22	2	NA	NA	NA	subgenome_A	NA
Zm00001d009850	Core	P09_Mesangiospermae	197.981	23	9	0.260149	-1.41108	0.0550068	subgenome_B	NA
Zm00001d034934	Core	P11_Petrosaviidae	7.82706	14	1	0.390726	-0.0930684	0.111805	subgenome_A	NA
Zm00001d019893	Core	P21_Zea_mays	NA	NA	15	NA	NA	NA	NA	NA
Zm00001d047965	Core	P09_Mesangiospermae	99.8615	22	2	0.020179	-1.68888	0.0337407	subgenome_B	NA
Zm00001d007502	Core	P09_Mesangiospermae	5.89786	13	2	0.193426	-0.645418	0.0911616	subgenome_B	NA
Zm00001d049213	Core	P09_Mesangiospermae	NA	NA	2	0.295481	-1.628	0.0322662	subgenome_A	NA
Zm00001d005911	Core	P09_Mesangiospermae	NA	NA	16	0.031383	-1.72726	0.0616285	subgenome_B	NA
Zm00001d027447	Core	P09_Mesangiospermae	48.6532	23	2	0.725437	-1.74557	0.0472515	subgenome_A	NA
Zm00001d031962	Core	P12_commelinids	NA	NA	1	0.734518	-0.805143	0.0736803	subgenome_A	NA
Zm00001d010030	Core	P09_Mesangiospermae	601.795	23	4	5.98783	-1.37164	0.016314	subgenome_B	NA
Zm00001d027468	Core	P09_Mesangiospermae	444.504	23	4	0.0846089	-0.731143	0.0865456	subgenome_A	NA
Zm00001d037258	Core	P09_Mesangiospermae	23.7772	21	1	0.147689	-1.72955	0.0365608	subgenome_B	NA
Zm00001d026031	Core	P09_Mesangiospermae	37.4888	22	1	0.159576	-1.34553	0.0366835	subgenome_B	NA
Zm00001d018776	Core	P09_Mesangiospermae	4.82643	16	1	0.83134	-1.40299	0.0606345	subgenome_A	NA
Zm00001d026152	Core	P12_commelinids	7.12335	20	3	44.4407	-1.62137	0.0465984	subgenome_B	NA
Zm00001d003555	Core	P08_Magnoliopsida	4.2931	5	1	0.321503	-1.2736	0.0658424	subgenome_A	NA
Zm00001d052367	Core	P12_commelinids	12.5861	22	1	0.44895	-1.5421	0.0575091	subgenome_A	NA
Zm00001d024378	Core	P14_Poaceae	208.63	2	1	0.538548	-0.306489	0.10484	subgenome_A	NA
Zm00001d037582	Core	P09_Mesangiospermae	31.1631	22	3	0.354161	-1.73695	0.0390633	subgenome_A	NA
Zm00001d029715	Core	P09_Mesangiospermae	19.4961	16	1	0.320008	-1.75867	0.0473391	subgenome_A	NA
Zm00001d038568	Core	P21_Zea_mays	NA	NA	124	NA	NA	NA	subgenome_A	NA
Zm00001d002490	Core	P09_Mesangiospermae	85.605	19	1	0.177695	-1.71307	0.0438934	subgenome_A	NA
Zm00001d051951	Core	P09_Mesangiospermae	138.107	23	1	0.0198691	-1.61397	0.0568209	subgenome_B	NA
Zm00001d038227	Core	P11_Petrosaviidae	101.262	23	3	0.671618	-0.768021	0.0886929	subgenome_A	NA
Zm00001d038840	Core	P11_Petrosaviidae	461.239	23	2	0.0113473	-1.8869	0.0365663	subgenome_A	NA
Zm00001d036672	Core	P11_Petrosaviidae	120.659	10	1	0.146246	-0.432748	0.105606	subgenome_B	NA
Zm00001d006237	Core	P09_Mesangiospermae	60.9097	18	1	0.230274	-1.02484	0.0735229	subgenome_B	NA
Zm00001d010978	Core	P09_Mesangiospermae	1.36434	2	4	0.241198	0.217095	0.097998	subgenome_B	NA
Zm00001d046065	Core	P14_Poaceae	NA	NA	8	NA	NA	NA	subgenome_A	NA
Zm00001d019423	Core	P09_Mesangiospermae	42.8402	22	1	0.120362	-1.92052	0.0404273	subgenome_A	NA
Zm00001d038328	Core	P14_Poaceae	11.1156	22	3	0.446782	-1.35266	0.0720568	subgenome_A	NA
Zm00001d004737	Core	P08_Magnoliopsida	21.3478	22	1	0.0949536	-2.07345	0.0352357	subgenome_B	NA
Zm00001d053035	Core	P14_Poaceae	2.1031	15	4	NA	NA	NA	subgenome_A	NA
Zm00001d016697	Core	P09_Mesangiospermae	71.1282	21	1	0.110507	-0.702024	0.068573	subgenome_A	NA
Zm00001d002148	Core	P12_commelinids	152.683	23	2	0.151721	0.197896	0.100957	subgenome_A	NA
Zm00001d021876	Core	P14_Poaceae	27.3175	17	1	0.295326	-0.29397	0.0714689	subgenome_A	NA
Zm00001d047839	Core	P11_Petrosaviidae	30.3938	22	2	0.438676	-1.02861	0.0801344	subgenome_B	NA
Zm00001d021500	Core	P21_Zea_mays	NA	NA	29	NA	NA	NA	subgenome_A	NA
Zm00001d007279	Core	P14_Poaceae	25.4765	22	6	0.0845421	-1.63486	0.0522163	subgenome_B	NA
Zm00001d014473	Core	P12_commelinids	NA	NA	3	NA	NA	NA	subgenome_A	NA
Zm00001d027616	Core	P14_Poaceae	12.9741	11	1	0.24132	-1.35842	0.068598	subgenome_A	NA
Zm00001d017987	Core	P14_Poaceae	80.4754	21	13	0.368925	-1.24138	0.0719915	subgenome_A	NA
Zm00001d010610	Core	P09_Mesangiospermae	62.2855	19	1	0.2676	-1.82361	0.0415529	subgenome_B	NA
Zm00001d049452	Core	P13_Poales	29.897	21	1	0.382267	-1.24328	0.0766919	subgenome_B	NA
Zm00001d015292	Core	P09_Mesangiospermae	14.8922	9	2	0.142338	-1.66744	0.0625297	subgenome_A	NA
Zm00001d007076	Core	P12_commelinids	3.43357	5	3	0.529329	-1.50668	0.0407069	subgenome_B	NA
Zm00001d008727	Core	P08_Magnoliopsida	117.002	22	4	0.0942297	-0.498411	0.0830613	subgenome_B	NA
Zm00001d052294	Core	P14_Poaceae	5.30996	21	8	0.176092	-0.870827	0.0478089	NA	NA
Zm00001d044202	Core	P09_Mesangiospermae	6.63786	12	4	0.507852	-0.803323	0.0868833	subgenome_A	NA
Zm00001d046254	Core	P09_Mesangiospermae	20.1041	11	1	0.151944	-0.558812	0.0975733	subgenome_A	NA
Zm00001d050868	Core	P07_Spermatophyta	45.9777	21	8	0.15709	-1.18224	0.0507157	subgenome_B	NA
Zm00001d053150	Core	P14_Poaceae	80.3196	22	3	0.485587	-2.22808	0.0243436	subgenome_A	NA
Zm00001d046490	Core	P09_Mesangiospermae	23.0318	5	2	0.0622288	-1.22801	0.0511233	subgenome_A	NA
Zm00001d002286	Core	P09_Mesangiospermae	2.27462	9	3	0.189596	-1.23827	0.0705681	subgenome_A	NA
Zm00001d006790	Core	P14_Poaceae	59.6288	22	17	0.0894645	-0.977921	0.085484	NA	NA
Zm00001d022583	Core	P14_Poaceae	NA	NA	6	0.24827	-1.97535	0.034453	subgenome_A	NA
Zm00001d013296	Core	P09_Mesangiospermae	72.3302	23	3	0.184376	-0.138658	0.0586975	subgenome_B	NA
Zm00001d028497	Core	P11_Petrosaviidae	NA	NA	1	0.284942	-1.13151	0.079297	subgenome_A	NA
Zm00001d045721	Core	P12_commelinids	25.5237	17	1	0.0986746	-1.43119	0.0656344	subgenome_A	NA
Zm00001d035069	Core	P12_commelinids	NA	NA	55	0.206753	-1.06993	0.0743442	subgenome_A	NA
Zm00001d033268	Core	P14_Poaceae	NA	NA	1	0.300487	-1.14707	0.0703929	subgenome_A	NA
Zm00001d032425	Core	P14_Poaceae	NA	NA	56	5.79282	-0.623329	0.00183711	subgenome_A	NA
Zm00001d006547	Core	P09_Mesangiospermae	510.243	23	2	0.00510882	NA	NA	subgenome_B	NA
Zm00001d044929	Core	P12_commelinids	39.7732	22	9	0.151657	-0.977315	0.0812625	subgenome_A	NA
Zm00001d011912	Core	P14_Poaceae	48.6899	18	3	0.493615	-2.04681	0.0330588	subgenome_B	NA
Zm00001d046603	Core	P14_Poaceae	5.85369	6	1	0.185501	-0.809859	0.0910419	subgenome_A	NA
Zm00001d045208	Core	P09_Mesangiospermae	8.02818	22	1	0.0682938	-1.32205	0.0617806	subgenome_A	NA
Zm00001d048506	Core	P12_commelinids	62.9456	23	3	0.0998365	-1.07435	0.0502968	subgenome_B	NA
Zm00001d026094	Core	P09_Mesangiospermae	3.68188	14	1	0.213734	-1.45664	0.0648032	subgenome_B	NA
Zm00001d043902	Core	P12_commelinids	12.9075	22	2	0.00761272	-0.762908	0.0597988	subgenome_A	NA
Zm00001d024824	Core	P12_commelinids	18.1288	23	1	0.202816	-1.76019	0.0476668	subgenome_A	NA
Zm00001d037346	Core	P12_commelinids	154.6	23	1	0.496688	-1.73962	0.0502757	subgenome_B	NA
Zm00001d014698	Core	P11_Petrosaviidae	46.0324	21	2	0.396451	-1.55306	0.0713884	subgenome_A	NA
Zm00001d034968	Core	P09_Mesangiospermae	14.5546	21	1	0.4011	-1.23661	0.063842	subgenome_A	NA
Zm00001d052322	Core	P12_commelinids	110.297	23	11	0.485714	-0.0741152	0.0689529	subgenome_A	NA
Zm00001d027582	Core	P14_Poaceae	2.48902	12	1	0.535878	-1.82628	0.0377297	subgenome_A	NA
Zm00001d007864	Core	P11_Petrosaviidae	19.0808	20	1	0.127251	-0.480157	0.0835297	subgenome_B	NA
Zm00001d013757	Core	P12_commelinids	268.893	22	3	0.325288	-1.22836	0.0665531	subgenome_B	NA
Zm00001d006920	Core	P09_Mesangiospermae	41.6134	23	5	0.15516	-1.81887	0.0344086	subgenome_B	NA
Zm00001d019302	Core	P09_Mesangiospermae	2.30775	2	7	0.970659	-0.524856	0.087805	subgenome_A	NA
Zm00001d048026	Core	P12_commelinids	4.40227	20	1	0.781259	-1.37061	0.0552483	subgenome_B	NA
Zm00001d027838	Core	P09_Mesangiospermae	6.56277	15	1	0.344441	-1.14505	0.0773359	subgenome_A	NA
Zm00001d048162	Core	P12_commelinids	28.9599	7	8	1.12642	-1.3908	0.0818637	subgenome_B	NA
Zm00001d005468	Core	P08_Magnoliopsida	36.0514	22	1	0.0102805	-1.78271	0.0468167	subgenome_B	NA
Zm00001d017766	Core	P11_Petrosaviidae	76.1778	1	2	0.438014	-1.40839	0.0488341	subgenome_A	NA
Zm00001d046638	Candidate-Core	P21_Zea_mays	NA	NA	NA	NA	NA	NA	subgenome_A	NA
Zm00001d003781	Core	P14_Poaceae	64.2624	11	2	0.225936	-1.41263	0.0288427	subgenome_A	NA
Zm00001d046684	Core	P14_Poaceae	9.93089	18	1	0.341672	-0.857299	0.0823599	subgenome_A	NA
Zm00001d046587	Core	P09_Mesangiospermae	52.3651	22	2	0.124893	-1.2715	0.0781188	subgenome_A	NA
Zm00001d011929	Core	P09_Mesangiospermae	34.9273	19	1	0.256614	-1.06304	0.0798946	subgenome_B	NA
Zm00001d032480	Core	P09_Mesangiospermae	304.451	22	16	0.171339	-1.55011	0.0454178	subgenome_A	NA
Zm00001d036812	Core	P09_Mesangiospermae	5.26013	11	2	0.392332	-1.5009	0.0480718	subgenome_B	NA
Zm00001d002917	Core	P14_Poaceae	3.79642	21	2	NA	NA	NA	subgenome_A	NA
Zm00001d019228	Core	P12_commelinids	40.5501	19	6	0.245991	-0.966481	0.0715804	subgenome_A	NA
Zm00001d006440	Core	P14_Poaceae	69.6242	23	5	0.230035	NA	NA	subgenome_B	NA
Zm00001d048223	Core	NA	4.35272	9	4	0.0642755	-0.428381	0.0762347	subgenome_B	NA
Zm00001d010135	Core	P09_Mesangiospermae	56.742	22	2	0.45585	-1.08967	0.0658821	subgenome_B	NA
Zm00001d023443	Core	P14_Poaceae	18.6538	10	2	0.880117	-1.66447	0.0275523	subgenome_A	NA
Zm00001d045470	Core	P11_Petrosaviidae	102.372	23	3	0.0639529	-1.39822	0.0700467	subgenome_A	NA
Zm00001d013261	Core	P14_Poaceae	2.81027	3	1	0.290844	-0.463551	0.0874827	subgenome_B	NA
Zm00001d052200	Core	P14_Poaceae	38.0577	22	2	0.324544	-1.32846	0.0489898	subgenome_B	NA
Zm00001d040117	Core	P09_Mesangiospermae	34.5591	20	1	3.60071	-0.622237	0.0495515	NA	NA
Zm00001d030965	Core	P21_Zea_mays	NA	NA	NA	NA	NA	NA	subgenome_A	NA
Zm00001d010902	Core	P11_Petrosaviidae	59.1908	23	2	0.20177	-1.64643	0.0338376	subgenome_B	NA
Zm00001d028767	Core	P14_Poaceae	NA	NA	1	3.84858	-1.66229	0.0500179	subgenome_A	NA
Zm00001d045120	Core	P09_Mesangiospermae	2.60178	2	2	0.51043	-0.667774	0.0583351	subgenome_A	NA
Zm00001d036050	Core	P12_commelinids	8.6784	3	9	0.147716	-1.38996	0.0645233	subgenome_B	NA
Zm00001d026492	Core	P09_Mesangiospermae	5.52178	22	3	0.341837	-1.85988	0.0425649	subgenome_B	NA
Zm00001d019066	Core	P12_commelinids	NA	NA	9	0.284667	-0.922656	0.0827421	subgenome_A	NA
Zm00001d010618	Core	P09_Mesangiospermae	1155.13	23	4	0.0286065	-0.958218	0.0603335	subgenome_B	NA
Zm00001d009215	Core	NA	NA	NA	NA	NA	NA	NA	subgenome_B	NA
Zm00001d014066	Core	P16_Panicoideae	4.809	7	4	0.545409	-1.85252	0.0268198	subgenome_B	NA
Zm00001d021569	Core	P14_Poaceae	45.9873	21	3	0.0438703	-1.74175	0.046988	subgenome_A	NA
Zm00001d018027	Core	P09_Mesangiospermae	11.1334	1	2	0.156653	-0.992071	0.0668009	subgenome_A	NA
Zm00001d048318	Core	P14_Poaceae	15.7847	23	2	0.249244	-1.13098	0.0699134	subgenome_B	NA
Zm00001d045896	Core	P14_Poaceae	56.1435	20	1	0.0464095	-1.18644	0.0819913	subgenome_A	NA
Zm00001d046663	Core	P09_Mesangiospermae	18.7754	23	1	0.338409	-1.69283	0.0475171	subgenome_A	NA
Zm00001d030131	Core	P08_Magnoliopsida	134.969	23	3	0.00421293	-1.93634	0.0284312	subgenome_A	NA
Zm00001d006115	Core	P11_Petrosaviidae	4.67286	8	2	0.965283	-1.63132	0.0517744	subgenome_B	NA
Zm00001d010084	Core	P21_Zea_mays	NA	NA	234	NA	NA	NA	NA	NA
Zm00001d011248	Core	P21_Zea_mays	NA	NA	22	NA	NA	NA	subgenome_B	NA
Zm00001d033710	Core	P12_commelinids	6.34559	13	2	0.158855	-0.915779	0.0557564	subgenome_A	NA
Zm00001d025993	Core	P09_Mesangiospermae	45.0518	14	22	0.346149	-1.16196	0.0692635	subgenome_B	NA
Zm00001d029841	Core	P14_Poaceae	21.264	22	6	NA	NA	NA	subgenome_A	NA
Zm00001d051925	Core	P14_Poaceae	13.9866	16	3	0.266916	-0.754068	0.0861637	subgenome_B	NA
Zm00001d050753	Core	P13_Poales	23.7262	23	2	3.13536	-2.53457	0.00824483	subgenome_B	NA
ZemaCp067	Core	P14_Poaceae	NA	NA	NA	NA	NA	NA	NA	NA
Zm00001d028733	Core	P14_Poaceae	13.088	23	2	0.102147	-1.75271	0.040611	subgenome_A	NA
Zm00001d025980	Core	P09_Mesangiospermae	27.198	17	3	NA	NA	NA	subgenome_B	NA
Zm00001d027978	Core	P14_Poaceae	NA	NA	3	0.494862	-0.760409	0.0593818	subgenome_A	NA
Zm00001d002382	Core	P12_commelinids	8.78559	23	2	0.329086	-0.675477	0.0894439	subgenome_A	NA
Zm00001d016687	Core	P09_Mesangiospermae	77.3077	23	6	0.0332859	-1.72146	0.0533937	subgenome_A	NA
Zm00001d011336	Core	P09_Mesangiospermae	78.8666	23	2	0.0276226	-2.10651	0.0191606	subgenome_B	NA
Zm00001d041863	Core	P09_Mesangiospermae	2.90034	3	5	2.52264	-1.90503	0.0262032	subgenome_B	NA
Zm00001d037198	Core	P14_Poaceae	2.48357	7	4	0.173981	-1.34203	0.0684387	subgenome_B	NA
Zm00001d023566	Core	P12_commelinids	24.1171	19	10	0.278462	-1.60034	0.0460839	subgenome_A	NA
Zm00001d008225	Core	P09_Mesangiospermae	16.8929	22	1	0.676853	-2.31747	0.0124964	subgenome_B	NA
Zm00001d010410	Core	P14_Poaceae	34.4527	23	2	0.462938	-1.57195	0.0533901	subgenome_B	NA
Zm00001d033252	Core	P11_Petrosaviidae	22.3655	23	14	NA	NA	NA	subgenome_A	NA
Zm00001d002444	Core	P12_commelinids	5.88682	16	2	1.66949	-1.58762	0.0477487	subgenome_A	NA
Zm00001d028034	Core	P09_Mesangiospermae	94.4483	23	1	1.17508	-1.89792	0.0382994	subgenome_A	NA
Zm00001d015309	Core	P11_Petrosaviidae	13.6738	20	3	0.0744304	-1.22228	0.0695249	subgenome_A	NA
Zm00001d031300	Core	P08_Magnoliopsida	18.1521	22	20	0.657279	-1.56191	0.0175024	subgenome_A	NA
Zm00001d053594	Core	P14_Poaceae	26.8306	3	1	0.163587	-1.58572	0.0614262	subgenome_B	NA
Zm00001d039100	Core	P11_Petrosaviidae	3.34598	3	1	0.348222	0.0520055	0.081409	subgenome_A	NA
Zm00001d021973	Core	P12_commelinids	21.3627	16	3	0.166737	-1.75333	0.033295	subgenome_A	NA
Zm00001d029165	Core	P09_Mesangiospermae	48.7741	23	4	0.0579492	-1.09929	0.0702442	subgenome_A	NA
Zm00001d032022	Core	P09_Mesangiospermae	1206.32	9	2	0.18389	-1.37181	0.0549487	subgenome_A	NA
Zm00001d048606	Core	P09_Mesangiospermae	12.5289	10	7	0.297891	-0.872356	0.068461	subgenome_A	NA
Zm00001d033237	Core	P14_Poaceae	4.37999	7	13	0.218973	-1.34506	0.0568949	subgenome_A	NA
Zm00001d014925	Core	P09_Mesangiospermae	43.1561	23	1	0.108174	-1.4343	0.0521938	subgenome_A	NA
Zm00001d000199	Core	P09_Mesangiospermae	23.1971	22	2	NA	NA	NA	NA	NA
Zm00001d006525	Core	P13_Poales	NA	NA	1	0.0847947	NA	NA	subgenome_B	NA
Zm00001d025484	Core	P18_Andropogoneae	2.161	6	4	NA	NA	NA	subgenome_B	NA
Zm00001d031880	Core	P08_Magnoliopsida	26.2305	16	3	0.300564	-1.44154	0.0656183	subgenome_A	NA
Zm00001d039472	Core	P11_Petrosaviidae	18.5029	20	2	0.327647	-0.804093	0.082519	subgenome_A	NA
Zm00001d003696	Core	P18_Andropogoneae	NA	NA	18	0.748041	-0.997977	0.0829004	subgenome_A	NA
Zm00001d011276	Core	P14_Poaceae	10.059	21	1	0.739788	-1.73527	0.0512501	subgenome_B	NA
Zm00001d045324	Core	P09_Mesangiospermae	5.84155	22	1	0.501027	-0.183478	0.115867	subgenome_A	NA
Zm00001d010488	Core	P09_Mesangiospermae	57.6105	21	4	0.0404794	-2.22232	0.0268875	subgenome_B	NA
Zm00001d051905	Core	P14_Poaceae	NA	NA	1	0.531361	-1.16033	0.0709056	subgenome_B	NA
Zm00001d019345	Core	P13_Poales	128.813	2	2	0.166955	-1.082	0.0852719	subgenome_A	NA
Zm00001d012998	Core	P09_Mesangiospermae	212.057	22	1	0.0314232	-1.25317	0.0630904	subgenome_B	NA
Zm00001d011701	Core	P21_Zea_mays	NA	NA	27	NA	NA	NA	subgenome_B	NA
Zm00001d044618	Core	P14_Poaceae	14.6758	10	4	1.66096	-0.96943	0.0723944	subgenome_B	NA
Zm00001d033913	Core	P09_Mesangiospermae	95.5107	23	4	0.103755	-2.13373	0.0170741	subgenome_A	NA
Zm00001d013191	Core	P09_Mesangiospermae	555.554	10	2	0.0335506	-0.864357	0.0321562	subgenome_B	NA
Zm00001d029193	Core	P09_Mesangiospermae	13.4156	18	3	0.317331	-1.14684	0.0833151	subgenome_A	NA
Zm00001d029535	Core	P14_Poaceae	2.01592	10	10	84.5687	-1.13986	0.0253831	subgenome_A	NA
Zm00001d048781	Core	P21_Zea_mays	1.42202	1	NA	1.08281	-1.31611	0.0533492	subgenome_A	NA
Zm00001d021879	Core	P09_Mesangiospermae	174.427	21	3	0.112342	-0.132896	0.106688	subgenome_A	NA
Zm00001d049320	Core	P09_Mesangiospermae	467.72	23	2	0.0586071	-1.19813	0.0497664	subgenome_B	NA
Zm00001d010795	Core	P14_Poaceae	10.0414	14	2	0.361794	-1.44767	0.0439608	subgenome_B	NA
Zm00001d002869	Core	P14_Poaceae	9.4427	17	2	0.38542	-1.5073	0.0534715	subgenome_A	NA
Zm00001d033605	Core	P09_Mesangiospermae	69.6488	11	1	0.0844771	-2.01764	0.0220607	subgenome_A	NA
Zm00001d053962	Core	P09_Mesangiospermae	23.1278	22	13	0.436573	NA	NA	subgenome_B	NA
Zm00001d044031	Core	P13_Poales	7.70865	5	1	0.2796	-1.10093	0.0806204	subgenome_A	NA
Zm00001d009025	Core	P09_Mesangiospermae	33.422	2	1	0.0806598	-1.79313	0.0478803	subgenome_B	NA
Zm00001d027386	Core	P14_Poaceae	33.1976	18	4	0.0292572	-0.662397	0.0760565	subgenome_A	NA
Zm00001d011766	Core	P09_Mesangiospermae	487.621	23	1	NA	-1.12512	0.0527444	NA	NA
Zm00001d029913	Core	P14_Poaceae	248.459	15	2	0.405793	-1.1224	0.0572626	subgenome_A	NA
Zm00001d015519	Core	P09_Mesangiospermae	31.2207	18	1	0.824296	-1.28561	0.0614032	subgenome_A	NA
Zm00001d028426	Core	P09_Mesangiospermae	756.671	23	3	0.289408	-1.41091	0.0339948	subgenome_A	NA
Zm00001d021414	Core	P12_commelinids	12.1309	16	1	0.234558	-1.04469	0.0697164	subgenome_A	NA
Zm00001d053061	Core	P14_Poaceae	NA	NA	4	NA	NA	NA	subgenome_A	NA
Zm00001d027532	Core	P09_Mesangiospermae	17.6846	22	2	0.0959273	-0.713263	0.0710129	subgenome_A	NA
Zm00001d038866	Core	P12_commelinids	249.197	23	4	0.376928	-0.917464	0.0790611	subgenome_A	NA
Zm00001d010447	Core	P12_commelinids	7.53294	23	1	0.185371	-1.42611	0.058886	subgenome_B	NA
Zm00001d036002	Core	P21_Zea_mays	4.90291	20	NA	NA	NA	NA	subgenome_B	NA
Zm00001d044994	Core	P14_Poaceae	13.6067	10	9	NA	NA	NA	NA	NA
Zm00001d039788	Core	P09_Mesangiospermae	52.1121	3	1	0.105178	-1.58806	0.0599035	subgenome_A	NA
Zm00001d007197	Core	P12_commelinids	16.8751	22	2	0.257696	-1.20065	0.0779602	subgenome_B	NA
Zm00001d052453	Core	P14_Poaceae	36.4229	22	6	0.158383	-1.72582	0.0448413	subgenome_A	NA
Zm00001d051328	Core	P14_Poaceae	16.5453	7	3	0.415737	-1.47467	0.0453315	subgenome_B	NA
Zm00001d049046	Core	P09_Mesangiospermae	44.321	22	1	0.0547814	-2.01513	0.0320728	subgenome_A	NA
Zm00001d020272	Core	P14_Poaceae	25.6813	12	2	0.045533	-1.4146	0.0508951	subgenome_A	NA
Zm00001d027374	Core	P12_commelinids	95.5806	23	2	21.4174	-1.86819	0.0184142	subgenome_A	NA
Zm00001d017812	Core	P10_Liliopsida	16.675	22	1	0.286381	-1.4977	0.0553435	subgenome_A	NA
Zm00001d005783	Core	P13_Poales	14.451	18	2	0.208168	-0.891882	0.0850647	subgenome_B	NA
Zm00001d005143	Core	P11_Petrosaviidae	17.0329	7	2	0.109282	-1.39036	0.0571555	NA	NA
Zm00001d047482	Core	P09_Mesangiospermae	10.0812	20	8	0.128688	-1.43914	0.0532552	subgenome_B	NA
Zm00001d010492	Core	P09_Mesangiospermae	62.2554	23	3	0.0292337	-2.05463	0.0264384	subgenome_B	NA
Zm00001d039374	Core	P14_Poaceae	NA	NA	1	0.505978	-0.677567	0.0966964	subgenome_A	NA
Zm00001d015788	Core	P09_Mesangiospermae	117.382	22	3	1.34196	-1.81011	0.0233897	subgenome_A	NA
Zm00001d012088	Core	P14_Poaceae	3336.97	14	1	0.157782	-1.46042	0.0278277	subgenome_B	NA
Zm00001d045708	Core	P14_Poaceae	NA	NA	7	NA	NA	NA	subgenome_A	NA
Zm00001d045340	Core	P13_Poales	109.658	22	3	0.06656	-2.0312	0.0325967	subgenome_A	NA
Zm00001d051668	Core	NA	25.0741	18	2	0.195747	-1.62514	0.052059	NA	NA
Zm00001d016704	Core	P09_Mesangiospermae	102.713	22	1	0.00132379	-1.55635	0.0482353	subgenome_A	NA
Zm00001d015692	Core	P12_commelinids	38.1703	23	2	0.860733	-1.93399	0.0316236	NA	NA
Zm00001d050981	Core	P08_Magnoliopsida	28.8831	22	4	0.190096	-1.71917	0.0410523	subgenome_B	NA
Zm00001d045617	Core	P12_commelinids	8.8435	22	1	0.83707	-1.99977	0.0356315	subgenome_A	NA
Zm00001d047696	Core	P09_Mesangiospermae	35.6985	16	2	0.338334	-0.521104	0.0904842	subgenome_B	NA
Zm00001d034754	Core	P12_commelinids	7.24911	21	6	0.322659	-1.23391	0.0738235	subgenome_A	NA
Zm00001d045293	Core	P16_Panicoideae	14.357	22	12	NA	NA	NA	subgenome_A	NA
Zm00001d000328	Core	P14_Poaceae	11.6989	22	4	NA	NA	NA	NA	NA
Zm00001d036177	Core	P09_Mesangiospermae	13.9214	22	5	0.309947	-1.08456	0.0757842	subgenome_B	NA
Zm00001d004473	Core	P09_Mesangiospermae	400.956	23	2	0.0674589	-1.52392	0.0606126	subgenome_A	NA
Zm00001d038758	Core	P18_Andropogoneae	25.7064	1	NA	0.258291	-1.82489	0.0295841	subgenome_A	NA
Zm00001d038380	Core	P09_Mesangiospermae	302.477	23	5	0.000372935	-0.810926	0.0626221	subgenome_A	NA
Zm00001d046564	Core	P14_Poaceae	9.59715	22	2	0.428513	-1.67745	0.0580504	subgenome_A	NA
Zm00001d002079	Core	P09_Mesangiospermae	15.4648	22	2	0.0487251	-0.933537	0.0590061	subgenome_A	NA
Zm00001d021931	Core	P11_Petrosaviidae	51.2002	22	3	0.0800237	-0.810536	0.0770912	subgenome_A	NA
Zm00001d017214	Core	P08_Magnoliopsida	4.74818	13	1	1.01683	-1.99815	0.0479725	subgenome_A	NA
Zm00001d032980	Core	P09_Mesangiospermae	36.7399	23	1	0.191189	-2.32686	0.0132548	subgenome_A	NA
Zm00001d014491	Core	P11_Petrosaviidae	1224.45	22	1	0.0534484	-1.77816	0.0245897	subgenome_A	NA
Zm00001d052111	Core	P09_Mesangiospermae	39.186	23	2	0.252623	-1.64777	0.0577542	subgenome_B	NA
Zm00001d044665	Core	P09_Mesangiospermae	77.2123	23	4	0.0785617	-1.58674	0.052042	subgenome_B	NA
Zm00001d007083	Core	P14_Poaceae	2.5214	5	3	0.727914	-1.19698	0.0679152	subgenome_B	NA
Zm00001d028386	Core	P09_Mesangiospermae	28.7288	20	3	0.21331	-1.3873	0.0747067	subgenome_A	NA
Zm00001d009243	Core	P09_Mesangiospermae	31.56	22	2	0.164054	-1.91178	0.0492549	subgenome_B	NA
Zm00001d030438	Core	P12_commelinids	NA	NA	6	1.41714	-1.13217	0.0163141	NA	NA
Zm00001d035926	Core	P13_Poales	19.1736	21	2	0.116001	-1.73107	0.0549462	subgenome_B	NA
Zm00001d012677	Core	P09_Mesangiospermae	50.2088	22	2	0.121884	-1.46695	0.0585275	subgenome_B	NA
Zm00001d024497	Core	P09_Mesangiospermae	13.451	13	1	0.0931654	-1.62095	0.0461254	subgenome_A	NA
Zm00001d033039	Core	P09_Mesangiospermae	49.9644	21	2	0.223504	-1.28665	0.0714005	subgenome_A	NA
Zm00001d010835	Core	P13_Poales	40.822	22	1	0.748489	-1.11968	0.0687319	NA	NA
Zm00001d032732	Core	P11_Petrosaviidae	32.6124	22	2	1.23115	-1.47542	0.0547894	subgenome_A	NA
Zm00001d007228	Core	P09_Mesangiospermae	14.9548	8	3	0.266263	-1.48456	0.0627936	subgenome_B	NA
Zm00001d027444	Core	P09_Mesangiospermae	51.2133	23	1	0.397785	-1.24459	0.0684401	subgenome_A	NA
Zm00001d032526	Core	P09_Mesangiospermae	65.2961	22	3	0.050945	-1.85581	0.0337032	subgenome_A	NA
Zm00001d015339	Core	P14_Poaceae	1.74765	3	NA	0.364091	-0.905207	0.064651	subgenome_A	NA
Zm00001d039826	Dispensable	NA	26.0563	17	NA	NA	-1.04099	0.000725618	subgenome_A	CLS002
Zm00001d045713	Core	P14_Poaceae	NA	NA	7	0.835778	0.0217484	0.0608899	subgenome_A	NA
Zm00001d003060	Core	P16_Panicoideae	NA	NA	1	1.07807	-0.767849	0.0892341	subgenome_A	NA
Zm00001d003300	Core	P09_Mesangiospermae	NA	NA	1	0.838498	-1.43844	0.0655319	subgenome_A	NA
Zm00001d045514	Core	P11_Petrosaviidae	1.2485	1	1	0.292109	-1.27905	0.0590724	subgenome_A	NA
Zm00001d019831	Core	P21_Zea_mays	NA	NA	NA	NA	NA	NA	NA	NA
Zm00001d048734	Core	P14_Poaceae	23.1786	22	5	0.167632	-1.33353	0.0621584	subgenome_A	NA
Zm00001d009041	Core	P14_Poaceae	6.44016	13	3	NA	NA	NA	NA	NA
Zm00001d037855	Core	P16_Panicoideae	1.24384	1	9	NA	NA	NA	NA	NA
Zm00001d001765	Core	P09_Mesangiospermae	48.2085	23	1	0.151192	-1.9309	0.0406848	NA	NA
Zm00001d040873	Core	P12_commelinids	16.7591	22	1	NA	-1.91661	0.0143846	NA	NA
Zm00001d038251	Core	P12_commelinids	19.4027	18	5	0.215662	-2.09517	0.0251175	subgenome_A	NA
Zm00001d024216	Core	P13_Poales	NA	NA	2	0.331795	0.195368	0.107604	subgenome_A	NA
Zm00001d020762	Core	P14_Poaceae	14.5845	22	1	0.0935152	-1.97456	0.0420133	subgenome_A	NA
Zm00001d054044	Core	P13_Poales	985.733	19	2	0.0508353	NA	NA	subgenome_B	NA
Zm00001d003119	Core	P09_Mesangiospermae	21.8158	22	3	0.586102	-0.652194	0.0712109	subgenome_A	NA
Zm00001d028400	Core	P12_commelinids	40.3336	21	7	0.287452	-0.762332	0.077515	subgenome_A	NA
Zm00001d015330	Core	P14_Poaceae	63.5771	6	2	0.316873	-1.37892	0.0396233	subgenome_A	NA
Zm00001d013267	Core	P08_Magnoliopsida	36.2956	23	4	0.230174	-1.96453	0.0313199	subgenome_B	NA
Zm00001d052606	Core	P14_Poaceae	9.9245	10	2	0.62138	-1.27649	0.0588061	subgenome_A	NA
Zm00001d018198	Core	P14_Poaceae	4.87306	21	1	0.234005	-1.34579	0.0469577	subgenome_A	NA
Zm00001d001808	Core	P11_Petrosaviidae	61.9042	22	1	0.156849	-1.41704	0.0599436	subgenome_A	NA
Zm00001d015842	Core	P14_Poaceae	394.374	23	3	NA	-1.57668	0.0337926	subgenome_A	NA
Zm00001d011605	Core	P09_Mesangiospermae	10.3828	22	1	0.251902	-0.489255	0.0871792	subgenome_B	NA
Zm00001d006872	Core	P12_commelinids	31.5131	22	2	0.0142093	-1.66236	0.0228481	subgenome_B	NA
Zm00001d016031	Core	P14_Poaceae	429.472	18	1	0.526186	-1.50967	0.0553178	subgenome_A	NA
Zm00001d045102	Core	P11_Petrosaviidae	9.54707	20	1	0.363895	-1.15629	0.0718739	subgenome_A	NA
Zm00001d040047	Core	P12_commelinids	5.60704	21	7	0.212227	-1.10633	0.0535058	subgenome_A	NA
Zm00001d037221	Core	P14_Poaceae	5.38464	10	1	0.203814	-1.26355	0.0637585	subgenome_B	NA
Zm00001d000362	Core	P14_Poaceae	NA	NA	4	NA	NA	NA	NA	NA
Zm00001d023964	Core	P09_Mesangiospermae	125.781	1	2	0.1697	-0.838493	0.0765291	subgenome_A	NA
Zm00001d039611	Core	P09_Mesangiospermae	120.498	23	2	11.3239	-2.24959	0.014463	subgenome_A	NA
Zm00001d033166	Core	P12_commelinids	NA	NA	1	0.266899	-1.89812	0.0425378	subgenome_A	NA
Zm00001d023742	Core	P21_Zea_mays	NA	NA	127	NA	-1.58132	0.00194997	subgenome_A	NA
Zm00001d004130	Core	P18_Andropogoneae	2.43528	1	NA	2.15456	-1.44132	0.0588338	subgenome_A	NA
Zm00001d037115	Core	P11_Petrosaviidae	38.2666	22	1	0.186779	-1.55044	0.0608157	subgenome_B	NA
Zm00001d013497	Core	P11_Petrosaviidae	14.1485	22	2	0.17421	-1.40602	0.0485397	subgenome_B	NA
Zm00001d024352	Core	P12_commelinids	NA	NA	1	0.194229	-0.691088	0.0892746	subgenome_A	NA
Zm00001d019881	Core	P09_Mesangiospermae	47.0243	23	1	0.376542	-2.25053	0.0270892	NA	NA
Zm00001d036343	Core	P14_Poaceae	46.53	23	1	1.23506	-2.04454	0.0368256	subgenome_B	NA
Zm00001d053899	Core	P09_Mesangiospermae	268.919	23	3	0.55072	NA	NA	subgenome_B	NA
Zm00001d037387	Core	P14_Poaceae	40.3548	3	1	0.220188	-0.741484	0.0907723	subgenome_B	NA
Zm00001d015239	Core	P14_Poaceae	47.5674	15	3	0.193254	-2.19696	0.0279598	subgenome_A	NA
Zm00001d041496	Core	P09_Mesangiospermae	5.19062	7	1	0.432094	-1.11019	0.0681047	subgenome_B	NA
Zm00001d017913	Core	P12_commelinids	93.3029	21	13	0.0320272	-1.41456	0.0656334	subgenome_A	NA
Zm00001d005593	Core	P14_Poaceae	1.82207	2	1	0.357476	-0.958309	0.0850476	subgenome_B	NA
Zm00001d044050	Core	P14_Poaceae	7.19485	1	1	0.464432	-1.69884	0.0471812	subgenome_A	NA
Zm00001d006486	Core	P09_Mesangiospermae	23.8734	4	1	0.262512	NA	NA	subgenome_B	NA
Zm00001d039046	Core	P09_Mesangiospermae	43.0632	22	1	0.0898762	-1.76131	0.0455416	subgenome_A	NA
Zm00001d026166	Core	P13_Poales	16.6515	1	4	0.306012	-0.480053	0.100824	subgenome_B	NA
Zm00001d008289	Core	P11_Petrosaviidae	77.6212	22	2	0.352757	-2.00959	0.0394769	subgenome_B	NA
Zm00001d021122	Core	P09_Mesangiospermae	78.0059	23	3	0.0337356	-1.52106	0.0399974	subgenome_A	NA
Zm00001d014495	Core	P09_Mesangiospermae	43.4865	18	2	0.479693	-0.638757	0.0879703	subgenome_A	NA
Zm00001d045320	Core	P08_Magnoliopsida	135.214	23	12	NA	NA	NA	subgenome_A	NA
Zm00001d032703	Core	P09_Mesangiospermae	154.708	23	12	0.204841	-1.90062	0.0293746	subgenome_A	NA
Zm00001d035769	Core	P09_Mesangiospermae	NA	NA	3	4.58818	-1.01014	0.00755555	subgenome_A	NA
Zm00001d003212	Core	P09_Mesangiospermae	37.0715	12	1	0.437919	-1.53773	0.0513387	subgenome_A	NA
Zm00001d031011	Core	P21_Zea_mays	NA	NA	15	NA	NA	NA	subgenome_A	NA
Zm00001d052083	Core	P12_commelinids	16.095	18	2	0.17556	-1.24233	0.0728238	subgenome_B	NA
Zm00001d038880	Core	P12_commelinids	98.8871	23	3	0.303253	-1.28565	0.0734874	subgenome_A	NA
Zm00001d000002	Core	P14_Poaceae	208.358	18	3	NA	NA	NA	NA	NA
Zm00001d024154	Core	P12_commelinids	1.59995	1	7	0.00923276	-0.651167	0.00689062	NA	NA
Zm00001d038609	Core	P09_Mesangiospermae	1.32324	2	3	0.230586	-1.64926	0.0465935	subgenome_A	NA
Zm00001d012212	Core	P14_Poaceae	7.90755	7	2	0.407427	-2.00661	0.0222524	subgenome_B	NA
Zm00001d006672	Core	P09_Mesangiospermae	66.886	16	5	0.911146	-1.36841	0.0385707	subgenome_B	NA
Zm00001d015989	Dispensable	P11_Petrosaviidae	NA	NA	9	84.3493	-1.07949	0.0332911	subgenome_A	CLS001
Zm00001d021778	Core	P09_Mesangiospermae	63.1149	20	1	0.141867	-1.70741	0.0464909	subgenome_A	NA
Zm00001d039293	Core	P08_Magnoliopsida	91.0763	7	1	0.644403	-1.36501	0.0532991	subgenome_A	NA
Zm00001d052702	Core	P09_Mesangiospermae	36.1114	22	2	0.256529	-1.90334	0.0327251	subgenome_B	NA
Zm00001d043839	Core	P09_Mesangiospermae	12.8534	7	1	0.648203	-2.22026	0.0246144	subgenome_A	NA
Zm00001d021467	Core	P11_Petrosaviidae	46.4999	22	3	0.32333	-1.48936	0.0614268	subgenome_A	NA
Zm00001d011551	Core	P14_Poaceae	5.03147	12	4	0.263323	-1.05459	0.064136	subgenome_B	NA
Zm00001d008578	Core	P12_commelinids	1.1733	3	2	0.634557	-1.2823	0.071541	subgenome_B	NA
Zm00001d013150	Core	P14_Poaceae	108.753	19	4	0.261772	-1.36859	0.0595785	subgenome_B	NA
Zm00001d016665	Core	P14_Poaceae	77.8255	23	3	0.17637	-1.84837	0.0415526	subgenome_A	NA
Zm00001d004793	Core	P21_Zea_mays	NA	NA	46	NA	NA	NA	subgenome_B	NA
Zm00001d006950	Core	P14_Poaceae	8.55591	8	2	0.575093	0.964155	0.133303	subgenome_B	NA
Zm00001d045435	Core	P14_Poaceae	70.1881	23	3	1.05034	-2.0724	0.0366106	subgenome_A	NA
Zm00001d007315	Core	P14_Poaceae	8.11731	21	8	0.195234	-0.768683	0.0195622	NA	NA
Zm00001d022619	Core	P09_Mesangiospermae	16.8192	22	1	0.101688	-2.04147	0.0235687	subgenome_A	NA
Zm00001d010687	Core	P12_commelinids	322.696	4	1	0.0215862	-1.87593	0.0381829	subgenome_B	NA
Zm00001d000390	Core	P09_Mesangiospermae	4.17883	10	2	NA	NA	NA	NA	NA
Zm00001d013249	Core	P09_Mesangiospermae	51.2928	23	2	0.485524	-1.69802	0.0384192	subgenome_B	NA
Zm00001d008633	Core	P16_Panicoideae	NA	NA	1	0.325406	-1.01897	0.0885905	subgenome_B	NA
Zm00001d025747	Core	P05_Tracheophyta	93.5168	8	5	0.82271	-0.802211	0.0862058	subgenome_B	NA
Zm00001d027456	Core	P14_Poaceae	757.772	13	3	0.19282	0.0914921	0.0839191	subgenome_A	NA
Zm00001d040428	Core	P09_Mesangiospermae	NA	NA	1	0.478255	-1.93996	0.0404026	subgenome_A	NA
Zm00001d002940	Core	P09_Mesangiospermae	46.4193	6	7	0.219636	-1.21027	0.068824	subgenome_A	NA
Zm00001d041789	Core	P09_Mesangiospermae	32.0988	22	1	0.152164	-1.35539	0.0584462	subgenome_B	NA
Zm00001d053761	Core	P14_Poaceae	15.7878	21	6	0.224474	-1.64844	0.0469648	subgenome_B	NA
Zm00001d044652	Core	P09_Mesangiospermae	21.215	8	9	0.260465	-0.798976	0.0914579	subgenome_B	NA
Zm00001d033718	Core	P12_commelinids	290.022	12	2	0.0866045	-1.46513	0.0378882	subgenome_A	NA
Zm00001d005854	Core	P14_Poaceae	1.07696	1	19	NA	NA	NA	subgenome_B	NA
Zm00001d002775	Core	P14_Poaceae	49.1993	23	2	0.182901	-0.909164	0.0705247	subgenome_A	NA
Zm00001d053861	Core	P09_Mesangiospermae	45.0693	19	1	0.203545	-1.4982	0.0592623	subgenome_B	NA
Zm00001d025899	Core	P09_Mesangiospermae	2.52663	7	4	0.374744	-1.50699	0.0584054	subgenome_B	NA
Zm00001d047253	Core	P11_Petrosaviidae	477.657	10	5	0.0252335	-1.60336	0.0582551	subgenome_B	NA
Zm00001d035097	Core	P11_Petrosaviidae	12.9868	18	7	0.211094	-0.240287	0.0527141	subgenome_A	NA
Zm00001d041692	Core	P11_Petrosaviidae	22.1224	22	2	0.233415	-1.82651	0.0414002	subgenome_B	NA
Zm00001d039518	Core	P11_Petrosaviidae	361.572	23	2	0.14304	-1.98228	0.0379989	subgenome_A	NA
Zm00001d053952	Core	P09_Mesangiospermae	52.0092	21	2	0.50775	NA	NA	subgenome_B	NA
Zm00001d006526	Core	P13_Poales	5.73627	4	59	0.182287	NA	NA	subgenome_B	NA
Zm00001d013278	Core	P18_Andropogoneae	29.8648	22	3	0.773388	-1.62067	0.055006	subgenome_B	NA
Zm00001d018792	Core	P14_Poaceae	10.4777	16	2	0.635401	-0.996106	0.0913153	subgenome_A	NA
Zm00001d052918	Core	P09_Mesangiospermae	19.0327	19	2	0.213861	-1.67215	0.0555224	subgenome_A	NA
Zm00001d012019	Core	P11_Petrosaviidae	6.26802	9	1	0.0535443	-1.77213	0.0366477	subgenome_B	NA
Zm00001d044036	Core	P14_Poaceae	30.5982	22	4	0.547012	-0.656255	0.0796956	subgenome_A	NA
Zm00001d052450	Core	P14_Poaceae	132.343	22	1	0.529649	-0.846704	0.0929841	subgenome_A	NA
Zm00001d020969	Core	P14_Poaceae	43.4231	21	2	0.423087	-0.841623	0.081537	subgenome_A	NA
Zm00001d002743	Core	P14_Poaceae	7.39822	12	4	0.112762	-1.63329	0.0264611	NA	NA
Zm00001d024311	Core	P14_Poaceae	21.2601	23	3	0.265791	-1.50022	0.0556825	subgenome_A	NA
Zm00001d008249	Core	P14_Poaceae	106.835	22	4	0.0459141	-1.2072	0.0843199	subgenome_B	NA
Zm00001d033555	Core	P09_Mesangiospermae	77.0423	22	2	0.0566114	-0.47584	0.0848486	subgenome_A	NA
Zm00001d028653	Core	P02_Streptophyta	1203.37	23	2	0.0181655	-0.476433	0.0910708	subgenome_A	NA
Zm00001d052988	Core	P14_Poaceae	6.45513	19	3	0.774777	-1.74644	0.0495233	subgenome_A	NA
Zm00001d009351	Core	P14_Poaceae	1.20196	1	6	NA	NA	NA	NA	NA
Zm00001d036455	Core	P11_Petrosaviidae	45.1862	20	2	0.413276	-1.15679	0.074134	subgenome_B	NA
Zm00001d043312	Core	P09_Mesangiospermae	48.1028	23	1	0.292367	-2.22145	0.0236153	subgenome_A	NA
Zm00001d039683	Core	P14_Poaceae	19.8946	23	1	0.378	-2.03571	0.0316068	subgenome_A	NA
Zm00001d043288	Core	P14_Poaceae	15.4315	22	2	2.12589	-2.25567	0.0213708	subgenome_A	NA
Zm00001d035994	Core	P11_Petrosaviidae	2.89286	5	1	0.263186	-0.10461	0.0922645	subgenome_B	NA
Zm00001d008433	Core	P09_Mesangiospermae	26.3584	21	12	0.269162	-1.55469	0.0610891	subgenome_B	NA
Zm00001d013076	Core	P11_Petrosaviidae	210.038	22	4	0.149478	-1.96504	0.0257079	subgenome_B	NA
Zm00001d038082	Core	P09_Mesangiospermae	38.4631	23	4	0.00976554	-1.89839	0.0252389	subgenome_A	NA
PZ00001a037640	Core	P09_Mesangiospermae	NA	NA	11	NA	1.37702	0.0963887	NA	NA
Zm00001d031740	Core	P09_Mesangiospermae	80.6618	23	2	0.128055	-1.63635	0.0443251	subgenome_A	NA
Zm00001d004651	Core	P14_Poaceae	56.0621	23	2	0.49715	-2.07147	0.0186943	NA	NA
[truncated: 56,944 more rows]
