# Supplementary material for: A pan-Zea genome map for enhancing maize improvement
Source: Genome Biol. 2022 Aug 23;23:178. doi: 10.1186/s13059-022-02742-7 (PMC9396798; doi:10.1186/s13059-022-02742-7)
Supplement: Supplementary file 6 — Additional file 6: Table S5. Enrichment of molecular function GO items for each gene PAV cluster. [file 13059_2022_2742_MOESM6_ESM.xlsx]

## Sheet: Table S5
Table S5. Enrichment of molecular function GO items for each gene PAV cluster
CLS_name	GO	NS	Enrichment	name	ratio_in_study	ratio_in_pop	p_uncorrected	depth	study_count	p_fdr_bh	study_items
CLS004	GO:0047598	MF	Enriched	7-dehydrocholesterol reductase activity	12/1163	21/49970	3.1756e-07	5	12	0.0010651	Zm00001d051412, Zm00001d051706, Zm00001d051712, Zm00001d051715, Zm00001d051719, Zm00001d051722, Zm00001d051724, Zm00001d051726, Zm00001d051727, Zm00001d051730, Zm00001d051732, Zm00001d051735
CLS004	GO:0008440	MF	Enriched	inositol-1,4,5-trisphosphate 3-kinase activity	10/1163	67/49970	3.34451e-06	6	10	0.00445592	Zm00001d005296, Zm00001d005557, Zm00001d014707, Zm00001d017300, Zm00001d017302, Zm00001d021431, Zm00001d027289, Zm00001d041738, Zm00001d041770, Zm00001d042668
CLS004	GO:0051766	MF	Enriched	inositol trisphosphate kinase activity	14/1163	138/49970	4.59695e-06	5	14	0.00445592	PZ00001a032534, Zm00001d005296, Zm00001d005557, Zm00001d014707, Zm00001d017300, Zm00001d017302, Zm00001d021431, Zm00001d027289, Zm00001d033907, Zm00001d041738, Zm00001d041770, Zm00001d042668, Zm00001d049398, Zm00001d050510
CLS004	GO:0016149	MF	Enriched	translation release factor activity, codon specific	6/1163	32/49970	8.46796e-05	8	6	0.0405736	Zm00001d006366, Zm00001d032675, Zm00001d033961, Zm00001d035258, Zm00001d035261, Zm00001d039774
CLS006	GO:0008440	MF	Enriched	inositol-1,4,5-trisphosphate 3-kinase activity	30/853	67/49970	2.05508e-07	6	30	0.000551172	Zm00001d000106, Zm00001d002793, Zm00001d003574, Zm00001d007344, Zm00001d008639, Zm00001d010544, Zm00001d014054, Zm00001d021281, Zm00001d023515, Zm00001d024500, Zm00001d024585, Zm00001d027984, Zm00001d030088, Zm00001d033772, Zm00001d035085, Zm00001d035126, Zm00001d037053, Zm00001d039834, Zm00001d043072, Zm00001d044881, Zm00001d044928, Zm00001d045562, Zm00001d047052, Zm00001d047974, Zm00001d049644,…
CLS006	GO:0003885	MF	Enriched	D-arabinono-1,4-lactone oxidase activity	9/853	28/49970	3.5701e-07	5	9	0.000551172	Zm00001d002472, Zm00001d006289, Zm00001d007977, Zm00001d008701, Zm00001d010726, Zm00001d013175, Zm00001d016626, Zm00001d034310, Zm00001d046565
CLS006	GO:0016899	MF	Enriched	oxidoreductase activity, acting on the CH-OH group of donors, oxygen as acceptor	9/853	42/49970	4.92998e-07	4	9	0.000551172	Zm00001d002472, Zm00001d006289, Zm00001d007977, Zm00001d008701, Zm00001d010726, Zm00001d013175, Zm00001d016626, Zm00001d034310, Zm00001d046565
CLS006	GO:0051766	MF	Enriched	inositol trisphosphate kinase activity	30/853	138/49970	7.94735e-07	5	30	0.000666385	Zm00001d000106, Zm00001d002793, Zm00001d003574, Zm00001d007344, Zm00001d008639, Zm00001d010544, Zm00001d014054, Zm00001d021281, Zm00001d023515, Zm00001d024500, Zm00001d024585, Zm00001d027984, Zm00001d030088, Zm00001d033772, Zm00001d035085, Zm00001d035126, Zm00001d037053, Zm00001d039834, Zm00001d043072, Zm00001d044881, Zm00001d044928, Zm00001d045562, Zm00001d047052, Zm00001d047974, Zm00001d049644,…
CLS006	GO:0008528	MF	Enriched	G protein-coupled peptide receptor activity	5/853	20/49970	1.79513e-05	5	5	0.0100348	Zm00001d003574, Zm00001d037053, Zm00001d044928, Zm00001d045031, Zm00001d052774
CLS008	GO:0043531	MF	Enriched	ADP binding	13/235	618/49970	8.7742e-06	8	13	0.00882909	PZ00001a001134, PZ00001a008653, PZ00001a009314, PZ00001a010687, PZ00001a014829, PZ00001a018428, PZ00001a020271, PZ00001a021633, PZ00001a023960, PZ00001a033673, PZ00001a036790, PZ00001a047832, Zm00001d007853
CLS010	GO:0004332	MF	Enriched	fructose-bisphosphate aldolase activity	5/367	23/49970	6.27601e-07	5	5	0.00110709	PZ00001a007403, PZ00001a011021, PZ00001a018425, PZ00001a023241, PZ00001a026413
CLS010	GO:0016832	MF	Enriched	aldehyde-lyase activity	5/367	46/49970	2.22567e-05	4	5	0.00311038	PZ00001a007403, PZ00001a011021, PZ00001a018425, PZ00001a023241, PZ00001a026413
CLS010	GO:0004175	MF	Enriched	endopeptidase activity	21/367	1019/49970	2.68277e-05	5	21	0.0035992	PZ00001a001319, PZ00001a003080, PZ00001a007115, PZ00001a007188, PZ00001a007839, PZ00001a008141, PZ00001a008868, PZ00001a009113, PZ00001a009602, PZ00001a009879, PZ00001a010885, PZ00001a017927, PZ00001a018656, PZ00001a021788, PZ00001a022382, PZ00001a023208, PZ00001a030328, PZ00001a031578, PZ00001a039732, PZ00001a045481, Zm00001d005883
CLS010	GO:0004743	MF	Enriched	pyruvate kinase activity	5/367	65/49970	0.00011965	5	5	0.0138381	PZ00001a000243, PZ00001a005268, PZ00001a009422, PZ00001a011775, PZ00001a022433
CLS010	GO:0031420	MF	Enriched	alkali metal ion binding	5/367	70/49970	0.000170143	5	5	0.0172927	PZ00001a000243, PZ00001a005268, PZ00001a009422, PZ00001a011775, PZ00001a022433
CLS010	GO:0030955	MF	Enriched	potassium ion binding	5/367	70/49970	0.000170143	6	5	0.0172927	PZ00001a000243, PZ00001a005268, PZ00001a009422, PZ00001a011775, PZ00001a022433
CLS010	GO:0004252	MF	Enriched	serine-type endopeptidase activity	10/367	345/49970	0.000266748	6	10	0.0241803	PZ00001a001319, PZ00001a007839, PZ00001a008141, PZ00001a009113, PZ00001a018656, PZ00001a021788, PZ00001a023208, PZ00001a030328, PZ00001a045481, Zm00001d005883
CLS010	GO:0004190	MF	Enriched	aspartic-type endopeptidase activity	9/367	297/49970	0.000389047	6	9	0.0318259	PZ00001a003080, PZ00001a007115, PZ00001a007188, PZ00001a008868, PZ00001a009602, PZ00001a010885, PZ00001a017927, PZ00001a022382, PZ00001a031578
CLS010	GO:0070001	MF	Enriched	aspartic-type peptidase activity	9/367	297/49970	0.000389047	5	9	0.0318259	PZ00001a003080, PZ00001a007115, PZ00001a007188, PZ00001a008868, PZ00001a009602, PZ00001a010885, PZ00001a017927, PZ00001a022382, PZ00001a031578
CLS012	GO:0080019	MF	Enriched	fatty-acyl-CoA reductase (alcohol-forming) activity	6/415	50/49970	3.69295e-06	5	6	0.00225013	PZ00001a008729, PZ00001a009387, PZ00001a017695, PZ00001a028458, PZ00001a033894, PZ00001a037245
CLS013	GO:0030247	MF	Enriched	polysaccharide binding	9/206	326/49970	9.60991e-06	3	9	0.0162234	PZ00001a004053, PZ00001a029347, PZ00001a030208, PZ00001a033666, PZ00001a035122, PZ00001a043793, PZ00001a044399, Zm00001d025473, Zm00001d031389
CLS15_16	GO:0003896	MF	Enriched	DNA primase activity	3/234	13/49970	2.80062e-05	8	3	0.0117416	PZ00001a048658, PZ00001a050002, PZ00001a052165
CLS15_16	GO:0016616	MF	Enriched	oxidoreductase activity, acting on the CH-OH group of donors, NAD or NADP as acceptor	11/234	546/49970	6.12629e-05	4	11	0.0197405	PZ00001a037888, PZ00001a048481, PZ00001a048485, PZ00001a049162, PZ00001a049183, PZ00001a049397, PZ00001a049443, PZ00001a049995, PZ00001a050402, PZ00001a051496, PZ00001a052271
CLS15_16	GO:0016614	MF	Enriched	oxidoreductase activity, acting on CH-OH group of donors	12/234	670/49970	8.72356e-05	3	12	0.0243823	PZ00001a037888, PZ00001a048481, PZ00001a048485, PZ00001a049162, PZ00001a049183, PZ00001a049397, PZ00001a049443, PZ00001a049995, PZ00001a050402, PZ00001a051496, PZ00001a051800, PZ00001a052271
CLS15_16	GO:0003854	MF	Enriched	3-beta-hydroxy-delta5-steroid dehydrogenase activity	4/234	54/49970	0.000123333	6	4	0.03182	PZ00001a049183, PZ00001a049397, PZ00001a049995, PZ00001a051496
CLS15_16	GO:0047325	MF	Enriched	inositol tetrakisphosphate 1-kinase activity	3/32	71/49970	1.32353e-05	6	3	0.0147268	PZ00001a023134, PZ00001a024239, PZ00001a034253
CLS15_16	GO:0052726	MF	Enriched	inositol-1,3,4-trisphosphate 5-kinase activity	3/32	71/49970	1.32353e-05	6	3	0.0147268	PZ00001a023134, PZ00001a024239, PZ00001a034253
CLS15_16	GO:0052725	MF	Enriched	inositol-1,3,4-trisphosphate 6-kinase activity	3/32	76/49970	1.62439e-05	6	3	0.0147268	PZ00001a023134, PZ00001a024239, PZ00001a034253
CLS15_16	GO:0051765	MF	Enriched	inositol tetrakisphosphate kinase activity	3/32	78/49970	1.75632e-05	5	3	0.0147268	PZ00001a023134, PZ00001a024239, PZ00001a034253
