# Supplementary material for: A pan-Zea genome map for enhancing maize improvement
Source: Genome Biol. 2022 Aug 23;23:178. doi: 10.1186/s13059-022-02742-7 (PMC9396798; doi:10.1186/s13059-022-02742-7)
Supplement: Supplementary file 7 — Additional file 7: Table S6. Enrichment of KEGG ontology for each gene PAV cluster. [file 13059_2022_2742_MOESM7_ESM.xlsx]

## Sheet: Table S6
Table S6. Enrichment of KEGG ontology for each gene PAV cluster
CLS_name	KO	Enrichment	ratio_in_query	ratio_in_ref	fold_enrichment	raw_Pvalue	Qvalue	Lfdr	Description	Query_items
CLS003	ko00909	Enriched	11/2027	67/71818	5.81698	9.33662e-06	0.0015032	0.00821745	Sesquiterpenoid and triterpenoid biosynthesis [PATH:zma00909]	PZ00001a018182,PZ00001a027336,PZ00001a030647,PZ00001a032764,Zm00001d000337,Zm00001d024477,Zm00001d024478,Zm00001d024479,Zm00001d024480,Zm00001d024481,Zm00001d035389
CLS005	ko02042	Enriched	5/1399	13/71818	19.7443	1.76119e-05	0.00274746	0.0118054	Bacterial toxins [BR:zma02042]	PZ00001a011440,PZ00001a011862,PZ00001a032219,PZ00001a039295,PZ00001a044664
CLS008	ko01001	Enriched	32/667	1745/71818	1.97452	0.000364371	0.0153036	0.0683127	Protein kinases [BR:osa01001]	PZ00001a002134,PZ00001a003769,PZ00001a005817,PZ00001a005864,PZ00001a005964,PZ00001a007579,PZ00001a008734,PZ00001a009552,PZ00001a009918,PZ00001a010729,PZ00001a012165,PZ00001a013222,PZ00001a013226,PZ00001a014527,PZ00001a018481,PZ00001a019883,PZ00001a020126,PZ00001a023793,PZ00001a024718,PZ00001a026385,PZ00001a028624,PZ00001a032405,PZ00001a032693,PZ00001a033420,PZ00001a033464,PZ00001a033673,PZ00001a0…
CLS008	ko04016	Enriched	21/667	1033/71818	2.1889	0.00154287	0.0486004	0.184408	MAPK signaling pathway - plant [PATH:zma04016]	PZ00001a001171,PZ00001a002134,PZ00001a002940,PZ00001a005817,PZ00001a006864,PZ00001a009552,PZ00001a012119,PZ00001a013226,PZ00001a013322,PZ00001a024718,PZ00001a026385,PZ00001a032693,PZ00001a033464,PZ00001a033673,PZ00001a034490,PZ00001a034747,PZ00001a037952,PZ00001a040927,PZ00001a042552,Zm00001d007750,Zm00001d036144
CLS008	ko04626	Enriched	39/667	1156/71818	3.63257	1.82142e-11	2.29499e-09	9.9445e-06	Plant-pathogen interaction [PATH:zma04626]	PZ00001a001134,PZ00001a001171,PZ00001a002134,PZ00001a005817,PZ00001a008062,PZ00001a008653,PZ00001a009314,PZ00001a009552,PZ00001a009918,PZ00001a010687,PZ00001a012394,PZ00001a013222,PZ00001a013226,PZ00001a014381,PZ00001a014527,PZ00001a014829,PZ00001a014882,PZ00001a019262,PZ00001a019883,PZ00001a020271,PZ00001a021633,PZ00001a023793,PZ00001a023907,PZ00001a023960,PZ00001a024718,PZ00001a032159,PZ00001a0…
CLS009	ko00073	Enriched	8/846	116/71818	5.85457	0.000109782	0.00719072	0.0363524	Cutin, suberine and wax biosynthesis [PATH:zma00073]	PZ00001a003602,PZ00001a004328,PZ00001a008415,PZ00001a010424,PZ00001a025665,PZ00001a025710,PZ00001a037581,PZ00001a044305
CLS009	ko00190	Enriched	15/846	384/71818	3.31606	8.59758e-05	0.00719072	0.0298623	Oxidative phosphorylation [PATH:zma00190]	PZ00001a001656,PZ00001a005573,PZ00001a009840,PZ00001a015200,PZ00001a015343,PZ00001a015445,PZ00001a016302,PZ00001a016870,PZ00001a017034,PZ00001a029678,PZ00001a036867,PZ00001a037105,PZ00001a044851,PZ00001a045799,PZ00001a046602
CLS010	ko00010	Enriched	23/1223	411/71818	3.28619	1.69948e-06	0.000232829	0.00127669	Glycolysis / Gluconeogenesis [PATH:zma00010]	PZ00001a000234,PZ00001a000243,PZ00001a000683,PZ00001a001122,PZ00001a005268,PZ00001a007143,PZ00001a007403,PZ00001a008040,PZ00001a008690,PZ00001a009129,PZ00001a009422,PZ00001a011021,PZ00001a011775,PZ00001a012456,PZ00001a015160,PZ00001a018425,PZ00001a022433,PZ00001a022955,PZ00001a023241,PZ00001a026413,PZ00001a029668,PZ00001a035835,PZ00001a040430
CLS010	ko01003	Enriched	36/1223	1095/71818	1.93061	0.000374931	0.0187734	0.0373755	Glycosyltransferases [BR:zma01003]	PZ00001a000078,PZ00001a001230,PZ00001a002433,PZ00001a005154,PZ00001a005894,PZ00001a005952,PZ00001a007104,PZ00001a007432,PZ00001a008150,PZ00001a008713,PZ00001a009485,PZ00001a009697,PZ00001a009956,PZ00001a010527,PZ00001a011754,PZ00001a012302,PZ00001a012661,PZ00001a013460,PZ00001a013481,PZ00001a018210,PZ00001a018422,PZ00001a018648,PZ00001a019339,PZ00001a019426,PZ00001a019783,PZ00001a020585,PZ00001a0…
CLS011	ko01001	Enriched	49/930	1745/71818	2.16846	1.03675e-06	4.28524e-05	0.000338736	Protein kinases [BR:osa01001]	PZ00001a000193,PZ00001a004392,PZ00001a004511,PZ00001a008060,PZ00001a008101,PZ00001a008406,PZ00001a010395,PZ00001a010869,PZ00001a011920,PZ00001a012409,PZ00001a013371,PZ00001a013616,PZ00001a014070,PZ00001a014131,PZ00001a014338,PZ00001a014416,PZ00001a015202,PZ00001a015829,PZ00001a016326,PZ00001a016331,PZ00001a016539,PZ00001a016744,PZ00001a017536,PZ00001a017712,PZ00001a020159,PZ00001a020735,PZ00001a0…
CLS011	ko01003	Enriched	31/930	1095/71818	2.18624	8.14819e-05	0.00252594	0.0235805	Glycosyltransferases [BR:zma01003]	PZ00001a000204,PZ00001a001723,PZ00001a002359,PZ00001a002468,PZ00001a004194,PZ00001a004200,PZ00001a004273,PZ00001a005884,PZ00001a006760,PZ00001a013705,PZ00001a015383,PZ00001a016592,PZ00001a016746,PZ00001a016796,PZ00001a016972,PZ00001a017115,PZ00001a017297,PZ00001a018478,PZ00001a018647,PZ00001a024040,PZ00001a024214,PZ00001a024523,PZ00001a031413,PZ00001a031428,PZ00001a032074,PZ00001a035069,PZ00001a0…
CLS011	ko04016	Enriched	36/930	1033/71818	2.69124	2.2633e-07	2.8065e-05	8.41736e-05	MAPK signaling pathway - plant [PATH:zma04016]	PZ00001a004511,PZ00001a008060,PZ00001a008101,PZ00001a008406,PZ00001a010395,PZ00001a012409,PZ00001a013371,PZ00001a013616,PZ00001a014070,PZ00001a014131,PZ00001a014338,PZ00001a015738,PZ00001a016744,PZ00001a016788,PZ00001a019713,PZ00001a020159,PZ00001a020735,PZ00001a022071,PZ00001a022490,PZ00001a022880,PZ00001a025607,PZ00001a025827,PZ00001a027259,PZ00001a027268,PZ00001a028062,PZ00001a029938,PZ00001a0…
CLS011	ko04626	Enriched	38/930	1156/71818	2.53849	6.10224e-07	3.78339e-05	0.000205715	Plant-pathogen interaction [PATH:zma04626]	PZ00001a005001,PZ00001a008406,PZ00001a010395,PZ00001a013616,PZ00001a014070,PZ00001a014131,PZ00001a014416,PZ00001a015303,PZ00001a015391,PZ00001a016542,PZ00001a016744,PZ00001a017452,PZ00001a017536,PZ00001a020159,PZ00001a020735,PZ00001a022071,PZ00001a022880,PZ00001a025143,PZ00001a025607,PZ00001a025827,PZ00001a027268,PZ00001a027709,PZ00001a028062,PZ00001a030325,PZ00001a031433,PZ00001a031621,PZ00001a0…
CLS012	ko00073	Enriched	10/1195	116/71818	5.18093	4.62093e-05	0.00323465	0.0099241	Cutin, suberine and wax biosynthesis [PATH:zma00073]	PZ00001a003356,PZ00001a003774,PZ00001a007521,PZ00001a008729,PZ00001a009387,PZ00001a014682,PZ00001a017695,PZ00001a028458,PZ00001a033894,PZ00001a037245
CLS012	ko00310	Enriched	8/1195	129/71818	3.72705	0.0019678	0.0393561	0.145048	Lysine degradation [PATH:zma00310]	PZ00001a001515,PZ00001a004711,PZ00001a032919,PZ00001a034401,PZ00001a035347,PZ00001a039980,PZ00001a040808,PZ00001a044325
CLS012	ko00904	Enriched	8/1195	96/71818	5.00823	0.000324376	0.0102594	0.0398339	Diterpenoid biosynthesis [PATH:zma00904]	PZ00001a003504,PZ00001a009231,PZ00001a009507,PZ00001a011103,PZ00001a022913,PZ00001a023304,PZ00001a033327,PZ00001a040492
CLS012	ko00941	Enriched	11/1195	213/71818	3.10369	0.00128184	0.0299097	0.110032	Flavonoid biosynthesis [PATH:zma00941]	PZ00001a002391,PZ00001a002978,PZ00001a003504,PZ00001a003527,PZ00001a010524,PZ00001a010681,PZ00001a011114,PZ00001a011454,PZ00001a032732,PZ00001a047799,Zm00001d011107
CLS012	ko02044	Enriched	9/1195	108/71818	5.00823	0.000139469	0.00650855	0.0211752	Secretion system [BR:zma02044]	PZ00001a003252,PZ00001a003990,PZ00001a004074,PZ00001a004541,PZ00001a005506,PZ00001a024104,PZ00001a034611,PZ00001a039379,PZ00001a039483
CLS012	ko03060	Enriched	10/1195	152/71818	3.95386	0.000366408	0.0102594	0.0437212	Protein export [PATH:zma03060]	PZ00001a003252,PZ00001a003990,PZ00001a004074,PZ00001a004384,PZ00001a004541,PZ00001a005506,PZ00001a024104,PZ00001a034611,PZ00001a039379,PZ00001a039483
CLS012	ko04131	Enriched	108/1195	3698/71818	1.75518	3.93917e-08	5.51484e-06	4.05854e-05	Membrane trafficking [BR:zma04131]	PZ00001a000168,PZ00001a000682,PZ00001a000908,PZ00001a000972,PZ00001a001023,PZ00001a001283,PZ00001a001690,PZ00001a001761,PZ00001a001908,PZ00001a002566,PZ00001a003338,PZ00001a003381,PZ00001a003389,PZ00001a003495,PZ00001a003766,PZ00001a003920,PZ00001a003944,PZ00001a004540,PZ00001a004596,PZ00001a004668,PZ00001a004670,PZ00001a005385,PZ00001a005923,PZ00001a006428,PZ00001a006495,PZ00001a006861,PZ00001a0…
CLS013	ko00910	Enriched	5/494	116/71818	6.2664	0.00151389	0.0452936	0.0918115	Nitrogen metabolism [PATH:zma00910]	PZ00001a019788,PZ00001a022631,PZ00001a023830,PZ00001a030731,PZ00001a037056
CLS013	ko02000	Enriched	35/494	2244/71818	2.26752	1.187e-05	0.00127009	0.00414783	Transporters [BR:zma02000]	PZ00001a002510,PZ00001a004507,PZ00001a020088,PZ00001a020461,PZ00001a020807,PZ00001a022631,PZ00001a022865,PZ00001a024866,PZ00001a025572,PZ00001a026107,PZ00001a027463,PZ00001a028369,PZ00001a030017,PZ00001a030645,PZ00001a031985,PZ00001a032312,PZ00001a033428,PZ00001a034084,PZ00001a034305,PZ00001a035216,PZ00001a035244,PZ00001a036762,PZ00001a037056,PZ00001a037446,PZ00001a037624,PZ00001a038318,PZ00001a0…
CLS013	ko04131	Enriched	47/494	3698/71818	1.84772	8.78081e-05	0.00469773	0.0168675	Membrane trafficking [BR:zma04131]	PZ00001a001718,PZ00001a004507,PZ00001a006232,PZ00001a012777,PZ00001a014363,PZ00001a015536,PZ00001a019967,PZ00001a020088,PZ00001a020149,PZ00001a021413,PZ00001a021521,PZ00001a023276,PZ00001a023278,PZ00001a024866,PZ00001a025880,PZ00001a027167,PZ00001a027905,PZ00001a028555,PZ00001a028710,PZ00001a029728,PZ00001a030973,PZ00001a031078,PZ00001a032097,PZ00001a032383,PZ00001a032959,PZ00001a032982,PZ00001a0…
CLS15_16	ko00061	Enriched	5/515	112/71818	6.22555	0.00156341	0.0350609	0.108222	Fatty acid biosynthesis [PATH:zma00061]	PZ00001a048178,PZ00001a048201,PZ00001a048730,PZ00001a049108,PZ00001a052178
CLS15_16	ko00333	Enriched	5/515	27/71818	25.8245	3.0832e-06	0.000363818	0.000869048	Prodigiosin biosynthesis	PZ00001a048178,PZ00001a048201,PZ00001a048730,PZ00001a049108,PZ00001a052178
CLS15_16	ko00620	Enriched	7/515	258/71818	3.78359	0.00311191	0.0459007	0.169977	Pyruvate metabolism [PATH:zma00620]	PZ00001a037888,PZ00001a040523,PZ00001a042299,PZ00001a048125,PZ00001a048481,PZ00001a049162,PZ00001a049777
CLS15_16	ko00780	Enriched	5/515	45/71818	15.4947	2.91924e-05	0.00114823	0.00608681	Biotin metabolism [PATH:zma00780]	PZ00001a048178,PZ00001a048201,PZ00001a048730,PZ00001a049108,PZ00001a052178
CLS15_16	ko00960	Enriched	4/515	68/71818	8.20308	0.00178276	0.0350609	0.117854	Tropane, piperidine and pyridine alkaloid biosynthesis [PATH:zma00960]	PZ00001a048201,PZ00001a048879,PZ00001a051901,PZ00001a051960
CLS15_16	ko01004	Enriched	10/515	222/71818	6.28164	7.68362e-06	0.000453334	0.00184587	Lipid biosynthesis proteins [BR:zma01004]	PZ00001a048178,PZ00001a048201,PZ00001a048490,PZ00001a048730,PZ00001a048734,PZ00001a049108,PZ00001a049165,PZ00001a050696,PZ00001a051383,PZ00001a052178
CLS15_16	ko03040	Enriched	14/515	793/71818	2.46196	0.00224396	0.0378267	0.137015	Spliceosome [PATH:zma03040]	PZ00001a036586,PZ00001a047946,PZ00001a048194,PZ00001a048273,PZ00001a048628,PZ00001a048659,PZ00001a049102,PZ00001a049133,PZ00001a049339,PZ00001a049693,PZ00001a050234,PZ00001a050556,PZ00001a051270,PZ00001a051291
