# Supplementary material for: A pan-Zea genome map for enhancing maize improvement
Source: Genome Biol. 2022 Aug 23;23:178. doi: 10.1186/s13059-022-02742-7 (PMC9396798; doi:10.1186/s13059-022-02742-7)
Supplement: Supplementary file 8 — Additional file 8: Table S7. Statistics of the complex and molecular trait variation data in this study. [file 13059_2022_2742_MOESM8_ESM.xlsx]

## Sheet: Table S7
Table S7. Statistics of the complex and molecular trait variation data in this study.
TraitMainClass	TraitSubClass	TraitThirdClass	TraitDescription	#NR_Traits 1	#Total_Traits 2	Sample_Sizes	References
Agronomic	Morphic/Yeild	Morphic	Branch_Number	1	8	477	Yang et al., 2014; Liu et al., 2017; Maizego-Resources (http://www.maizego.org/Resources.html)
Agronomic	Morphic/Yeild	Morphic	Cob_Color	1	1	477
Agronomic	Morphic/Yeild	Morphic	Cob_Diameter	1	1	477
Agronomic	Morphic/Yeild	Morphic	Ear_Height	1	8	477
Agronomic	Morphic/Yeild	Morphic	Ear_Leaf_Length	1	1	477
Agronomic	Morphic/Yeild	Morphic	Ear_Leaf_Width	1	1	477
Agronomic	Morphic/Yeild	Morphic	Leaf_Angle	1	8	477
Agronomic	Morphic/Yeild	Morphic	Leaf_Length	1	8	477
Agronomic	Morphic/Yeild	Morphic	Leaf_Number_Above_Ear	1	9	477
Agronomic	Morphic/Yeild	Morphic	Leaf_Number_Below_Ear	1	8	477
Agronomic	Morphic/Yeild	Morphic	Leaf_Width	1	8	477
Agronomic	Morphic/Yeild	Morphic	Main_Tassel_Branch_Length	1	8	477
Agronomic	Morphic/Yeild	Morphic	Plant_Height	1	9	477
Agronomic	Morphic/Yeild	Morphic	Tassel_Branch_Number	1	1	477
Agronomic	Morphic/Yeild	Morphic	Tassel_Main_Axis_Length	1	1	477
Agronomic	Morphic/Yeild	Yeild	100_Grain_Weight	1	9	477
Agronomic	Morphic/Yeild	Yeild	Cob_Weight	1	8	477
Agronomic	Morphic/Yeild	Yeild	Ear_Diameter	1	8	477
Agronomic	Morphic/Yeild	Yeild	Ear_Length	1	8	477
Agronomic	Morphic/Yeild	Yeild	Ear_Row_Number	1	9	477
Agronomic	Morphic/Yeild	Yeild	Ear_Weight	1	7	477
Agronomic	Morphic/Yeild	Yeild	Kernel_Length	1	9	477
Agronomic	Morphic/Yeild	Yeild	Kernel_Number_Per_Row	1	1	477
Agronomic	Morphic/Yeild	Yeild	Kernel_Test_Weight_Per_Litre	1	8	477
Agronomic	Morphic/Yeild	Yeild	Kernel_Thickness	1	9	477
Agronomic	Morphic/Yeild	Yeild	Kernel_Weight	1	4	477
Agronomic	Morphic/Yeild	Yeild	Kernel_Width	1	1	477
Agronomic	Morphic/Yeild	Yeild	Row_Kernel_Number	1	7	477
Agronomic	disease	MRDV	Maize_Rough_Dwarf_Virus	1	3	506	Chen et al., 2015
Agronomic	disease	SCMV	Sugarcane_Mosaic_Virus	1	1	506	Li et al., 2016
Agronomic	disease	SLB	Southern_Leaf_Blight	1	1	506	Chen et al., 2021
Agronomic	flowering	anthesis_silk_interval	anthesis_silk_interval	1	13	452-487	Jin et al., 2018
Agronomic	flowering	days_to_anthesis	days_to_anthesis	1	13	452-487
Agronomic	flowering	days_to_silking	days_to_silking	1	13	452-487
Agronomic	flowering	days_to_tasseling	days_to_tasseling	1	13	452-487
Agronomic	flowering	tassel_anthesis_interval	tassel_anthesis_interval	1	13	452-487
Agronomic	flowering	tassel_silk_interval	tassel_silk_interval	1	13	452-487
Agronomic	grain_moisture	First	34 DAP	1	6	499	Li et al., 2021
Agronomic	grain_moisture	Second	40 DAP	1	6	499
Agronomic	grain_moisture	Third	46 DAP	1	6	499
Agronomic	grain_moisture	Forth	52 DAP	1	6	499
Agronomic	grain_moisture	Fifth	58 DAP	1	6	499
Expression	Kernel-Exp	kernel-exp	368 maize kernel expression matrix	14227	4535	339	Li et al., 2013
Expression	Leaf-Exp	70RLWC-exp	200 maize leaf expression matrix with 70% relative leaf water content		6768	195	Liu et al., 2020
Expression	Leaf-Exp	58RLWC-exp	200 maize leaf expression matrix with 58% relative leaf water content		7509	193
Expression	Leaf-Exp	Well_watered-exp	200 maize well watered leaf expression matrix		7119	194
Metabolite	primary_meta	Amino_acid	Amino_acid	110	258	425-426	Deng et al., 2017; Wen et al., 2018
Metabolite	primary_meta	Amines	Amines	2	6	447-470	Wen et al., 2018
Metabolite	primary_meta	Carbohydrates	Carbohydrates	12	37	447-470
Metabolite	primary_meta	carboxylic_acids	carboxylic_acids	1	4	447-470
Metabolite	primary_meta	Fatty_Acids	Fatty_Acids	30	30	447-470
Metabolite	primary_meta	hydroxycinnamic_acid	hydroxycinnamic_acid	2	4	447-470
Metabolite	primary_meta	Nucleoside	Nucleoside	3	5	447-470
Metabolite	primary_meta	Nucleotide	Nucleotide	1	3	447-470
Metabolite	primary_meta	Organic_acid	Organic_acid	18	55	447-470
Metabolite	primary_meta	Polypeptide	Polypeptide	2	4	447-470
Metabolite	primary_meta	Tryptophan_metabolite	Tryptophan_metabolite	8	20	447-470
Metabolite	primary_meta	Vitamin	Vitamin	11	22	447-470
Metabolite	secondary_meta	Fatty_Acids	Fatty_Acids	5	13	507	Li et al., 2013; Wen et al., 2014
Metabolite	secondary_meta	Anthocyanin	Anthocyanin	3	6	319-325	Wen et al., 2014
Metabolite	secondary_meta	Carboxylic_acids	Carboxylic_acids	3	6	319-325
Metabolite	secondary_meta	Alkaloid	Alkaloid	4	7	319-325
Metabolite	secondary_meta	Flavonoid	Flavonoid	35	73	319-325
Metabolite	secondary_meta	Hormones	Hormones	2	2	319-325
Metabolite	secondary_meta	Lysophosphatide	Lysophosphatide	13	29	319-325
Metabolite	secondary_meta	Others	Others	47	92	319-325
Metabolite	secondary_meta	Phenolamides	Phenolamides	19	42	319-325
Metabolite	secondary_meta	Phosphorylcholine	Phosphorylcholine	1	2	319-325
Metabolite	secondary_meta	Phytoalexin	Phytoalexin	1	2	319-325
Metabolite	unknown_meta	unknown_meta	unknown_meta	769	1432	319-325
Methylation	mCG	mCG	mCG	4431	4431	246	Xu et al., 2019
Methylation	mCHG	mCHG	mCHG	4106	4106	246
Methylation	mCHH	mCHH	mCHH	1835	1835	246
Protein	Leaf-Protein	Leaf-Protein	Leaf-Protein	188	188	97	Jiang et al., 2019
TOTAL				25931	38926
1. Number of non-redundant traits, by taken the same traits that collected from different locations, years, tissues (for expression), experimental replications etc. as one. 2. Number of total trait variation data, including the same traits that collected from different locations, years, tissues (for expression), experimental replications etc. Only traits showed at least one QTL with -log10(P-valu…
Supplementary Table References
Chen, G., Wang, X., Hao, J., Yan, J., and Ding, J. (2015). Genome-Wide Association Implicates Candidate Genes Conferring Resistance to Maize Rough Dwarf Disease in Maize. PLOS ONE 10, e0142001.
Deng, M., Li, D., Luo, J., Xiao, Y., Liu, H., Pan, Q., Zhang, X., Jin, M., Zhao, M., and Yan, J. (2017). The genetic architecture of amino acids dissection by association and linkage analysis in maize. Plant Biotechnology Journal 15, 1250-1263.
Gengshen, C., Yingjie, X., Sha, D., Zhikang, D., Xiaoming, W., Bailin, L., Jennifer S., J., Wenqiang, L., Zhibing, L., Junqiang, D., et al. (2021). Genetic basis of resistance to southern corn leaf blight in the maize multi-parent population and diversity panel. Unpublished manuscript.
Jiang, L.-G., Li, B., Liu, S.-X., Wang, H.-W., Li, C.-P., Song, S.-H., Beatty, M., Zastrow-Hayes, G., Yang, X.-H., and Qin, F. (2019). Characterization of proteome variation during modern maize breeding. Molecular & Cellular Proteomics 18, 263-276.
Jin, M., Liu, X., Jia, W., Liu, H., Li, W., Peng, Y., Du, Y., Wang, Y., Yin, Y., Zhang, X., et al. (2018). ZmCOL3, a CCT gene represses flowering in maize by interfering with the circadian clock and activating expression of ZmCCT. Journal of Integrative Plant Biology 60, 465-480.
Li, H., Peng, Z., Yang, X., Wang, W., Fu, J., Wang, J., Han, Y., Chai, Y., Guo, T., and Yang, N. (2013). Genome-wide association study dissects the genetic architecture of oil biosynthesis in maize kernels. Nature genetics 45, 43.
Li, W., Yu, Y., Wang, L., Luo, Y., Peng, Y., Xu, Y., Liu, X., Wu, S., Jian, L., Xu, J., et al. (2021). The genetic architecture of the dynamic changes in grain moisture in maize. Plant Biotechnology Journal 19, 1195-1205.
Li, Z., Chen, J., Han, L., Wen, J., Chen, G., Li, H., Wang, Y., Zhao, R., Zhang, X., Xia, Z., et al. (2016). Association mapping resolving the major loci Scmv2 conferring resistance to sugarcane mosaic virus in maize. European Journal of Plant Pathology 145, 385-391.
Liu, J., Huang, J., Guo, H., Lan, L., Wang, H., Xu, Y., Yang, X., Li, W., Tong, H., and Xiao, Y. (2017). The conserved and unique genetic architecture of kernel size and weight in maize and rice. Plant physiology 175, 774-785.
Liu, S., Li, C., Wang, H., Wang, S., Yang, S., Liu, X., Yan, J., Li, B., Beatty, M., and Zastrow-Hayes, G. (2020). Mapping regulatory variants controlling gene expression in drought response and tolerance in maize. Genome biology 21, 1-22.
Walley, J.W., Sartor, R.C., Shen, Z., Schmitz, R.J., Wu, K.J., Urich, M.A., Nery, J.R., Smith, L.G., Schnable, J.C., and Ecker, J.R. (2016). Integration of omic networks in a developmental atlas of maize. Science 353, 814-818.
Wen, W., Jin, M., Li, K., Liu, H., Xiao, Y., Zhao, M., Alseekh, S., Li, W., de Abreu e Lima, F., and Brotman, Y. (2018). An integrated multi-layered analysis of the metabolic networks of different tissues uncovers key genetic components of primary metabolism in maize. The Plant Journal 93, 1116-1128.
Wen, W., Li, D., Li, X., Gao, Y., Li, W., Li, H., Liu, J., Liu, H., Chen, W., and Luo, J. (2014). Metabolome-based genome-wide association study of maize kernel leads to novel biochemical insights. Nature communications 5, 3438.
Xu, J., Chen, G., Hermanson, P.J., Xu, Q., Sun, C., Chen, W., Kan, Q., Li, M., Crisp, P.A., and Yan, J. (2019). Population-level analysis reveals the widespread occurrence and phenotypic consequence of DNA methylation variation not tagged by genetic variation in maize. Genome biology 20, 243.
Yang, N., Lu, Y., Yang, X., Huang, J., Zhou, Y., Ali, F., Wen, W., Liu, J., Li, J., and Yan, J. (2014). Genome wide association studies using a new nonparametric model reveal the genetic architecture of 17 agronomic traits in an enlarged maize association panel. PLoS Genetics 10, e1004573.
