# Supplementary material for: A pan-Zea genome map for enhancing maize improvement
Source: Genome Biol. 2022 Aug 23;23:178. doi: 10.1186/s13059-022-02742-7 (PMC9396798; doi:10.1186/s13059-022-02742-7)
Supplement: Supplementary file 9 — Additional file 9: Table S8. Information of QTLs that cannot be detected by SNPs. [file 13059_2022_2742_MOESM9_ESM.xlsx]

## Sheet: Table S8
Table S8. Information of QTLs that cannot be detected by SNPs.
Trait_ID	QTL_ID	Min.SNP.P	Leading_Variant_Type	Leading_P	QTL_Chr	QTL_Start	QTL_End	TraitMainClass	TraitSubClass	TraitThirdClass	TraitDescription
Flower-2012HN-DT	Peak0001	1.3688e-07	SV	5.8123e-08	10	94224849	94657634	Agronomic	flowering	days_to_tasseling	Days_To_Tasseling
Meta-n0469_E3	Peak0008	7.3682e-07	SV	8.3926e-09	7	45462529	47501757	Metabolite	secondary_meta	Lysophosphatide	LPC(1-acyl_18:2)-1
Oil-C180_C200	Peak0009	1.2659e-07	SV	5.0511e-08	9	47511412	47587735	Metabolite	primary_meta	Fatty_Acids	Oil-C180_C200
Unknown_Meta-mc49190-1_E1	Peak0002	1.4491e-07	SV	7.6819e-08	3	22081656	22152906	Metabolite	unknown_meta	unknown_meta	mc49190-1
Unknown_Meta-n0131-1_E2	Peak0013	6.4038e-07	SV	1.6797e-08	7	178885668	180175015	Metabolite	unknown_meta	unknown_meta	n0131-1
Unknown_Meta-n0218_E2	Peak0014	1.1354e-07	SV	2.0139e-08	3	126851139	127895303	Metabolite	unknown_meta	unknown_meta	n0218
Unknown_Meta-n0502_E2	Peak0004	9.626e-08	SV	1.3274e-08	2	219341765	219367304	Metabolite	unknown_meta	unknown_meta	n0502
Unknown_Meta-n0628_E2	Peak0002	2.2735e-07	SV	6.5924e-08	1	283114980	283175351	Metabolite	unknown_meta	unknown_meta	n0628
Unknown_Meta-n0765_E2	Peak0004	4.31e-07	SV	1.3576e-08	7	179264033	179564572	Metabolite	unknown_meta	unknown_meta	n0765
Unknown_Meta-n0780_E2	Peak0013	3.7604e-07	SV	7.3701e-08	5	61261836	62396347	Metabolite	unknown_meta	unknown_meta	n0780
Unknown_Meta-n0908_E3	Peak0012	9.1234e-08	SV	7.2364e-08	6	82633865	83696773	Metabolite	unknown_meta	unknown_meta	n0908
Unknown_Meta-n1099_E3	Peak0002	1.5566e-07	SV	1.3043e-08	2	21632634	21706349	Metabolite	unknown_meta	unknown_meta	n1099
Unknown_Meta-n1181_E2	Peak0003	2.6289e-07	SV	4.0805e-08	6	168291015	168668042	Metabolite	unknown_meta	unknown_meta	n1181
Unknown_Meta-n1451_E2	Peak0006	4.5533e-07	SV	4.2547e-08	9	38600496	39603189	Metabolite	unknown_meta	unknown_meta	n1451
Water-Second	Peak0010	3.3364e-07	SV	2.8183e-08	5	14330025	14488286	Agronomic	Moisture	Water_Second	Water_Second
Water-Third	Peak0001	2.5296e-06	SV	4.8873e-08	1	3430009	3582500	Agronomic	Moisture	Water_Third	Water_Third
Water-Third	Peak0009	7.0863e-07	SV	5.0465e-08	5	14414978	14480053	Agronomic	Moisture	Water_Third	Water_Third
eQTL-QFAMP_WS1-Zm00001d001866	Peak0002	4.4097e-07	SV	6.8157e-08	2	2073103	2131989	Expression	Expression	70_percent_relative_leaf_water_content	Zm00001d001866
eQTL-QFAMP_WS1-Zm00001d002184	Peak0001	6.104e-07	SV	2.7961e-09	2	7396000	7428759	Expression	Expression	70_percent_relative_leaf_water_content	Zm00001d002184
eQTL-QFAMP_WS1-Zm00001d002199	Peak0001	1.99e-06	SV	1.0806e-08	2	7712970	7842758	Expression	Expression	70_percent_relative_leaf_water_content	Zm00001d002199
eQTL-QFAMP_WS1-Zm00001d002455	Peak0001	1.9029e-07	SV	5.3899e-08	2	13178481	13207552	Expression	Expression	70_percent_relative_leaf_water_content	Zm00001d002455
eQTL-QFAMP_WS1-Zm00001d003191	Peak0001	1.6101e-06	SV	1.6021e-08	2	34882319	35079265	Expression	Expression	70_percent_relative_leaf_water_content	Zm00001d003191
eQTL-QFAMP_WS1-Zm00001d004913	Peak0001	1.8242e-07	SV	3.4899e-08	2	148011066	148190270	Expression	Expression	70_percent_relative_leaf_water_content	Zm00001d004913
eQTL-QFAMP_WS1-Zm00001d005297	Peak0001	2.1725e-07	SV	6.9241e-08	2	167728179	168545177	Expression	Expression	70_percent_relative_leaf_water_content	Zm00001d005297
eQTL-QFAMP_WS1-Zm00001d005866	Peak0001	1.3907e-07	SV	6.3945e-10	2	191171282	191197855	Expression	Expression	70_percent_relative_leaf_water_content	Zm00001d005866
eQTL-QFAMP_WS1-Zm00001d006257	Peak0001	4.7138e-07	SV	6.8904e-08	2	203027762	203203306	Expression	Expression	70_percent_relative_leaf_water_content	Zm00001d006257
eQTL-QFAMP_WS1-Zm00001d006552	Peak0001	1.0899e-05	SV	3.785e-08	2	210485899	211219152	Expression	Expression	70_percent_relative_leaf_water_content	Zm00001d006552
eQTL-QFAMP_WS1-Zm00001d006929	Peak0001	1.1717e-07	SV	4.8773e-08	2	219586455	219615677	Expression	Expression	70_percent_relative_leaf_water_content	Zm00001d006929
eQTL-QFAMP_WS1-Zm00001d007501	Peak0001	6.5238e-07	SV	4.4097e-08	2	233346942	233412603	Expression	Expression	70_percent_relative_leaf_water_content	Zm00001d007501
eQTL-QFAMP_WS1-Zm00001d007801	Peak0001	9.6437e-06	SV	5.3873e-08	2	239857626	239899629	Expression	Expression	70_percent_relative_leaf_water_content	Zm00001d007801
eQTL-QFAMP_WS1-Zm00001d007919	Peak0001	1.1713e-07	SV	3.4835e-08	2	242334003	242425250	Expression	Expression	70_percent_relative_leaf_water_content	Zm00001d007919
eQTL-QFAMP_WS1-Zm00001d008177	Peak0002	1.3001e-07	SV	6.9008e-08	8	510838	561815	Expression	Expression	70_percent_relative_leaf_water_content	Zm00001d008177
eQTL-QFAMP_WS1-Zm00001d008329	Peak0001	1.6156e-07	SV	2.276e-09	8	5375534	5462018	Expression	Expression	70_percent_relative_leaf_water_content	Zm00001d008329
eQTL-QFAMP_WS1-Zm00001d008716	Peak0001	2.3026e-06	SV	2.0595e-08	8	17661044	17685912	Expression	Expression	70_percent_relative_leaf_water_content	Zm00001d008716
eQTL-QFAMP_WS1-Zm00001d008782	Peak0001	8.7089e-08	SV	8.2524e-10	8	19831259	19855188	Expression	Expression	70_percent_relative_leaf_water_content	Zm00001d008782
eQTL-QFAMP_WS1-Zm00001d010170	Peak0001	4.2238e-07	SV	6.6136e-08	8	101850206	102080086	Expression	Expression	70_percent_relative_leaf_water_content	Zm00001d010170
eQTL-QFAMP_WS1-Zm00001d010211	Peak0001	5.2795e-07	SV	9.5567e-09	8	103914199	103936200	Expression	Expression	70_percent_relative_leaf_water_content	Zm00001d010211
eQTL-QFAMP_WS1-Zm00001d011198	Peak0001	9.3611e-08	SV	6.4552e-09	8	142730896	142759198	Expression	Expression	70_percent_relative_leaf_water_content	Zm00001d011198
eQTL-QFAMP_WS1-Zm00001d011928	Peak0001	8.4612e-08	SV	3.587e-08	8	164766507	164803611	Expression	Expression	70_percent_relative_leaf_water_content	Zm00001d011928
eQTL-QFAMP_WS1-Zm00001d012312	Peak0002	9.564e-08	SV	7.0529e-08	8	172700684	172847884	Expression	Expression	70_percent_relative_leaf_water_content	Zm00001d012312
eQTL-QFAMP_WS1-Zm00001d012736	Peak0001	1.724e-06	SV	1.3645e-08	8	179503458	179538623	Expression	Expression	70_percent_relative_leaf_water_content	Zm00001d012736
eQTL-QFAMP_WS1-Zm00001d013461	Peak0002	1.1895e-07	SV	4.9195e-08	5	12100610	12137654	Expression	Expression	70_percent_relative_leaf_water_content	Zm00001d013461
eQTL-QFAMP_WS1-Zm00001d013493	Peak0001	2.6809e-06	SV	6.6902e-08	5	12584505	12736155	Expression	Expression	70_percent_relative_leaf_water_content	Zm00001d013493
eQTL-QFAMP_WS1-Zm00001d013898	Peak0001	7.3781e-07	SV	2.2647e-08	5	24164775	24264896	Expression	Expression	70_percent_relative_leaf_water_content	Zm00001d013898
eQTL-QFAMP_WS1-Zm00001d014003	Peak0001	1.0635e-07	SV	4.1791e-08	5	28231148	28252296	Expression	Expression	70_percent_relative_leaf_water_content	Zm00001d014003
eQTL-QFAMP_WS1-Zm00001d016121	Peak0001	1.2753e-07	SV	6.3403e-08	5	144918408	145743451	Expression	Expression	70_percent_relative_leaf_water_content	Zm00001d016121
eQTL-QFAMP_WS1-Zm00001d017418	Peak0002	1.9563e-07	SV	4.065e-08	5	196091647	196114287	Expression	Expression	70_percent_relative_leaf_water_content	Zm00001d017418
eQTL-QFAMP_WS1-Zm00001d017953	Peak0001	2.035e-07	SV	2.0138e-08	5	210768628	210797280	Expression	Expression	70_percent_relative_leaf_water_content	Zm00001d017953
eQTL-QFAMP_WS1-Zm00001d018074	Peak0001	4.2013e-07	SV	5.6952e-08	5	213776579	213819819	Expression	Expression	70_percent_relative_leaf_water_content	Zm00001d018074
eQTL-QFAMP_WS1-Zm00001d018255	Peak0001	1.273e-06	SV	6.0112e-08	5	217417504	217550018	Expression	Expression	70_percent_relative_leaf_water_content	Zm00001d018255
eQTL-QFAMP_WS1-Zm00001d018306	Peak0001	1.0743e-07	SV	1.5031e-10	5	218210288	218240445	Expression	Expression	70_percent_relative_leaf_water_content	Zm00001d018306
eQTL-QFAMP_WS1-Zm00001d018406	Peak0001	2.4234e-07	SV	2.296e-08	5	220035532	220213643	Expression	Expression	70_percent_relative_leaf_water_content	Zm00001d018406
eQTL-QFAMP_WS1-Zm00001d020435	Peak0001	1.7289e-07	SV	5.2508e-08	7	114131039	114156684	Expression	Expression	70_percent_relative_leaf_water_content	Zm00001d020435
eQTL-QFAMP_WS1-Zm00001d021243	Peak0001	4.7219e-07	SV	1.363e-08	7	146453229	146629090	Expression	Expression	70_percent_relative_leaf_water_content	Zm00001d021243
eQTL-QFAMP_WS1-Zm00001d023318	Peak0002	1.4556e-07	SV	1.0598e-10	10	3282874	3520212	Expression	Expression	70_percent_relative_leaf_water_content	Zm00001d023318
eQTL-QFAMP_WS1-Zm00001d023323	Peak0002	8.4917e-08	SV	2.4258e-08	10	3500242	3630347	Expression	Expression	70_percent_relative_leaf_water_content	Zm00001d023323
eQTL-QFAMP_WS1-Zm00001d023374	Peak0001	8.9003e-08	SV	1.4333e-08	10	4148213	4308981	Expression	Expression	70_percent_relative_leaf_water_content	Zm00001d023374
eQTL-QFAMP_WS1-Zm00001d023620	Peak0001	1.4544e-07	SV	6.2627e-09	10	12459948	12656142	Expression	Expression	70_percent_relative_leaf_water_content	Zm00001d023620
eQTL-QFAMP_WS1-Zm00001d026002	Peak0002	2.5223e-07	SV	9.2558e-09	10	135731901	135825536	Expression	Expression	70_percent_relative_leaf_water_content	Zm00001d026002
eQTL-QFAMP_WS1-Zm00001d028612	Peak0001	9.6152e-08	SV	4.264e-08	1	40762827	40795882	Expression	Expression	70_percent_relative_leaf_water_content	Zm00001d028612
eQTL-QFAMP_WS1-Zm00001d028680	Peak0001	3.75e-07	SV	5.4909e-09	1	42424082	42482392	Expression	Expression	70_percent_relative_leaf_water_content	Zm00001d028680
eQTL-QFAMP_WS1-Zm00001d029337	Peak0002	1.0094e-07	SV	5.4217e-09	1	67030287	67070528	Expression	Expression	70_percent_relative_leaf_water_content	Zm00001d029337
eQTL-QFAMP_WS1-Zm00001d029417	Peak0001	9.3539e-08	SV	5.1919e-09	1	69540717	69642579	Expression	Expression	70_percent_relative_leaf_water_content	Zm00001d029417
eQTL-QFAMP_WS1-Zm00001d031377	Peak0002	8.9662e-07	SV	3.7928e-08	1	187004288	187070293	Expression	Expression	70_percent_relative_leaf_water_content	Zm00001d031377
eQTL-QFAMP_WS1-Zm00001d033423	Peak0001	2.062e-07	SV	1.6871e-08	1	262636277	262983048	Expression	Expression	70_percent_relative_leaf_water_content	Zm00001d033423
eQTL-QFAMP_WS1-Zm00001d034448	Peak0001	2.0237e-07	SV	1.7422e-11	1	293141199	293411732	Expression	Expression	70_percent_relative_leaf_water_content	Zm00001d034448
eQTL-QFAMP_WS1-Zm00001d036417	Peak0001	8.058e-07	SV	5.3026e-08	6	87111457	87729330	Expression	Expression	70_percent_relative_leaf_water_content	Zm00001d036417
eQTL-QFAMP_WS1-Zm00001d036652	Peak0001	3.7384e-07	SV	1.2145e-08	6	96438778	96517194	Expression	Expression	70_percent_relative_leaf_water_content	Zm00001d036652
eQTL-QFAMP_WS1-Zm00001d038531	Peak0001	3.5186e-06	SV	1.9637e-09	6	159304372	159385550	Expression	Expression	70_percent_relative_leaf_water_content	Zm00001d038531
eQTL-QFAMP_WS1-Zm00001d039139	Peak0001	8.1098e-08	SV	2.3637e-08	6	170943825	170973865	Expression	Expression	70_percent_relative_leaf_water_content	Zm00001d039139
eQTL-QFAMP_WS1-Zm00001d039259	Peak0001	1.8013e-06	SV	2.3035e-09	3	617926	779338	Expression	Expression	70_percent_relative_leaf_water_content	Zm00001d039259
eQTL-QFAMP_WS1-Zm00001d039427	Peak0001	1.204e-07	SV	4.18e-08	3	3809120	4156287	Expression	Expression	70_percent_relative_leaf_water_content	Zm00001d039427
eQTL-QFAMP_WS1-Zm00001d040192	Peak0001	1.1459e-07	SV	3.4684e-08	3	31552751	31653833	Expression	Expression	70_percent_relative_leaf_water_content	Zm00001d040192
eQTL-QFAMP_WS1-Zm00001d042196	Peak0001	1.0124e-07	SV	2.7634e-09	3	155677637	155774725	Expression	Expression	70_percent_relative_leaf_water_content	Zm00001d042196
eQTL-QFAMP_WS1-Zm00001d042632	Peak0001	1.3201e-07	SV	3.7667e-08	3	174546231	174758156	Expression	Expression	70_percent_relative_leaf_water_content	Zm00001d042632
eQTL-QFAMP_WS1-Zm00001d042740	Peak0001	3.1325e-07	SV	4.8053e-08	3	178509884	178851458	Expression	Expression	70_percent_relative_leaf_water_content	Zm00001d042740
eQTL-QFAMP_WS1-Zm00001d043289	Peak0001	9.3781e-08	SV	7.5756e-08	3	194312755	194693263	Expression	Expression	70_percent_relative_leaf_water_content	Zm00001d043289
eQTL-QFAMP_WS1-Zm00001d044016	Peak0001	2.9664e-07	SV	5.5913e-10	3	216646106	217338548	Expression	Expression	70_percent_relative_leaf_water_content	Zm00001d044016
eQTL-QFAMP_WS1-Zm00001d047228	Peak0002	5.0508e-07	SV	1.9612e-08	9	123455458	123480198	Expression	Expression	70_percent_relative_leaf_water_content	Zm00001d047228
eQTL-QFAMP_WS1-Zm00001d048460	Peak0001	8.941e-07	SV	3.839e-08	9	156580744	156793213	Expression	Expression	70_percent_relative_leaf_water_content	Zm00001d048460
eQTL-QFAMP_WS1-Zm00001d048696	Peak0001	1.8179e-06	SV	1.6249e-09	4	3258671	3509944	Expression	Expression	70_percent_relative_leaf_water_content	Zm00001d048696
eQTL-QFAMP_WS1-Zm00001d048731	Peak0001	2.9742e-06	SV	1.9239e-08	4	4455685	4476955	Expression	Expression	70_percent_relative_leaf_water_content	Zm00001d048731
eQTL-QFAMP_WS1-Zm00001d048826	Peak0001	1.1728e-07	SV	9.8462e-09	4	6003853	6047567	Expression	Expression	70_percent_relative_leaf_water_content	Zm00001d048826
eQTL-QFAMP_WS1-Zm00001d052797	Peak0001	8.9486e-06	SV	2.502e-08	4	201205520	201314798	Expression	Expression	70_percent_relative_leaf_water_content	Zm00001d052797
eQTL-QFAMP_WS2-Zm00001d002309	Peak0003	8.1238e-08	SV	3.8289e-11	2	10078435	10116966	Expression	Expression	58_percent_relative_leaf_water_content	Zm00001d002309
eQTL-QFAMP_WS2-Zm00001d002349	Peak0001	4.3284e-07	SV	5.2506e-09	2	10494742	10797959	Expression	Expression	58_percent_relative_leaf_water_content	Zm00001d002349
eQTL-QFAMP_WS2-Zm00001d002810	Peak0001	9.0553e-08	SV	6.1937e-08	2	23275721	23340016	Expression	Expression	58_percent_relative_leaf_water_content	Zm00001d002810
eQTL-QFAMP_WS2-Zm00001d003195	Peak0001	1.0305e-07	SV	1.3846e-08	2	35238743	35322480	Expression	Expression	58_percent_relative_leaf_water_content	Zm00001d003195
eQTL-QFAMP_WS2-Zm00001d004407	Peak0001	1.3189e-07	SV	6.5302e-08	2	109800596	109821051	Expression	Expression	58_percent_relative_leaf_water_content	Zm00001d004407
eQTL-QFAMP_WS2-Zm00001d005917	Peak0001	1.5739e-07	SV	2.283e-08	2	192195437	192907759	Expression	Expression	58_percent_relative_leaf_water_content	Zm00001d005917
eQTL-QFAMP_WS2-Zm00001d006142	Peak0001	3.37e-06	SV	5.7688e-11	2	199506142	199753640	Expression	Expression	58_percent_relative_leaf_water_content	Zm00001d006142
eQTL-QFAMP_WS2-Zm00001d006147	Peak0001	4.8861e-05	SV	1.7941e-09	2	199400958	200418416	Expression	Expression	58_percent_relative_leaf_water_content	Zm00001d006147
eQTL-QFAMP_WS2-Zm00001d006684	Peak0001	7.9031e-08	SV	6.0599e-08	2	214235037	214301777	Expression	Expression	58_percent_relative_leaf_water_content	Zm00001d006684
eQTL-QFAMP_WS2-Zm00001d006684	Peak0002	1.7436e-07	SV	6.0599e-08	2	214430564	214459253	Expression	Expression	58_percent_relative_leaf_water_content	Zm00001d006684
eQTL-QFAMP_WS2-Zm00001d006929	Peak0002	5.834e-07	SV	5.2667e-08	2	219982449	220011266	Expression	Expression	58_percent_relative_leaf_water_content	Zm00001d006929
eQTL-QFAMP_WS2-Zm00001d007858	Peak0001	5.087e-06	SV	3.2179e-08	2	241007054	241044803	Expression	Expression	58_percent_relative_leaf_water_content	Zm00001d007858
eQTL-QFAMP_WS2-Zm00001d008271	Peak0002	1.0969e-07	SV	2.8912e-08	8	3586925	3691567	Expression	Expression	58_percent_relative_leaf_water_content	Zm00001d008271
eQTL-QFAMP_WS2-Zm00001d008782	Peak0001	3.4068e-07	SV	1.4678e-08	8	19826427	19855587	Expression	Expression	58_percent_relative_leaf_water_content	Zm00001d008782
eQTL-QFAMP_WS2-Zm00001d010371	Peak0001	1.2878e-07	SV	5.1392e-08	8	111691976	111757756	Expression	Expression	58_percent_relative_leaf_water_content	Zm00001d010371
eQTL-QFAMP_WS2-Zm00001d010699	Peak0001	1.1639e-07	SV	3.4141e-08	8	124828408	125248611	Expression	Expression	58_percent_relative_leaf_water_content	Zm00001d010699
eQTL-QFAMP_WS2-Zm00001d011434	Peak0002	1.7456e-07	SV	3.8328e-08	8	150382937	150491051	Expression	Expression	58_percent_relative_leaf_water_content	Zm00001d011434
eQTL-QFAMP_WS2-Zm00001d012224	Peak0001	5.7721e-07	SV	6.9116e-08	8	170410279	170460619	Expression	Expression	58_percent_relative_leaf_water_content	Zm00001d012224
eQTL-QFAMP_WS2-Zm00001d012426	Peak0002	4.636e-07	SV	7.2313e-11	8	174228778	174339513	Expression	Expression	58_percent_relative_leaf_water_content	Zm00001d012426
eQTL-QFAMP_WS2-Zm00001d012480	Peak0001	9.9028e-08	SV	7.3723e-08	8	175059923	175580283	Expression	Expression	58_percent_relative_leaf_water_content	Zm00001d012480
eQTL-QFAMP_WS2-Zm00001d012736	Peak0001	1.1128e-07	SV	1.7049e-09	8	179111889	180447276	Expression	Expression	58_percent_relative_leaf_water_content	Zm00001d012736
eQTL-QFAMP_WS2-Zm00001d013069	Peak0001	1.6177e-06	SV	1.4204e-09	5	4239974	4697125	Expression	Expression	58_percent_relative_leaf_water_content	Zm00001d013069
eQTL-QFAMP_WS2-Zm00001d013082	Peak0002	8.7426e-08	SV	5.0842e-08	5	4519295	4584095	Expression	Expression	58_percent_relative_leaf_water_content	Zm00001d013082
eQTL-QFAMP_WS2-Zm00001d013122	Peak0002	4.0048e-07	SV	7.636e-10	5	5216359	5242885	Expression	Expression	58_percent_relative_leaf_water_content	Zm00001d013122
eQTL-QFAMP_WS2-Zm00001d013268	Peak0001	1.2646e-06	SV	3.6638e-11	5	7496935	7536076	Expression	Expression	58_percent_relative_leaf_water_content	Zm00001d013268
eQTL-QFAMP_WS2-Zm00001d013344	Peak0001	1.4877e-07	SV	6.636e-09	5	8956674	9061969	Expression	Expression	58_percent_relative_leaf_water_content	Zm00001d013344
eQTL-QFAMP_WS2-Zm00001d013348	Peak0001	3.9349e-05	SV	2.5468e-08	5	9091804	9168571	Expression	Expression	58_percent_relative_leaf_water_content	Zm00001d013348
eQTL-QFAMP_WS2-Zm00001d013547	Peak0001	9.7708e-08	SV	1.2946e-08	5	13953435	14037805	Expression	Expression	58_percent_relative_leaf_water_content	Zm00001d013547
eQTL-QFAMP_WS2-Zm00001d014013	Peak0002	1.0167e-07	SV	8.7706e-09	5	28698200	28720261	Expression	Expression	58_percent_relative_leaf_water_content	Zm00001d014013
eQTL-QFAMP_WS2-Zm00001d014244	Peak0001	1.4844e-05	SV	8.8204e-09	5	37785178	37859764	Expression	Expression	58_percent_relative_leaf_water_content	Zm00001d014244
eQTL-QFAMP_WS2-Zm00001d016671	Peak0003	2.1558e-07	SV	4.1771e-10	5	172369366	172419117	Expression	Expression	58_percent_relative_leaf_water_content	Zm00001d016671
eQTL-QFAMP_WS2-Zm00001d017290	Peak0002	8.0206e-08	SV	2.3515e-08	5	191970724	191994177	Expression	Expression	58_percent_relative_leaf_water_content	Zm00001d017290
eQTL-QFAMP_WS2-Zm00001d018306	Peak0001	2.7481e-06	SV	8.2452e-10	5	218038545	219023543	Expression	Expression	58_percent_relative_leaf_water_content	Zm00001d018306
eQTL-QFAMP_WS2-Zm00001d018418	Peak0001	1.2103e-07	SV	9.972e-09	5	220362069	220387158	Expression	Expression	58_percent_relative_leaf_water_content	Zm00001d018418
eQTL-QFAMP_WS2-Zm00001d018733	Peak0001	1.5284e-07	SV	1.3529e-11	7	3325195	3708619	Expression	Expression	58_percent_relative_leaf_water_content	Zm00001d018733
eQTL-QFAMP_WS2-Zm00001d018873	Peak0001	4.7203e-07	SV	4.7165e-08	7	7437289	7511934	Expression	Expression	58_percent_relative_leaf_water_content	Zm00001d018873
eQTL-QFAMP_WS2-Zm00001d023273	Peak0001	4.8758e-05	SV	2.663e-10	10	1794317	1982296	Expression	Expression	58_percent_relative_leaf_water_content	Zm00001d023273
eQTL-QFAMP_WS2-Zm00001d023299	Peak0002	1.5661e-07	SV	3.601e-12	10	2231240	2362804	Expression	Expression	58_percent_relative_leaf_water_content	Zm00001d023299
eQTL-QFAMP_WS2-Zm00001d023335	Peak0001	2.1985e-07	SV	2.9983e-09	10	3589579	3846836	Expression	Expression	58_percent_relative_leaf_water_content	Zm00001d023335
eQTL-QFAMP_WS2-Zm00001d023496	Peak0001	1.0053e-07	SV	2.1503e-08	10	6930703	6963821	Expression	Expression	58_percent_relative_leaf_water_content	Zm00001d023496
eQTL-QFAMP_WS2-Zm00001d027429	Peak0001	7.7876e-07	SV	2.1595e-08	1	5093950	5119108	Expression	Expression	58_percent_relative_leaf_water_content	Zm00001d027429
eQTL-QFAMP_WS2-Zm00001d027622	Peak0001	1.5674e-07	SV	1.1331e-08	1	9153506	9272762	Expression	Expression	58_percent_relative_leaf_water_content	Zm00001d027622
eQTL-QFAMP_WS2-Zm00001d027649	Peak0001	9.2864e-08	SV	4.493e-08	1	10054354	10164751	Expression	Expression	58_percent_relative_leaf_water_content	Zm00001d027649
eQTL-QFAMP_WS2-Zm00001d028282	Peak0001	5.8214e-07	SV	3.7521e-08	1	29143155	29173733	Expression	Expression	58_percent_relative_leaf_water_content	Zm00001d028282
eQTL-QFAMP_WS2-Zm00001d028611	Peak0001	7.3206e-07	SV	1.8493e-09	1	40277653	40903548	Expression	Expression	58_percent_relative_leaf_water_content	Zm00001d028611
eQTL-QFAMP_WS2-Zm00001d031364	Peak0003	1.5411e-07	SV	2.259e-09	1	187810789	188040131	Expression	Expression	58_percent_relative_leaf_water_content	Zm00001d031364
eQTL-QFAMP_WS2-Zm00001d031618	Peak0002	1.2992e-07	SV	7.1157e-08	1	196177460	196242236	Expression	Expression	58_percent_relative_leaf_water_content	Zm00001d031618
eQTL-QFAMP_WS2-Zm00001d031781	Peak0001	7.2821e-07	SV	4.5479e-08	1	201571508	201595277	Expression	Expression	58_percent_relative_leaf_water_content	Zm00001d031781
eQTL-QFAMP_WS2-Zm00001d032850	Peak0002	2.1967e-07	SV	3.6231e-08	1	240415038	241232089	Expression	Expression	58_percent_relative_leaf_water_content	Zm00001d032850
eQTL-QFAMP_WS2-Zm00001d033112	Peak0002	1.0658e-07	SV	1.2621e-08	1	251257885	251315992	Expression	Expression	58_percent_relative_leaf_water_content	Zm00001d033112
eQTL-QFAMP_WS2-Zm00001d033883	Peak0001	1.189e-05	SV	9.959e-09	1	277199663	278303590	Expression	Expression	58_percent_relative_leaf_water_content	Zm00001d033883
eQTL-QFAMP_WS2-Zm00001d034440	Peak0002	2.8965e-07	SV	1.5433e-08	1	293066955	293108195	Expression	Expression	58_percent_relative_leaf_water_content	Zm00001d034440
eQTL-QFAMP_WS2-Zm00001d034490	Peak0001	2.9947e-07	SV	4.9347e-10	1	294325959	294346301	Expression	Expression	58_percent_relative_leaf_water_content	Zm00001d034490
eQTL-QFAMP_WS2-Zm00001d036956	Peak0002	1.8911e-07	SV	7.3688e-08	6	107796849	107948598	Expression	Expression	58_percent_relative_leaf_water_content	Zm00001d036956
eQTL-QFAMP_WS2-Zm00001d037058	Peak0001	1.7979e-07	SV	2.9028e-08	6	110691668	110721371	Expression	Expression	58_percent_relative_leaf_water_content	Zm00001d037058
eQTL-QFAMP_WS2-Zm00001d038531	Peak0001	1.7727e-07	SV	2.8625e-09	6	159347850	159386812	Expression	Expression	58_percent_relative_leaf_water_content	Zm00001d038531
eQTL-QFAMP_WS2-Zm00001d038833	Peak0001	8.8903e-08	SV	7.2354e-08	6	165359558	165912856	Expression	Expression	58_percent_relative_leaf_water_content	Zm00001d038833
eQTL-QFAMP_WS2-Zm00001d039259	Peak0001	8.9156e-07	SV	2.2458e-10	3	687858	761725	Expression	Expression	58_percent_relative_leaf_water_content	Zm00001d039259
eQTL-QFAMP_WS2-Zm00001d039286	Peak0001	8.2335e-08	SV	1.6731e-10	3	1007990	1031024	Expression	Expression	58_percent_relative_leaf_water_content	Zm00001d039286
eQTL-QFAMP_WS2-Zm00001d039606	Peak0001	6.639e-07	SV	1.3653e-08	3	8652728	8786970	Expression	Expression	58_percent_relative_leaf_water_content	Zm00001d039606
eQTL-QFAMP_WS2-Zm00001d039824	Peak0001	8.5041e-08	SV	3.4111e-10	3	15905138	16002084	Expression	Expression	58_percent_relative_leaf_water_content	Zm00001d039824
eQTL-QFAMP_WS2-Zm00001d040232	Peak0002	2.1513e-07	SV	3.0667e-08	3	32543568	32581374	Expression	Expression	58_percent_relative_leaf_water_content	Zm00001d040232
eQTL-QFAMP_WS2-Zm00001d040827	Peak0001	6.7114e-07	SV	1.8415e-08	3	68157385	68235712	Expression	Expression	58_percent_relative_leaf_water_content	Zm00001d040827
eQTL-QFAMP_WS2-Zm00001d041590	Peak0001	1.765e-07	SV	5.2556e-08	3	128615246	128729263	Expression	Expression	58_percent_relative_leaf_water_content	Zm00001d041590
eQTL-QFAMP_WS2-Zm00001d042196	Peak0001	2.2197e-07	SV	1.099e-12	3	155740014	155779595	Expression	Expression	58_percent_relative_leaf_water_content	Zm00001d042196
eQTL-QFAMP_WS2-Zm00001d042250	Peak0001	9.9391e-08	SV	2.2617e-08	3	157372552	157675843	Expression	Expression	58_percent_relative_leaf_water_content	Zm00001d042250
eQTL-QFAMP_WS2-Zm00001d042474	Peak0001	4.7808e-07	SV	3.7661e-08	3	168818420	168878282	Expression	Expression	58_percent_relative_leaf_water_content	Zm00001d042474
eQTL-QFAMP_WS2-Zm00001d042519	Peak0001	9.1836e-08	SV	5.1036e-08	3	170138024	170193907	Expression	Expression	58_percent_relative_leaf_water_content	Zm00001d042519
eQTL-QFAMP_WS2-Zm00001d044016	Peak0001	2.1421e-06	SV	2.9183e-09	3	216378714	217068924	Expression	Expression	58_percent_relative_leaf_water_content	Zm00001d044016
eQTL-QFAMP_WS2-Zm00001d045094	Peak0001	5.2683e-07	SV	2.2356e-09	9	11982784	12443372	Expression	Expression	58_percent_relative_leaf_water_content	Zm00001d045094
eQTL-QFAMP_WS2-Zm00001d045357	Peak0002	1.3888e-07	SV	2.3664e-09	9	19051296	19941570	Expression	Expression	58_percent_relative_leaf_water_content	Zm00001d045357
eQTL-QFAMP_WS2-Zm00001d045800	Peak0001	1.4979e-07	SV	1.1916e-09	9	39791615	39946722	Expression	Expression	58_percent_relative_leaf_water_content	Zm00001d045800
eQTL-QFAMP_WS2-Zm00001d047378	Peak0001	2.0805e-07	SV	3.7718e-08	9	128041512	128070097	Expression	Expression	58_percent_relative_leaf_water_content	Zm00001d047378
eQTL-QFAMP_WS2-Zm00001d052461	Peak0001	3.7928e-07	SV	7.7469e-08	4	190408422	190635834	Expression	Expression	58_percent_relative_leaf_water_content	Zm00001d052461
eQTL-QFAMP_WS2-Zm00001d052485	Peak0001	2.2126e-07	SV	1.6409e-08	4	191043346	191067889	Expression	Expression	58_percent_relative_leaf_water_content	Zm00001d052485
eQTL-QFAMP_WS2-Zm00001d052485	Peak0002	1.1313e-07	SV	1.6409e-08	4	191170495	191198147	Expression	Expression	58_percent_relative_leaf_water_content	Zm00001d052485
eQTL-QFAMP_WW-Zm00001d002184	Peak0001	1.2634e-07	SV	1.9686e-08	2	7396000	7429272	Expression	Expression	Well_watered	Zm00001d002184
eQTL-QFAMP_WW-Zm00001d002199	Peak0001	4.7277e-07	SV	3.0273e-09	2	7647402	7839338	Expression	Expression	Well_watered	Zm00001d002199
eQTL-QFAMP_WW-Zm00001d002309	Peak0001	1.5458e-06	SV	6.25e-13	2	10046504	10077052	Expression	Expression	Well_watered	Zm00001d002309
eQTL-QFAMP_WW-Zm00001d002535	Peak0001	5.9054e-07	SV	4.5854e-08	2	14653558	15078254	Expression	Expression	Well_watered	Zm00001d002535
eQTL-QFAMP_WW-Zm00001d003983	Peak0001	1.8828e-07	SV	1.173e-08	2	73508717	73550616	Expression	Expression	Well_watered	Zm00001d003983
eQTL-QFAMP_WW-Zm00001d005040	Peak0001	6.9374e-07	SV	4.923e-12	2	155425941	155454652	Expression	Expression	Well_watered	Zm00001d005040
eQTL-QFAMP_WW-Zm00001d006810	Peak0001	1.2573e-07	SV	3.145e-09	2	217119356	217182254	Expression	Expression	Well_watered	Zm00001d006810
eQTL-QFAMP_WW-Zm00001d007174	Peak0001	2.9196e-07	SV	3.404e-09	2	223792575	223840762	Expression	Expression	Well_watered	Zm00001d007174
eQTL-QFAMP_WW-Zm00001d007606	Peak0001	1.165e-06	SV	3.5143e-08	2	235922948	236391795	Expression	Expression	Well_watered	Zm00001d007606
eQTL-QFAMP_WW-Zm00001d007708	Peak0001	2.3253e-07	SV	6.0904e-08	2	237626536	237656347	Expression	Expression	Well_watered	Zm00001d007708
eQTL-QFAMP_WW-Zm00001d008852	Peak0001	8.19e-07	SV	1.9899e-10	8	22544427	23401390	Expression	Expression	Well_watered	Zm00001d008852
eQTL-QFAMP_WW-Zm00001d009883	Peak0001	1.7386e-07	SV	4.7069e-08	8	86891940	86933775	Expression	Expression	Well_watered	Zm00001d009883
eQTL-QFAMP_WW-Zm00001d011635	Peak0001	8.5585e-07	SV	3.3506e-10	8	156907716	156968619	Expression	Expression	Well_watered	Zm00001d011635
eQTL-QFAMP_WW-Zm00001d012224	Peak0001	1.3971e-06	SV	6.6931e-08	8	170344539	170437488	Expression	Expression	Well_watered	Zm00001d012224
eQTL-QFAMP_WW-Zm00001d012445	Peak0003	2.6916e-07	SV	1.6359e-08	8	174688429	174757273	Expression	Expression	Well_watered	Zm00001d012445
eQTL-QFAMP_WW-Zm00001d012597	Peak0001	1.4681e-07	SV	6.1711e-08	8	177021295	177045355	Expression	Expression	Well_watered	Zm00001d012597
eQTL-QFAMP_WW-Zm00001d012605	Peak0001	1.2002e-07	SV	4.9791e-08	8	177054646	177099870	Expression	Expression	Well_watered	Zm00001d012605
eQTL-QFAMP_WW-Zm00001d012736	Peak0001	8.7989e-08	SV	5.5812e-09	8	179499075	179565258	Expression	Expression	Well_watered	Zm00001d012736
eQTL-QFAMP_WW-Zm00001d013259	Peak0002	1.685e-07	SV	5.2854e-08	5	7358145	7403092	Expression	Expression	Well_watered	Zm00001d013259
eQTL-QFAMP_WW-Zm00001d013348	Peak0001	9.9319e-07	SV	7.2099e-08	5	8891586	9193254	Expression	Expression	Well_watered	Zm00001d013348
eQTL-QFAMP_WW-Zm00001d013507	Peak0001	7.9602e-08	SV	1.1738e-08	5	12954591	12977291	Expression	Expression	Well_watered	Zm00001d013507
eQTL-QFAMP_WW-Zm00001d013530	Peak0001	7.9388e-08	SV	7.35e-11	5	13628998	13756735	Expression	Expression	Well_watered	Zm00001d013530
eQTL-QFAMP_WW-Zm00001d014549	Peak0001	9.9638e-08	SV	7.3884e-08	5	52225817	52280343	Expression	Expression	Well_watered	Zm00001d014549
eQTL-QFAMP_WW-Zm00001d016364	Peak0003	1.5434e-07	SV	1.5212e-08	5	159684565	159737399	Expression	Expression	Well_watered	Zm00001d016364
eQTL-QFAMP_WW-Zm00001d016649	Peak0001	1.1112e-07	SV	1.465e-09	5	171161497	171198184	Expression	Expression	Well_watered	Zm00001d016649
eQTL-QFAMP_WW-Zm00001d016679	Peak0003	1.0968e-07	SV	2.3316e-09	5	172368934	172399587	Expression	Expression	Well_watered	Zm00001d016679
eQTL-QFAMP_WW-Zm00001d018291	Peak0001	5.2905e-07	SV	1.0069e-08	5	218004944	218059990	Expression	Expression	Well_watered	Zm00001d018291
eQTL-QFAMP_WW-Zm00001d018306	Peak0001	9.1942e-07	SV	3.1325e-09	5	217986051	218594428	Expression	Expression	Well_watered	Zm00001d018306
eQTL-QFAMP_WW-Zm00001d019344	Peak0001	6.2323e-07	SV	6.6688e-08	7	28740332	28804443	Expression	Expression	Well_watered	Zm00001d019344
eQTL-QFAMP_WW-Zm00001d019397	Peak0002	3.1057e-07	SV	4.6736e-08	7	32213690	32457076	Expression	Expression	Well_watered	Zm00001d019397
eQTL-QFAMP_WW-Zm00001d019415	Peak0001	1.7746e-07	SV	1.2751e-08	7	32678981	33012102	Expression	Expression	Well_watered	Zm00001d019415
eQTL-QFAMP_WW-Zm00001d020233	Peak0001	2.9432e-07	SV	6.2498e-08	7	100486416	100669633	Expression	Expression	Well_watered	Zm00001d020233
eQTL-QFAMP_WW-Zm00001d021255	Peak0001	1.2534e-07	SV	4.468e-08	7	146859337	146892538	Expression	Expression	Well_watered	Zm00001d021255
eQTL-QFAMP_WW-Zm00001d023273	Peak0001	5.2647e-06	SV	1.6003e-10	10	1776411	2052560	Expression	Expression	Well_watered	Zm00001d023273
eQTL-QFAMP_WW-Zm00001d025757	Peak0001	1.7129e-07	SV	2.2131e-08	10	127698229	127721853	Expression	Expression	Well_watered	Zm00001d025757
eQTL-QFAMP_WW-Zm00001d026141	Peak0001	6.1113e-07	SV	5.6332e-08	10	139492920	139617503	Expression	Expression	Well_watered	Zm00001d026141
eQTL-QFAMP_WW-Zm00001d027527	Peak0001	7.0428e-07	SV	6.865e-08	1	7391010	7578530	Expression	Expression	Well_watered	Zm00001d027527
eQTL-QFAMP_WW-Zm00001d027861	Peak0001	1.3465e-07	SV	3.0468e-08	1	15553307	15594013	Expression	Expression	Well_watered	Zm00001d027861
eQTL-QFAMP_WW-Zm00001d029402	Peak0001	4.1305e-06	SV	4.2033e-08	1	69006205	69117933	Expression	Expression	Well_watered	Zm00001d029402
eQTL-QFAMP_WW-Zm00001d029583	Peak0001	3.8932e-07	SV	2.8862e-08	1	77726350	77760386	Expression	Expression	Well_watered	Zm00001d029583
eQTL-QFAMP_WW-Zm00001d032548	Peak0002	7.1715e-07	SV	6.13e-13	1	230340430	230622258	Expression	Expression	Well_watered	Zm00001d032548
eQTL-QFAMP_WW-Zm00001d034448	Peak0001	1.3397e-07	SV	1.1774e-11	1	293215109	293411732	Expression	Expression	Well_watered	Zm00001d034448
eQTL-QFAMP_WW-Zm00001d036795	Peak0001	1.7083e-07	SV	6.6943e-09	6	101153085	101189264	Expression	Expression	Well_watered	Zm00001d036795
eQTL-QFAMP_WW-Zm00001d036987	Peak0001	6.7849e-07	SV	4.835e-08	6	108365707	108423426	Expression	Expression	Well_watered	Zm00001d036987
eQTL-QFAMP_WW-Zm00001d038531	Peak0001	1.0498e-05	SV	1.2431e-10	6	159341474	159390259	Expression	Expression	Well_watered	Zm00001d038531
eQTL-QFAMP_WW-Zm00001d039259	Peak0001	2.4767e-05	SV	1.2397e-08	3	559561	715616	Expression	Expression	Well_watered	Zm00001d039259
eQTL-QFAMP_WW-Zm00001d041327	Peak0001	1.9384e-07	SV	5.1228e-08	3	112360782	112407439	Expression	Expression	Well_watered	Zm00001d041327
eQTL-QFAMP_WW-Zm00001d044630	Peak0001	7.9925e-08	SV	9.4902e-09	3	233569713	233591565	Expression	Expression	Well_watered	Zm00001d044630
eQTL-QFAMP_WW-Zm00001d045094	Peak0001	5.4385e-07	SV	3.6198e-10	9	12238593	12439640	Expression	Expression	Well_watered	Zm00001d045094
eQTL-QFAMP_WW-Zm00001d045340	Peak0001	2.2808e-07	SV	0	9	18915844	19379294	Expression	Expression	Well_watered	Zm00001d045340
eQTL-QFAMP_WW-Zm00001d047976	Peak0001	1.0869e-06	SV	6.3901e-10	9	146826981	146849067	Expression	Expression	Well_watered	Zm00001d047976
eQTL-QFAMP_WW-Zm00001d048372	Peak0002	1.7654e-07	SV	6.3305e-08	9	155661894	155946743	Expression	Expression	Well_watered	Zm00001d048372
eQTL-QFAMP_WW-Zm00001d048731	Peak0001	2.2173e-07	SV	1.4942e-08	4	4455685	4476586	Expression	Expression	Well_watered	Zm00001d048731
eQTL-QFAMP_WW-Zm00001d048763	Peak0001	9.5098e-08	SV	3.4937e-09	4	5026299	5260914	Expression	Expression	Well_watered	Zm00001d048763
eQTL-QFAMP_WW-Zm00001d049406	Peak0001	4.0485e-07	SV	3.402e-10	4	29541304	29605248	Expression	Expression	Well_watered	Zm00001d049406
eQTL-QFAMP_WW-Zm00001d051800	Peak0001	4.3105e-07	SV	1.9301e-08	4	169974079	170036946	Expression	Expression	Well_watered	Zm00001d051800
eQTL-QFAMP_WW-Zm00001d052675	Peak0002	2.057e-06	SV	5.1636e-08	4	196807937	197102988	Expression	Expression	Well_watered	Zm00001d052675
eQTL-QFAMP_WW-Zm00001d053750	Peak0001	4.0675e-06	SV	5.4269e-08	4	240318697	240671028	Expression	Expression	Well_watered	Zm00001d053750
eQTL-Zm00001d001931	Peak0002	9.4094e-08	SV	3.2809e-08	2	3056880	3127240	Expression	Expression	kernel	Zm00001d001931
eQTL-Zm00001d005829	Peak0001	1.0232e-06	SV	6.9791e-08	2	190112292	190302183	Expression	Expression	kernel	Zm00001d005829
eQTL-Zm00001d006261	Peak0001	4.6799e-07	SV	1.0014e-08	2	202888259	203215973	Expression	Expression	kernel	Zm00001d006261
eQTL-Zm00001d007708	Peak0001	2.6369e-07	SV	1.4494e-09	2	237864955	237917250	Expression	Expression	kernel	Zm00001d007708
eQTL-Zm00001d008773	Peak0001	1.0767e-06	SV	3.8543e-08	8	19579422	19664062	Expression	Expression	kernel	Zm00001d008773
eQTL-Zm00001d010771	Peak0004	2.0033e-07	SV	4.7586e-08	8	127968478	128001111	Expression	Expression	kernel	Zm00001d010771
eQTL-Zm00001d010984	Peak0001	1.3086e-07	SV	1.1849e-08	8	135165888	135188050	Expression	Expression	kernel	Zm00001d010984
eQTL-Zm00001d012063	Peak0002	1.0936e-07	SV	1.7406e-08	8	167211268	168388324	Expression	Expression	kernel	Zm00001d012063
eQTL-Zm00001d013140	Peak0001	3.0596e-07	SV	7.4196e-08	5	5320511	5368379	Expression	Expression	kernel	Zm00001d013140
eQTL-Zm00001d013788	Peak0001	1.0933e-06	SV	5.8731e-08	5	20156895	20274009	Expression	Expression	kernel	Zm00001d013788
eQTL-Zm00001d017357	Peak0001	9.723e-08	SV	4.7206e-08	5	193505488	193707897	Expression	Expression	kernel	Zm00001d017357
eQTL-Zm00001d018206	Peak0002	9.8946e-07	SV	1.194e-08	5	216582502	216603492	Expression	Expression	kernel	Zm00001d018206
eQTL-Zm00001d018692	Peak0001	9.8181e-06	SV	1.9684e-08	7	2530071	3005751	Expression	Expression	kernel	Zm00001d018692
eQTL-Zm00001d022203	Peak0001	1.7187e-07	SV	4.6384e-08	7	172752861	172775165	Expression	Expression	kernel	Zm00001d022203
eQTL-Zm00001d025780	Peak0001	1.1043e-07	SV	6.3235e-08	10	129123274	129432021	Expression	Expression	kernel	Zm00001d025780
eQTL-Zm00001d028185	Peak0003	8.3163e-08	SV	6.4179e-08	1	26074492	26110074	Expression	Expression	kernel	Zm00001d028185
eQTL-Zm00001d029836	Peak0001	3.2366e-06	SV	4.977e-08	1	89465466	89496487	Expression	Expression	kernel	Zm00001d029836
eQTL-Zm00001d030972	Peak0001	1.0714e-07	SV	5.7846e-08	1	170176360	170201319	Expression	Expression	kernel	Zm00001d030972
eQTL-Zm00001d031510	Peak0001	1.7908e-07	SV	2.2581e-09	1	192014740	192443170	Expression	Expression	kernel	Zm00001d031510
eQTL-Zm00001d031769	Peak0001	1.217e-07	SV	4.5588e-10	1	201094197	201208414	Expression	Expression	kernel	Zm00001d031769
eQTL-Zm00001d033783	Peak0001	3.8744e-06	SV	2.6914e-09	1	273597281	273671112	Expression	Expression	kernel	Zm00001d033783
eQTL-Zm00001d034448	Peak0002	3.134e-05	SV	1e-15	1	293214373	293410130	Expression	Expression	kernel	Zm00001d034448
eQTL-Zm00001d039956	Peak0003	3.3128e-07	SV	5.4528e-08	3	20565177	20693788	Expression	Expression	kernel	Zm00001d039956
eQTL-Zm00001d042447	Peak0002	1.6141e-07	SV	5.5935e-08	3	168821937	168877262	Expression	Expression	kernel	Zm00001d042447
eQTL-Zm00001d042472	Peak0002	1.2607e-07	SV	3.5042e-08	3	168760785	168782637	Expression	Expression	kernel	Zm00001d042472
eQTL-Zm00001d042553	Peak0001	2.2466e-07	SV	6.7339e-08	3	171620794	171654054	Expression	Expression	kernel	Zm00001d042553
eQTL-Zm00001d043994	Peak0001	1.8844e-06	SV	4.3201e-08	3	215691191	215711521	Expression	Expression	kernel	Zm00001d043994
eQTL-Zm00001d045203	Peak0001	1.6024e-07	SV	2.0792e-08	9	15913166	16005064	Expression	Expression	kernel	Zm00001d045203
eQTL-Zm00001d046867	Peak0001	7.224e-07	SV	2.2924e-09	9	108587525	108641828	Expression	Expression	kernel	Zm00001d046867
eQTL-Zm00001d047714	Peak0002	2.2469e-07	SV	2.7508e-10	9	140325160	140459508	Expression	Expression	kernel	Zm00001d047714
eQTL-Zm00001d048635	Peak0002	1.2282e-07	SV	3.6745e-08	4	2427508	2547925	Expression	Expression	kernel	Zm00001d048635
eQTL-Zm00001d051093	Peak0002	3.4102e-07	SV	6.014e-11	4	142616235	142704121	Expression	Expression	kernel	Zm00001d051093
eQTL-Zm00001d053706	Peak0002	1.128e-07	SV	1.3405e-08	4	239482664	239613692	Expression	Expression	kernel	Zm00001d053706
eQTL-leaf-Zm00001d002678	Peak0001	4.8678e-06	SV	1.5638e-09	2	19066103	19095394	Expression	Expression	leaf	Zm00001d002678
eQTL-leaf-Zm00001d003601	Peak0002	2.4644e-07	SV	1.9298e-08	2	49091209	49498915	Expression	Expression	leaf	Zm00001d003601
eQTL-leaf-Zm00001d006148	Peak0001	3.7862e-06	SV	1.8817e-09	2	199671069	200436906	Expression	Expression	leaf	Zm00001d006148
eQTL-leaf-Zm00001d006198	Peak0001	6.6808e-07	SV	1.9724e-08	2	201248522	201472534	Expression	Expression	leaf	Zm00001d006198
eQTL-leaf-Zm00001d006701	Peak0001	1.2449e-07	SV	7.388e-08	2	214667436	215292866	Expression	Expression	leaf	Zm00001d006701
eQTL-leaf-Zm00001d007446	Peak0001	2.7865e-07	SV	5.1297e-08	2	231907699	231937129	Expression	Expression	leaf	Zm00001d007446
eQTL-leaf-Zm00001d008205	Peak0001	1.6689e-06	SV	7.2947e-09	8	1006826	1204501	Expression	Expression	leaf	Zm00001d008205
eQTL-leaf-Zm00001d008406	Peak0001	6.9362e-07	SV	6.4964e-09	8	7868790	8059077	Expression	Expression	leaf	Zm00001d008406
eQTL-leaf-Zm00001d008466	Peak0003	9.4739e-08	SV	2.389e-08	8	9799706	9916457	Expression	Expression	leaf	Zm00001d008466
eQTL-leaf-Zm00001d008496	Peak0001	1.1607e-07	SV	6.9157e-08	8	10374124	10532925	Expression	Expression	leaf	Zm00001d008496
eQTL-leaf-Zm00001d010798	Peak0001	1.8317e-07	SV	1.4572e-08	8	128184333	128205846	Expression	Expression	leaf	Zm00001d010798
eQTL-leaf-Zm00001d011646	Peak0002	8.1464e-08	SV	5.7624e-08	8	157420731	158175460	Expression	Expression	leaf	Zm00001d011646
eQTL-leaf-Zm00001d012380	Peak0001	1.8943e-07	SV	3.3158e-09	8	173235556	173268631	Expression	Expression	leaf	Zm00001d012380
eQTL-leaf-Zm00001d012667	Peak0001	2.89e-06	SV	4.9794e-08	8	178263138	178368018	Expression	Expression	leaf	Zm00001d012667
eQTL-leaf-Zm00001d013012	Peak0001	6.1715e-07	SV	1.1695e-08	5	2988905	3012650	Expression	Expression	leaf	Zm00001d013012
eQTL-leaf-Zm00001d013054	Peak0002	4.0463e-06	SV	5.4263e-08	5	4774610	4893645	Expression	Expression	leaf	Zm00001d013054
eQTL-leaf-Zm00001d013195	Peak0003	9.2516e-08	SV	2.5293e-08	5	6540274	6651781	Expression	Expression	leaf	Zm00001d013195
eQTL-leaf-Zm00001d013302	Peak0001	2.5917e-07	SV	5.8318e-09	5	8008545	8072837	Expression	Expression	leaf	Zm00001d013302
eQTL-leaf-Zm00001d013468	Peak0001	1.6962e-06	SV	4.7112e-09	5	12316782	12419875	Expression	Expression	leaf	Zm00001d013468
eQTL-leaf-Zm00001d013492	Peak0001	3.3715e-05	SV	1.9881e-08	5	12687302	12711222	Expression	Expression	leaf	Zm00001d013492
eQTL-leaf-Zm00001d014175	Peak0001	4.2784e-07	SV	4.6603e-08	5	34947741	35012171	Expression	Expression	leaf	Zm00001d014175
eQTL-leaf-Zm00001d015468	Peak0001	4.2339e-07	SV	6.6838e-08	5	91956567	91984135	Expression	Expression	leaf	Zm00001d015468
eQTL-leaf-Zm00001d017708	Peak0001	4.7962e-07	SV	3.2984e-08	5	204797898	204919717	Expression	Expression	leaf	Zm00001d017708
eQTL-leaf-Zm00001d018255	Peak0001	3.471e-05	SV	4.5173e-08	5	217364125	217517208	Expression	Expression	leaf	Zm00001d018255
eQTL-leaf-Zm00001d019329	Peak0001	1.1141e-07	SV	2.9184e-10	7	27978000	27999091	Expression	Expression	leaf	Zm00001d019329
eQTL-leaf-Zm00001d019394	Peak0001	4.4886e-05	SV	1.269e-08	7	31611781	31812229	Expression	Expression	leaf	Zm00001d019394
eQTL-leaf-Zm00001d020674	Peak0001	1.0331e-07	SV	2.1674e-08	7	127638969	127699095	Expression	Expression	leaf	Zm00001d020674
eQTL-leaf-Zm00001d021069	Peak0002	7.2315e-07	SV	6.303e-08	7	142427311	142476124	Expression	Expression	leaf	Zm00001d021069
eQTL-leaf-Zm00001d021306	Peak0001	2.5141e-07	SV	1.3616e-08	7	148328577	148916490	Expression	Expression	leaf	Zm00001d021306
eQTL-leaf-Zm00001d021682	Peak0001	1.2943e-07	SV	3.5735e-11	7	159835027	160080253	Expression	Expression	leaf	Zm00001d021682
eQTL-leaf-Zm00001d022182	Peak0001	8.7663e-08	SV	7.5972e-08	7	172153018	172183629	Expression	Expression	leaf	Zm00001d022182
eQTL-leaf-Zm00001d022254	Peak0001	1.502e-06	SV	7.3808e-08	7	173555761	174180735	Expression	Expression	leaf	Zm00001d022254
eQTL-leaf-Zm00001d022344	Peak0001	2.1459e-07	SV	2.6771e-08	7	175841182	175984561	Expression	Expression	leaf	Zm00001d022344
eQTL-leaf-Zm00001d023534	Peak0003	4.3227e-07	SV	6.0057e-09	10	9319141	9384516	Expression	Expression	leaf	Zm00001d023534
eQTL-leaf-Zm00001d023579	Peak0001	8.5431e-07	SV	6.0202e-08	10	10586359	10662184	Expression	Expression	leaf	Zm00001d023579
eQTL-leaf-Zm00001d023580	Peak0002	5.1152e-07	SV	7.1267e-08	10	10853097	10875424	Expression	Expression	leaf	Zm00001d023580
eQTL-leaf-Zm00001d023700	Peak0002	3.0377e-07	SV	5.6394e-08	10	16684494	16719297	Expression	Expression	leaf	Zm00001d023700
eQTL-leaf-Zm00001d025389	Peak0002	2.8658e-07	SV	5.3141e-08	10	117239679	117310710	Expression	Expression	leaf	Zm00001d025389
eQTL-leaf-Zm00001d025847	Peak0001	2.15e-07	SV	5.8149e-08	10	131389025	131853893	Expression	Expression	leaf	Zm00001d025847
eQTL-leaf-Zm00001d026268	Peak0001	2.8804e-06	SV	2.7789e-09	10	142348189	142415916	Expression	Expression	leaf	Zm00001d026268
eQTL-leaf-Zm00001d026391	Peak0001	8.4824e-08	SV	7.4739e-08	10	144983353	145144765	Expression	Expression	leaf	Zm00001d026391
eQTL-leaf-Zm00001d027366	Peak0001	3.464e-07	SV	3.1637e-08	1	3791377	3816124	Expression	Expression	leaf	Zm00001d027366
eQTL-leaf-Zm00001d029483	Peak0001	1.4476e-07	SV	7.552e-08	1	72486156	72507978	Expression	Expression	leaf	Zm00001d029483
eQTL-leaf-Zm00001d032668	Peak0001	5.621e-07	SV	1.9537e-08	1	233700313	233731120	Expression	Expression	leaf	Zm00001d032668
eQTL-leaf-Zm00001d034346	Peak0002	1.3197e-06	SV	6.4258e-08	1	290431117	290453716	Expression	Expression	leaf	Zm00001d034346
eQTL-leaf-Zm00001d034448	Peak0001	1.4474e-07	SV	1.7647e-09	1	292896134	293412541	Expression	Expression	leaf	Zm00001d034448
eQTL-leaf-Zm00001d034710	Peak0001	1.0092e-07	SV	4.3995e-08	1	300344083	300368214	Expression	Expression	leaf	Zm00001d034710
eQTL-leaf-Zm00001d035413	Peak0001	1.0009e-07	SV	7.1077e-09	6	24612540	24690180	Expression	Expression	leaf	Zm00001d035413
eQTL-leaf-Zm00001d037417	Peak0001	4.3387e-07	SV	3.1122e-09	6	124869995	124964401	Expression	Expression	leaf	Zm00001d037417
eQTL-leaf-Zm00001d037914	Peak0001	1.8264e-07	SV	6.1274e-08	6	141823731	141968464	Expression	Expression	leaf	Zm00001d037914
eQTL-leaf-Zm00001d038352	Peak0001	2.833e-07	SV	7.4672e-08	6	155002508	155069096	Expression	Expression	leaf	Zm00001d038352
eQTL-leaf-Zm00001d038531	Peak0001	7.1415e-05	SV	1.1543e-09	6	159300987	159671114	Expression	Expression	leaf	Zm00001d038531
eQTL-leaf-Zm00001d039521	Peak0001	7.4831e-07	SV	2.4338e-08	3	6664299	6978091	Expression	Expression	leaf	Zm00001d039521
eQTL-leaf-Zm00001d040839	Peak0002	7.7701e-08	SV	3.0403e-08	3	70054721	70090301	Expression	Expression	leaf	Zm00001d040839
eQTL-leaf-Zm00001d042868	Peak0001	1.405e-07	SV	1.7e-08	3	182373738	182524755	Expression	Expression	leaf	Zm00001d042868
eQTL-leaf-Zm00001d043534	Peak0003	9.7905e-08	SV	1.0671e-11	3	203060219	203084410	Expression	Expression	leaf	Zm00001d043534
eQTL-leaf-Zm00001d043807	Peak0001	1.29e-07	SV	1.2627e-08	3	210685323	210713864	Expression	Expression	leaf	Zm00001d043807
eQTL-leaf-Zm00001d045269	Peak0002	4.8912e-06	SV	5.9982e-08	9	18167750	18344459	Expression	Expression	leaf	Zm00001d045269
eQTL-leaf-Zm00001d046005	Peak0003	8.253e-08	SV	4.9733e-08	9	53214653	53246986	Expression	Expression	leaf	Zm00001d046005
eQTL-leaf-Zm00001d046476	Peak0001	2.9313e-07	SV	3.645e-08	9	90680250	90810844	Expression	Expression	leaf	Zm00001d046476
eQTL-leaf-Zm00001d046999	Peak0003	8.3028e-08	SV	3.8419e-08	9	114989895	115065968	Expression	Expression	leaf	Zm00001d046999
eQTL-leaf-Zm00001d047683	Peak0002	1.438e-07	SV	5.0698e-08	9	139184016	139309491	Expression	Expression	leaf	Zm00001d047683
eQTL-leaf-Zm00001d047713	Peak0001	2.5345e-07	SV	2.6536e-08	9	139738363	139856192	Expression	Expression	leaf	Zm00001d047713
eQTL-leaf-Zm00001d048569	Peak0001	1.2383e-07	SV	6.5011e-08	9	159058567	159319716	Expression	Expression	leaf	Zm00001d048569
eQTL-leaf-Zm00001d048696	Peak0001	2.5589e-07	SV	3.2988e-11	4	3048083	3454301	Expression	Expression	leaf	Zm00001d048696
eQTL-leaf-Zm00001d048731	Peak0001	7.9269e-07	SV	7.3196e-10	4	4144982	4635707	Expression	Expression	leaf	Zm00001d048731
eQTL-leaf-Zm00001d049490	Peak0001	1.9116e-07	SV	3.1585e-08	4	32184240	32367583	Expression	Expression	leaf	Zm00001d049490
eQTL-leaf-Zm00001d051172	Peak0001	2.8044e-07	SV	9.6007e-09	4	146744780	147149788	Expression	Expression	leaf	Zm00001d051172
eQTL-leaf-Zm00001d052433	Peak0001	1.4462e-07	SV	6.9279e-09	4	189820280	189884848	Expression	Expression	leaf	Zm00001d052433
eQTL-leaf-Zm00001d053202	Peak0002	2.333e-07	SV	7.548e-11	4	219535941	219755482	Expression	Expression	leaf	Zm00001d053202
eQTL-leaf-Zm00001d053887	Peak0001	1.1208e-06	SV	2.784e-08	4	242870748	243059235	Expression	Expression	leaf	Zm00001d053887
mCG-10_91796200-91796440	Peak0001	4.2678e-07	SV	6.3012e-08	10	91472348	91884710	Methylation	mCG	leaf	mCG-10_91796200-91796440
mCG-1_156734880-156735500	Peak0001	2.174e-06	SV	4.2252e-08	1	156583719	157123172	Methylation	mCG	leaf	mCG-1_156734880-156735500
mCG-1_288647500-288647660	Peak0003	2.1204e-07	SV	7.7122e-08	1	287798025	288734782	Methylation	mCG	leaf	mCG-1_288647500-288647660
mCG-2_233720960-233721040	Peak0001	1.2422e-07	SV	1.237e-12	2	233708062	233732134	Methylation	mCG	leaf	mCG-2_233720960-233721040
mCG-2_33781920-33782780	Peak0006	3.1073e-07	SV	5.0096e-08	2	37939572	38279593	Methylation	mCG	leaf	mCG-2_33781920-33782780
mCG-2_54023300-54023380	Peak0001	4.4736e-07	SV	4.9507e-08	2	47830100	47870668	Methylation	mCG	leaf	mCG-2_54023300-54023380
mCG-3_153560-153780	Peak0001	2.7717e-07	SV	3.7904e-08	3	28035	1466194	Methylation	mCG	leaf	mCG-3_153560-153780
mCG-3_160561680-160562080	Peak0002	4.2566e-07	SV	6.1576e-08	3	159511998	159679914	Methylation	mCG	leaf	mCG-3_160561680-160562080
mCG-3_17808420-17808640	Peak0001	1.0197e-07	SV	2.221e-10	3	17539074	17824273	Methylation	mCG	leaf	mCG-3_17808420-17808640
mCG-3_207538280-207538380	Peak0002	1.2285e-06	SV	1.9947e-09	3	207376745	207572148	Methylation	mCG	leaf	mCG-3_207538280-207538380
mCG-3_209946440-209946600	Peak0001	3.6723e-05	SV	3.893e-09	3	209861872	210195733	Methylation	mCG	leaf	mCG-3_209946440-209946600
mCG-3_212852840-212854040	Peak0002	2.8318e-07	SV	4.2953e-08	3	215772416	215961918	Methylation	mCG	leaf	mCG-3_212852840-212854040
mCG-4_151177700-151177920	Peak0001	5.2955e-07	SV	2.0734e-09	4	151135303	151190398	Methylation	mCG	leaf	mCG-4_151177700-151177920
mCG-4_168189780-168189980	Peak0003	1.339e-07	SV	5.4814e-08	4	166253742	166483810	Methylation	mCG	leaf	mCG-4_168189780-168189980
mCG-4_172530980-172531320	Peak0001	4.3006e-07	SV	3.8456e-08	4	171580888	172774081	Methylation	mCG	leaf	mCG-4_172530980-172531320
mCG-4_197093520-197094000	Peak0003	1.2018e-07	SV	6.3827e-08	4	204539581	204727589	Methylation	mCG	leaf	mCG-4_197093520-197094000
mCG-4_5460040-5460300	Peak0001	1.3332e-07	SV	5.6368e-08	4	5013246	6235515	Methylation	mCG	leaf	mCG-4_5460040-5460300
mCG-4_76525480-76525840	Peak0004	8.4185e-07	SV	5.3045e-08	4	74217489	74248892	Methylation	mCG	leaf	mCG-4_76525480-76525840
mCG-5_10151260-10151580	Peak0002	4.5491e-06	SV	6.4741e-08	5	13811323	14490106	Methylation	mCG	leaf	mCG-5_10151260-10151580
mCG-5_151044940-151045200	Peak0001	1.3046e-07	SV	1.7659e-08	5	148197871	148224638	Methylation	mCG	leaf	mCG-5_151044940-151045200
mCG-5_184312580-184312640	Peak0003	9.0189e-08	SV	2.1479e-08	5	182976133	183601505	Methylation	mCG	leaf	mCG-5_184312580-184312640
mCG-5_19600840-19601040	Peak0004	8.2756e-08	SV	3.3993e-09	5	21034251	22262938	Methylation	mCG	leaf	mCG-5_19600840-19601040
mCG-5_211307040-211307760	Peak0002	9.2358e-06	SV	2.4421e-08	5	210074385	210204513	Methylation	mCG	leaf	mCG-5_211307040-211307760
mCG-5_45880620-45881200	Peak0003	1.3624e-07	SV	2.1281e-08	5	48069554	48274620	Methylation	mCG	leaf	mCG-5_45880620-45881200
mCG-5_54821600-54821680	Peak0002	1.1685e-07	SV	1.3786e-08	5	53934280	54432228	Methylation	mCG	leaf	mCG-5_54821600-54821680
mCG-6_160200480-160200780	Peak0001	4.1762e-06	SV	1.086e-11	6	159723693	159749099	Methylation	mCG	leaf	mCG-6_160200480-160200780
mCG-6_39271780-39272640	Peak0001	1.4164e-07	SV	5.6228e-08	6	36338411	36699861	Methylation	mCG	leaf	mCG-6_39271780-39272640
mCG-6_95863480-95863740	Peak0004	1.5177e-06	SV	3.2778e-08	6	99532388	99588519	Methylation	mCG	leaf	mCG-6_95863480-95863740
mCG-7_10841420-10841620	Peak0002	1.3875e-07	SV	2.569e-08	7	13581177	13606413	Methylation	mCG	leaf	mCG-7_10841420-10841620
mCG-7_142815380-142815620	Peak0001	1.6252e-07	SV	1.7073e-08	7	142152561	143639823	Methylation	mCG	leaf	mCG-7_142815380-142815620
mCG-7_148127020-148127500	Peak0001	2.381e-07	SV	4.0921e-08	7	149447257	149475444	Methylation	mCG	leaf	mCG-7_148127020-148127500
mCG-7_155446580-155448040	Peak0005	8.4026e-07	SV	3.8299e-08	7	152564064	152801013	Methylation	mCG	leaf	mCG-7_155446580-155448040
mCG-7_158643700-158644320	Peak0006	4.6907e-07	SV	1.0984e-08	7	161327309	161365957	Methylation	mCG	leaf	mCG-7_158643700-158644320
mCG-7_24337840-24338100	Peak0002	4.7501e-07	SV	6.8131e-08	7	24202668	24446262	Methylation	mCG	leaf	mCG-7_24337840-24338100
mCG-7_25643880-25644360	Peak0003	2.4928e-07	SV	7.2014e-08	7	24353740	24532827	Methylation	mCG	leaf	mCG-7_25643880-25644360
mCG-7_3333740-3333840	Peak0002	7.4783e-07	SV	2.861e-12	7	2554467	4412425	Methylation	mCG	leaf	mCG-7_3333740-3333840
mCG-7_47405920-47406540	Peak0003	9.0365e-08	SV	2.2651e-08	7	41773460	41824510	Methylation	mCG	leaf	mCG-7_47405920-47406540
mCG-8_107888520-107889940	Peak0002	1.0597e-07	SV	1.1683e-08	8	107756736	108047993	Methylation	mCG	leaf	mCG-8_107888520-107889940
mCG-8_121144820-121145060	Peak0005	1.5194e-07	SV	3.426e-08	8	121482082	121819055	Methylation	mCG	leaf	mCG-8_121144820-121145060
mCG-8_128254340-128254500	Peak0001	3.0514e-06	SV	2.4067e-10	8	128023963	128933317	Methylation	mCG	leaf	mCG-8_128254340-128254500
mCG-8_166067840-166068080	Peak0005	1.2355e-07	SV	4.3675e-08	8	167544440	167612085	Methylation	mCG	leaf	mCG-8_166067840-166068080
mCG-8_174531180-174531680	Peak0001	1.8116e-07	SV	6.7845e-08	8	174293459	174955115	Methylation	mCG	leaf	mCG-8_174531180-174531680
mCG-8_56880380-56881480	Peak0005	1.0475e-07	SV	2.3084e-08	8	63817509	64114592	Methylation	mCG	leaf	mCG-8_56880380-56881480
mCG-9_103924420-103924980	Peak0005	7.805e-08	SV	2.3083e-08	9	110242879	110814559	Methylation	mCG	leaf	mCG-9_103924420-103924980
mCG-9_110202820-110202920	Peak0005	3.6559e-06	SV	6.6472e-08	9	108875585	108966289	Methylation	mCG	leaf	mCG-9_110202820-110202920
mCG-9_150808920-150808980	Peak0001	1.3699e-07	SV	2.9191e-10	9	150677045	150822649	Methylation	mCG	leaf	mCG-9_150808920-150808980
mCG-9_158837640-158837860	Peak0001	7.8074e-08	SV	9.0769e-09	9	155185271	156588284	Methylation	mCG	leaf	mCG-9_158837640-158837860
mCG-9_26782500-26782600	Peak0002	8.3621e-08	SV	9.7492e-09	9	26805515	26836715	Methylation	mCG	leaf	mCG-9_26782500-26782600
mCG-9_84837800-84838580	Peak0005	1.7746e-07	SV	6.2207e-08	9	84092273	84121045	Methylation	mCG	leaf	mCG-9_84837800-84838580
mCHG-10_147487140-147487360	Peak0005	3.0338e-07	SV	3.9136e-08	10	146886541	147964698	Methylation	mCHG	leaf	mCHG-10_147487140-147487360
mCHG-10_149625860-149626580	Peak0001	2.5053e-06	SV	4.7513e-09	10	148898701	149963212	Methylation	mCHG	leaf	mCHG-10_149625860-149626580
mCHG-10_1608960-1609640	Peak0002	3.9829e-06	SV	2.9606e-09	10	1458956	1824041	Methylation	mCHG	leaf	mCHG-10_1608960-1609640
mCHG-10_77498320-77498640	Peak0001	1.8283e-07	SV	5.7402e-08	10	77452047	77652636	Methylation	mCHG	leaf	mCHG-10_77498320-77498640
mCHG-10_81156080-81156360	Peak0001	4.1194e-07	SV	3.9078e-08	10	76189856	76774229	Methylation	mCHG	leaf	mCHG-10_81156080-81156360
mCHG-1_112775680-112775980	Peak0001	7.792e-08	SV	7.5173e-09	1	112328547	112975354	Methylation	mCHG	leaf	mCHG-1_112775680-112775980
mCHG-1_112915960-112916980	Peak0002	1.4942e-07	SV	8.7989e-09	1	109465023	110553241	Methylation	mCHG	leaf	mCHG-1_112915960-112916980
mCHG-1_17150300-17150400	Peak0001	1.0619e-06	SV	3.9961e-10	1	17138054	17162718	Methylation	mCHG	leaf	mCHG-1_17150300-17150400
mCHG-1_184208660-184208920	Peak0002	1.8518e-07	SV	3.2591e-08	1	182567866	182675956	Methylation	mCHG	leaf	mCHG-1_184208660-184208920
mCHG-1_209949860-209950400	Peak0001	8.8561e-08	SV	1.0868e-10	1	209939530	210041066	Methylation	mCHG	leaf	mCHG-1_209949860-209950400
mCHG-1_279372180-279372700	Peak0004	1.1081e-07	SV	1.8034e-08	1	279266057	279776325	Methylation	mCHG	leaf	mCHG-1_279372180-279372700
mCHG-1_43315300-43315580	Peak0001	7.1948e-07	SV	1.1274e-08	1	43270427	43342139	Methylation	mCHG	leaf	mCHG-1_43315300-43315580
mCHG-1_52503020-52503420	Peak0001	1.5239e-05	SV	6.7895e-10	1	52299469	52669780	Methylation	mCHG	leaf	mCHG-1_52503020-52503420
mCHG-2_157558780-157559200	Peak0006	1.0499e-07	SV	6.2746e-08	2	163945349	164217402	Methylation	mCHG	leaf	mCHG-2_157558780-157559200
mCHG-2_192375720-192375800	Peak0001	1.315e-06	SV	5.9123e-08	2	192207213	192547728	Methylation	mCHG	leaf	mCHG-2_192375720-192375800
mCHG-2_218605240-218606000	Peak0002	2.9566e-07	SV	1.2661e-08	2	218309100	219606101	Methylation	mCHG	leaf	mCHG-2_218605240-218606000
mCHG-2_235453620-235454220	Peak0005	1.518e-07	SV	4.553e-08	2	233879200	234016875	Methylation	mCHG	leaf	mCHG-2_235453620-235454220
mCHG-2_8253580-8254700	Peak0001	9.2965e-08	SV	5.1044e-08	2	6629428	7845142	Methylation	mCHG	leaf	mCHG-2_8253580-8254700
mCHG-3_163197540-163197860	Peak0001	1.8788e-06	SV	5.9933e-09	3	163186784	163214819	Methylation	mCHG	leaf	mCHG-3_163197540-163197860
mCHG-3_194078640-194078720	Peak0002	1.4471e-07	SV	5.573e-08	3	198581525	199029017	Methylation	mCHG	leaf	mCHG-3_194078640-194078720
mCHG-3_196056180-196056460	Peak0001	1.1611e-07	SV	1.3355e-08	3	193682541	194345741	Methylation	mCHG	leaf	mCHG-3_196056180-196056460
mCHG-3_203438980-203439340	Peak0001	1.371e-06	SV	5.5238e-08	3	201665923	201691428	Methylation	mCHG	leaf	mCHG-3_203438980-203439340
mCHG-3_207538280-207538380	Peak0002	9.3178e-07	SV	9.1092e-10	3	207370511	207690023	Methylation	mCHG	leaf	mCHG-3_207538280-207538380
mCHG-3_53834280-53835340	Peak0007	8.7365e-08	SV	6.729e-08	3	54584817	54928713	Methylation	mCHG	leaf	mCHG-3_53834280-53835340
mCHG-4_148151780-148152600	Peak0005	7.9029e-07	SV	1.2806e-08	4	148628887	149284345	Methylation	mCHG	leaf	mCHG-4_148151780-148152600
mCHG-4_151177700-151177920	Peak0001	2.8378e-07	SV	4.61e-10	4	151113482	151302064	Methylation	mCHG	leaf	mCHG-4_151177700-151177920
mCHG-4_166978440-166978700	Peak0002	8.3135e-08	SV	2.1206e-08	4	165775037	166238940	Methylation	mCHG	leaf	mCHG-4_166978440-166978700
mCHG-4_185515900-185516760	Peak0005	7.3913e-07	SV	4.5166e-08	4	189505758	190906024	Methylation	mCHG	leaf	mCHG-4_185515900-185516760
mCHG-4_191983660-191983820	Peak0001	4.8522e-07	SV	6.7694e-10	4	191949596	192311134	Methylation	mCHG	leaf	mCHG-4_191983660-191983820
mCHG-4_40552080-40552440	Peak0003	9.5646e-08	SV	2.706e-08	4	38959201	39043758	Methylation	mCHG	leaf	mCHG-4_40552080-40552440
mCHG-5_137035780-137035920	Peak0001	3.3491e-07	SV	7.0907e-08	5	136655560	137436007	Methylation	mCHG	leaf	mCHG-5_137035780-137035920
mCHG-5_162164940-162165180	Peak0001	1.988e-07	SV	7.6887e-08	5	152161816	152264089	Methylation	mCHG	leaf	mCHG-5_162164940-162165180
mCHG-5_170071980-170072460	Peak0003	1.6863e-06	SV	2.3003e-08	5	175983131	176405360	Methylation	mCHG	leaf	mCHG-5_170071980-170072460
mCHG-5_24254000-24254300	Peak0001	9.2486e-08	SV	2.4377e-08	5	24214074	24422573	Methylation	mCHG	leaf	mCHG-5_24254000-24254300
mCHG-5_5559120-5559340	Peak0005	1.3079e-07	SV	5.2596e-08	5	9434954	9469343	Methylation	mCHG	leaf	mCHG-5_5559120-5559340
mCHG-5_68931060-68931280	Peak0004	1.0403e-07	SV	3.9178e-08	5	67689853	68038559	Methylation	mCHG	leaf	mCHG-5_68931060-68931280
mCHG-5_7728360-7728480	Peak0001	1.7369e-07	SV	2.6791e-08	5	7539931	8106012	Methylation	mCHG	leaf	mCHG-5_7728360-7728480
mCHG-6_39271780-39272640	Peak0002	1.1229e-07	SV	2.1273e-08	6	36525886	36660233	Methylation	mCHG	leaf	mCHG-6_39271780-39272640
mCHG-7_21345660-21345920	Peak0002	1.761e-07	SV	6.7573e-08	7	21056774	21547667	Methylation	mCHG	leaf	mCHG-7_21345660-21345920
mCHG-8_100150080-100150380	Peak0001	1.2028e-07	SV	3.5492e-10	8	99289478	100851530	Methylation	mCHG	leaf	mCHG-8_100150080-100150380
mCHG-8_107888520-107889940	Peak0001	1.2066e-07	SV	1.1748e-09	8	107873140	107930895	Methylation	mCHG	leaf	mCHG-8_107888520-107889940
mCHG-8_133454500-133454700	Peak0002	1.5386e-06	SV	7.3824e-08	8	135933712	135955320	Methylation	mCHG	leaf	mCHG-8_133454500-133454700
mCHG-8_145471160-145471440	Peak0001	1.1872e-07	SV	6.438e-09	8	144279164	145486270	Methylation	mCHG	leaf	mCHG-8_145471160-145471440
mCHG-8_165115420-165115500	Peak0001	9.2733e-06	SV	2.0769e-08	8	165038224	165163601	Methylation	mCHG	leaf	mCHG-8_165115420-165115500
mCHG-8_96586540-96587060	Peak0001	2.6013e-07	SV	2.4842e-08	8	87461035	88471210	Methylation	mCHG	leaf	mCHG-8_96586540-96587060
mCHG-9_111418200-111418480	Peak0001	2.0818e-07	SV	4.8698e-08	9	102392063	103119777	Methylation	mCHG	leaf	mCHG-9_111418200-111418480
mCHG-9_150150120-150150460	Peak0001	1.3963e-07	SV	1.1906e-08	9	150128438	150161030	Methylation	mCHG	leaf	mCHG-9_150150120-150150460
mCHG-9_153552000-153552700	Peak0002	8.4619e-07	SV	6.6472e-08	9	155220931	155464221	Methylation	mCHG	leaf	mCHG-9_153552000-153552700
mCHG-9_25599660-25599760	Peak0001	2.0481e-07	SV	5.0021e-08	9	25078044	26005533	Methylation	mCHG	leaf	mCHG-9_25599660-25599760
mCHH-10_13778220-13778360	Peak0001	8.3333e-08	SV	3.8729e-09	10	13604458	13660006	Methylation	mCHH	leaf	mCHH-10_13778220-13778360
mCHH-10_141676100-141676340	Peak0001	6.3719e-07	SV	8.1733e-09	10	140746357	141721154	Methylation	mCHH	leaf	mCHH-10_141676100-141676340
mCHH-1_125679920-125680000	Peak0001	1.8692e-07	SV	4.6745e-08	1	121471456	121519806	Methylation	mCHH	leaf	mCHH-1_125679920-125680000
mCHH-1_170346080-170346160	Peak0001	1.2202e-07	SV	7.591e-08	1	164737089	165013186	Methylation	mCHH	leaf	mCHH-1_170346080-170346160
mCHH-1_190229720-190229800	Peak0001	3.6822e-06	SV	3.0134e-09	1	190205889	190886130	Methylation	mCHH	leaf	mCHH-1_190229720-190229800
mCHH-1_19171240-19171500	Peak0001	1.4702e-07	SV	1.641e-12	1	19126940	19183677	Methylation	mCHH	leaf	mCHH-1_19171240-19171500
mCHH-1_22020340-22020540	Peak0001	9.4115e-08	SV	3.3669e-11	1	21985101	22674250	Methylation	mCHH	leaf	mCHH-1_22020340-22020540
mCHH-1_272365320-272365460	Peak0001	9.6485e-08	SV	3.0319e-08	1	272337162	272377318	Methylation	mCHH	leaf	mCHH-1_272365320-272365460
mCHH-1_297578800-297578920	Peak0001	1.3288e-07	SV	7.5262e-08	1	297436435	297608589	Methylation	mCHH	leaf	mCHH-1_297578800-297578920
mCHH-1_6255740-6256000	Peak0001	4.3452e-06	SV	1.4373e-09	1	6150966	6542543	Methylation	mCHH	leaf	mCHH-1_6255740-6256000
mCHH-1_69108700-69108800	Peak0001	7.3011e-07	SV	7.4241e-08	1	69007087	69178243	Methylation	mCHH	leaf	mCHH-1_69108700-69108800
mCHH-1_95641600-95641860	Peak0002	4.3922e-07	SV	5.8231e-09	1	95698738	95852645	Methylation	mCHH	leaf	mCHH-1_95641600-95641860
mCHH-2_208461580-208461880	Peak0001	9.5066e-08	SV	1.2254e-09	2	208449427	208585753	Methylation	mCHH	leaf	mCHH-2_208461580-208461880
mCHH-2_239252640-239252900	Peak0001	1.7681e-07	SV	6.9974e-10	2	239241552	239271150	Methylation	mCHH	leaf	mCHH-2_239252640-239252900
mCHH-2_7732260-7732320	Peak0001	4.6999e-07	SV	1.2287e-11	2	7713379	8146969	Methylation	mCHH	leaf	mCHH-2_7732260-7732320
mCHH-3_194092900-194093060	Peak0002	1.9421e-07	SV	1.3374e-08	3	192345718	192371585	Methylation	mCHH	leaf	mCHH-3_194092900-194093060
mCHH-3_45922460-45922660	Peak0002	1.1812e-07	SV	6.9863e-08	3	46065809	46355623	Methylation	mCHH	leaf	mCHH-3_45922460-45922660
mCHH-3_48291340-48291560	Peak0001	4.336e-06	SV	9.3386e-09	3	48279885	48610624	Methylation	mCHH	leaf	mCHH-3_48291340-48291560
mCHH-4_168136280-168136360	Peak0003	1.5413e-07	SV	1.1295e-08	4	167112403	167265655	Methylation	mCHH	leaf	mCHH-4_168136280-168136360
mCHH-4_5460320-5460380	Peak0001	1.7226e-05	SV	6.4044e-09	4	5369524	5766414	Methylation	mCHH	leaf	mCHH-4_5460320-5460380
mCHH-5_141195620-141195700	Peak0001	2.215e-07	SV	5.8939e-08	5	131186392	131596058	Methylation	mCHH	leaf	mCHH-5_141195620-141195700
mCHH-5_154819240-154819620	Peak0002	9.0986e-08	SV	7.476e-12	5	154086149	155021952	Methylation	mCHH	leaf	mCHH-5_154819240-154819620
mCHH-5_206378300-206378540	Peak0001	4.2715e-07	SV	6.5961e-08	5	206235039	206388871	Methylation	mCHH	leaf	mCHH-5_206378300-206378540
mCHH-5_211158160-211158340	Peak0001	2.1718e-07	SV	3.9541e-09	5	211142649	211181382	Methylation	mCHH	leaf	mCHH-5_211158160-211158340
mCHH-5_49117940-49118420	Peak0001	2.7968e-06	SV	2.0882e-08	5	48992626	49201333	Methylation	mCHH	leaf	mCHH-5_49117940-49118420
mCHH-6_144613400-144613500	Peak0002	3.0952e-07	SV	4.3258e-08	6	144475815	144658122	Methylation	mCHH	leaf	mCHH-6_144613400-144613500
mCHH-6_168830360-168830540	Peak0001	1.2013e-07	SV	4.545e-08	6	168799440	168883757	Methylation	mCHH	leaf	mCHH-6_168830360-168830540
mCHH-6_98080340-98080480	Peak0001	5.568e-07	SV	3.1252e-08	6	98027501	99110183	Methylation	mCHH	leaf	mCHH-6_98080340-98080480
mCHH-7_155274040-155274180	Peak0001	7.709e-06	SV	1.58e-10	7	155128320	156814708	Methylation	mCHH	leaf	mCHH-7_155274040-155274180
mCHH-8_124633960-124634040	Peak0004	1.5432e-07	SV	4.1593e-08	8	128343240	128374317	Methylation	mCHH	leaf	mCHH-8_124633960-124634040
mCHH-8_127187360-127187460	Peak0001	7.9221e-08	SV	3.3083e-09	8	126906183	128044141	Methylation	mCHH	leaf	mCHH-8_127187360-127187460
mCHH-8_98838840-98838940	Peak0001	3.8432e-07	SV	3.47e-12	8	97772115	100293681	Methylation	mCHH	leaf	mCHH-8_98838840-98838940
mCHH-9_138751640-138751880	Peak0001	1.073e-05	SV	4.4109e-09	9	138704494	138878221	Methylation	mCHH	leaf	mCHH-9_138751640-138751880
mCHH-9_7220460-7220820	Peak0001	5.5001e-07	SV	1.2806e-08	9	6697629	7263887	Methylation	mCHH	leaf	mCHH-9_7220460-7220820
eQTL-QFAMP_WS1-Zm00001d006147	Peak0001	NA	SV	4.5392e-09	2	199591111	199753283	Expression	Expression	70_percent_relative_leaf_water_content	Zm00001d006147
AMP98PR_A0A096TP41_Zm00001d021494	Peak0001	NA	SV	0	6	132520509	133037945	Protein	AMP98-Pr	Protein	PR_A0A096TP41_Zm00001d021494
eQTL-QFAMP_WS1-Zm00001d023273	Peak0001	NA	SV	7.6547e-11	10	1776626	2052490	Expression	Expression	70_percent_relative_leaf_water_content	Zm00001d023273
eQTL-QFAMP_WS2-Zm00001d037003	Peak0001	NA	SV	3.3759e-08	6	108673527	108779471	Expression	Expression	58_percent_relative_leaf_water_content	Zm00001d037003
eQTL-leaf-Zm00001d023273	Peak0001	NA	SV	2.5112e-08	10	1688377	1982294	Expression	Expression	leaf	Zm00001d023273
11YN_amino_acids-AT_Total	Peak0003	7.8391e-08	INDEL	2.9356e-08	7	8596822	8770594	Metabolite	primary_meta	Amino_acid	AT_Total
11YN_amino_acids-AT_Total	Peak0006	2.6494e-07	INDEL	6.2436e-08	7	10785217	12178373	Metabolite	primary_meta	Amino_acid	AT_Total
11YN_amino_acids-Ala_Total	Peak0005	2.0015e-07	INDEL	2.0745e-08	7	10820304	11589835	Metabolite	primary_meta	Amino_acid	Ala_Total
11YN_amino_acids-Ile_ATT	Peak0001	1.0055e-06	INDEL	7.0561e-09	1	278089345	278153357	Metabolite	primary_meta	Amino_acid	Ile_ATT
11YN_amino_acids-Ile_BCAA	Peak0003	6.3986e-07	INDEL	1.2098e-08	7	8592620	8772131	Metabolite	primary_meta	Amino_acid	Ile_BCAA
11YN_amino_acids-Pro_Total	Peak0001	4.6626e-07	INDEL	3.1434e-09	7	123969478	123996746	Metabolite	primary_meta	Amino_acid	Pro_Total
11YN_amino_acids-Val_BCAA	Peak0001	8.2111e-08	INDEL	3.907e-09	7	8680006	8771859	Metabolite	primary_meta	Amino_acid	Val_BCAA
12CQ_amino_acids-Pro_GT	Peak0001	8.1104e-07	INDEL	6.6288e-08	7	123916270	124001598	Metabolite	primary_meta	Amino_acid	Pro_GT
Agro-Earlength	Peak0002	7.5308e-07	INDEL	6.0304e-08	1	290217820	290284189	Agronomic	Morphic/Yeild	Morph	Ear_Length
Agro-cobcolor	Peak0034	3.208e-07	INDEL	2.8845e-08	7	16162856	17626334	Agronomic	Morphic/Yeild	Morph	Cob_Color
Disease-MRDV_7Env-BLUP	Peak0003	1.8815e-06	INDEL	1.9183e-08	5	134993169	135841752	Agronomic	disease	MRDV	Maize_Rough_Dwarf_Virus
Disease-MRDV_Blup	Peak0003	1.8815e-06	INDEL	1.9183e-08	5	134993169	135841752	Agronomic	disease	MRDV	Maize_Rough_Dwarf_Virus
Disease-SLB_Blup	Peak0024	3.0446e-05	INDEL	5.6611e-09	3	123523504	123791737	Agronomic	disease	SLB	Southern_Leaf_Blight
Flower-2011HN-DS	Peak0006	8.8268e-07	INDEL	2.8754e-08	10	93901652	95160549	Agronomic	flowering	days_to_silking	Days_To_Silking
Flower-2011SC-DS	Peak0005	1.0536e-05	INDEL	2.0805e-08	2	239378849	239515439	Agronomic	flowering	days_to_silking	Days_To_Silking
Flower-2012YN-ASI	Peak0004	1.5725e-05	INDEL	4.2128e-08	3	34375511	34398540	Agronomic	flowering	anthesis_silk_interval	Anthesis_Silk_Interval
Flower-2014JL-DT	Peak0009	6.7307e-06	INDEL	7.502e-08	2	12949365	13643423	Agronomic	flowering	days_to_tasseling	Days_To_Tasseling
Flower-2014JL-DT	Peak0017	1.4321e-07	INDEL	5.2763e-08	8	132862124	133276892	Agronomic	flowering	days_to_tasseling	Days_To_Tasseling
Meta-n0016_E2	Peak0003	3.0599e-07	INDEL	6.818e-09	1	24652248	24979435	Metabolite	primary_meta	Amino_acid	L-Pipecolate
Meta-n0200_E1	Peak0006	8.2389e-08	INDEL	4.0445e-08	10	85095726	85914389	Metabolite	primary_meta	Tryptophan_metabolite	N-Coumaroyltryptamine
Meta-n0220_E1	Peak0005	3.674e-07	INDEL	1.1635e-08	10	82075016	82213155	Metabolite	primary_meta	Tryptophan_metabolite	Coumaroylserotonin
Meta-n0230_E1	Peak0007	4.6287e-07	INDEL	2.7286e-08	10	84631509	85888605	Metabolite	primary_meta	Tryptophan_metabolite	Feruloyltryptamine
Meta-n0242_E2	Peak0001	3.2198e-05	INDEL	6.0485e-08	1	281225928	281302550	Metabolite	primary_meta	Tryptophan_metabolite	Feruloylserotonin
Meta-n0381-1_E1	Peak0003	1.2321e-07	INDEL	5.6385e-08	1	122449200	124869650	Metabolite	secondary_meta	Phenolamides	Diferuloylputrescine
Meta-n0381-1_E3	Peak0004	9.2281e-08	INDEL	4.1809e-08	1	122427570	124465957	Metabolite	secondary_meta	Phenolamides	Diferuloylputrescine
Meta-n0474_E2	Peak0002	7.0825e-07	INDEL	4.4605e-08	7	170336899	170629805	Metabolite	secondary_meta	Lysophosphatide	LPC(1-acyl_18:0)
Meta-n0686_E2	Peak0003	7.3229e-06	INDEL	5.4788e-08	5	7589509	7781866	Metabolite	primary_meta	Vitamin	Pyridoxate_2
Meta-n0823_E3	Peak0004	4.2848e-07	INDEL	4.5991e-08	1	283547685	283589089	Metabolite	secondary_meta	Alkaloid	Acetylintermedine
Meta-n1370_E2	Peak0006	2.922e-07	INDEL	2.599e-08	1	46161333	46210976	Metabolite	secondary_meta	Flavonoid	Chrysoeriol
Meta-n1372_E1	Peak0004	2.9311e-07	INDEL	6.264e-08	1	43882238	44822594	Metabolite	secondary_meta	Flavonoid	Hesperetin
Meta-n1372_E1	Peak0016	8.6856e-08	INDEL	6.4943e-08	9	18537601	18578514	Metabolite	secondary_meta	Flavonoid	Hesperetin
Meta-n1518_E3	Peak0003	2.6346e-07	INDEL	5.0008e-08	3	24604184	25367596	Metabolite	secondary_meta	Anthocyanin	Malvidin_3-O-hexoside
Meta-n1555_E3	Peak0001	1.3054e-07	INDEL	5.9933e-08	1	27251500	27297174	Metabolite	secondary_meta	Flavonoid	Apigenin_di-C-hexoside
Meta-n1555_E3	Peak0005	1.2378e-07	INDEL	4.3528e-08	1	39748497	41304024	Metabolite	secondary_meta	Flavonoid	Apigenin_di-C-hexoside
Meta-n1562_E3	Peak0010	8.0084e-08	INDEL	5.5988e-08	1	44804426	46836165	Metabolite	secondary_meta	Flavonoid	Chrysoeriol_C-hexosyl-O-rhamnoside
Meta-n1569_E2	Peak0002	1.8545e-07	INDEL	3.8433e-08	1	35290436	35314412	Metabolite	secondary_meta	Flavonoid	Chrysoeriol_di-C-hexoside
Meta-n2012_E1	Peak0003	1.1094e-07	INDEL	1.9542e-08	6	76637947	76870448	Metabolite	secondary_meta	Others	DIMBOA_glucoside
Oil-C18_2	Peak0013	5.6608e-07	INDEL	4.8416e-08	8	103214416	103568643	Metabolite	primary_meta	Fatty_Acids	Oil-C18_2
Oil-C18_3P	Peak0003	2.5712e-07	INDEL	4.1957e-08	1	251727786	253172524	Metabolite	primary_meta	Fatty_Acids	Oil-C18_3P
Oil-C20_0	Peak0025	1.4657e-07	INDEL	3.8776e-08	6	111060770	111118825	Metabolite	primary_meta	Fatty_Acids	Oil-C20_0
Oil-C220_C240	Peak0009	4.6713e-07	INDEL	1.6542e-10	6	169158422	169562746	Metabolite	primary_meta	Fatty_Acids	Oil-C220_C240
PrimaryMeta-matureKernel-Erythritol	Peak0014	5.8857e-06	INDEL	3.4203e-08	7	11676010	11848959	Metabolite	primary_meta	Carbohydrates	Erythritol
PrimaryMeta-matureKernel-Fucose	Peak0005	8.5816e-08	INDEL	2.6603e-08	5	28917910	29786301	Metabolite	primary_meta	Carbohydrates	Fucose
PrimaryMeta-matureKernel-Galactinol	Peak0005	1.2275e-07	INDEL	7.5457e-09	3	28530419	28985877	Metabolite	primary_meta	Carbohydrates	Galactinol
PrimaryMeta-matureKernel-Pyruvic_acid	Peak0009	6.8756e-07	INDEL	5.5378e-08	9	149545301	149642804	Metabolite	primary_meta	Organic_acid	Pyruvic_acid
PrimaryMeta-seedlingLeaf-Fucose	Peak0001	1.3212e-06	INDEL	3.6796e-09	1	295796454	296446934	Metabolite	primary_meta	Carbohydrates	Fucose
PrimaryMeta-seedlingLeaf-Quinic_acid	Peak0003	1.5555e-06	INDEL	5.8159e-08	5	51969823	53471258	Metabolite	primary_meta	Organic_acid	Quinic_acid
PrimaryMeta-youngKernel-Rhamnose	Peak0006	8.6904e-08	INDEL	6.2339e-08	5	4300174	4415255	Metabolite	primary_meta	Carbohydrates	Rhamnose
Unknown_Meta-mc41169_E1	Peak0004	1.2806e-07	INDEL	3.818e-08	7	10842852	10988742	Metabolite	unknown_meta	unknown_meta	mc41169
Unknown_Meta-mc41348_E1	Peak0001	6.6086e-07	INDEL	5.8596e-08	5	170216257	170449847	Metabolite	unknown_meta	unknown_meta	mc41348
Unknown_Meta-mc44265_E1	Peak0002	2.9397e-06	INDEL	3.6022e-08	2	49712420	50761543	Metabolite	unknown_meta	unknown_meta	mc44265
Unknown_Meta-mc47743_E1	Peak0002	1.2239e-07	INDEL	1.14e-08	5	48433718	49616825	Metabolite	unknown_meta	unknown_meta	mc47743
Unknown_Meta-mc48351_E1	Peak0009	3.3435e-07	INDEL	2.5017e-08	6	141359041	142006954	Metabolite	unknown_meta	unknown_meta	mc48351
Unknown_Meta-mc49228_E1	Peak0001	1.1285e-06	INDEL	5.2179e-08	1	282934542	283076160	Metabolite	unknown_meta	unknown_meta	mc49228
Unknown_Meta-mc49891_E1	Peak0001	1.4767e-07	INDEL	1.517e-08	3	233321624	233481731	Metabolite	unknown_meta	unknown_meta	mc49891
Unknown_Meta-n0087_E3	Peak0007	1.838e-07	INDEL	2.7121e-08	7	138828645	139039588	Metabolite	unknown_meta	unknown_meta	n0087
Unknown_Meta-n0115_E3	Peak0005	2.0129e-06	INDEL	5.0006e-08	6	111873837	111946891	Metabolite	unknown_meta	unknown_meta	n0115
Unknown_Meta-n0170_E1	Peak0004	1.1946e-07	INDEL	4.1774e-08	2	27139771	27350993	Metabolite	unknown_meta	unknown_meta	n0170
Unknown_Meta-n0174_E2	Peak0002	8.0159e-08	INDEL	1.171e-08	1	13449523	14967037	Metabolite	unknown_meta	unknown_meta	n0174
Unknown_Meta-n0218_E2	Peak0012	1.2408e-07	INDEL	4.7898e-08	3	118272900	120727016	Metabolite	unknown_meta	unknown_meta	n0218
Unknown_Meta-n0261_E2	Peak0001	6.404e-06	INDEL	2.5545e-08	1	281225198	281302550	Metabolite	unknown_meta	unknown_meta	n0261
Unknown_Meta-n0298_E2	Peak0015	1.2619e-07	INDEL	4.0923e-09	4	74099150	74885171	Metabolite	unknown_meta	unknown_meta	n0298
Unknown_Meta-n0342_E3	Peak0004	1.6093e-07	INDEL	5.1489e-09	5	147117634	148965476	Metabolite	unknown_meta	unknown_meta	n0342
Unknown_Meta-n0349_E3	Peak0001	2.1242e-07	INDEL	1.0656e-08	1	257628578	259039115	Metabolite	unknown_meta	unknown_meta	n0349
Unknown_Meta-n0505_E2	Peak0002	1.1094e-07	INDEL	5.9217e-08	6	60128584	60227270	Metabolite	unknown_meta	unknown_meta	n0505
Unknown_Meta-n0508_E2	Peak0002	1.7673e-07	INDEL	1.3565e-08	7	22519232	22585698	Metabolite	unknown_meta	unknown_meta	n0508
Unknown_Meta-n0542_E3	Peak0019	1.8189e-07	INDEL	1.2497e-08	9	71603661	72557777	Metabolite	unknown_meta	unknown_meta	n0542
Unknown_Meta-n0565_E2	Peak0003	8.4794e-07	INDEL	6.6395e-08	6	168761327	169016812	Metabolite	unknown_meta	unknown_meta	n0565
Unknown_Meta-n0568_E2	Peak0003	9.029e-08	INDEL	3.2848e-08	1	201430715	202475330	Metabolite	unknown_meta	unknown_meta	n0568
Unknown_Meta-n0602_E3	Peak0006	1.2911e-07	INDEL	5.9262e-08	9	32449898	34245625	Metabolite	unknown_meta	unknown_meta	n0602
Unknown_Meta-n0701_E2	Peak0002	1.0847e-06	INDEL	2.0653e-08	10	81534623	81688627	Metabolite	unknown_meta	unknown_meta	n0701
Unknown_Meta-n0718_E2	Peak0003	1.2175e-07	INDEL	7.0502e-08	2	107009574	108166126	Metabolite	unknown_meta	unknown_meta	n0718
Unknown_Meta-n0741_E2	Peak0003	2.4223e-06	INDEL	4.2309e-08	5	3393055	3763600	Metabolite	unknown_meta	unknown_meta	n0741
Unknown_Meta-n0748_E3	Peak0005	1.3882e-07	INDEL	4.4833e-08	3	24604157	25384981	Metabolite	unknown_meta	unknown_meta	n0748
Unknown_Meta-n0758_E2	Peak0001	2.8614e-06	INDEL	2.6433e-08	1	29227155	29326410	Metabolite	unknown_meta	unknown_meta	n0758
Unknown_Meta-n0819_E1	Peak0002	4.5209e-07	INDEL	7.0068e-08	10	83860983	83982178	Metabolite	unknown_meta	unknown_meta	n0819
Unknown_Meta-n0819_E3	Peak0009	5.009e-07	INDEL	2.8964e-08	7	45755961	46254685	Metabolite	unknown_meta	unknown_meta	n0819
Unknown_Meta-n0820_E3	Peak0006	6.7073e-06	INDEL	6.5027e-08	7	46090888	46259246	Metabolite	unknown_meta	unknown_meta	n0820
Unknown_Meta-n0840_E2	Peak0007	9.4271e-08	INDEL	6.2902e-08	6	92070182	92675099	Metabolite	unknown_meta	unknown_meta	n0840
Unknown_Meta-n0957_E1	Peak0001	1.5909e-07	INDEL	5.3187e-08	1	220610974	220775216	Metabolite	unknown_meta	unknown_meta	n0957
Unknown_Meta-n1051_E2	Peak0011	1.2673e-07	INDEL	7.4178e-08	9	45225072	45496298	Metabolite	unknown_meta	unknown_meta	n1051
Unknown_Meta-n1051_E3	Peak0008	8.4694e-07	INDEL	3.2594e-08	9	86017521	86231752	Metabolite	unknown_meta	unknown_meta	n1051
Unknown_Meta-n1118_E2	Peak0003	2.0485e-07	INDEL	6.8842e-09	1	64829417	65109182	Metabolite	unknown_meta	unknown_meta	n1118
Unknown_Meta-n1283_E2	Peak0010	4.1266e-07	INDEL	7.3066e-08	9	38771343	40506971	Metabolite	unknown_meta	unknown_meta	n1283
Unknown_Meta-n1393_E2	Peak0007	3.5521e-07	INDEL	5.8112e-08	5	20975914	22810228	Metabolite	unknown_meta	unknown_meta	n1393
Unknown_Meta-n1419_E3	Peak0005	9.3718e-08	INDEL	4.395e-08	9	149836310	149972828	Metabolite	unknown_meta	unknown_meta	n1419
Unknown_Meta-n1451_E3	Peak0018	1.9958e-06	INDEL	2.5649e-08	9	47941368	48281713	Metabolite	unknown_meta	unknown_meta	n1451
Unknown_Meta-n1455_E3	Peak0022	9.8073e-08	INDEL	4.1568e-08	9	72978209	74363196	Metabolite	unknown_meta	unknown_meta	n1455
Unknown_Meta-n1501_E2	Peak0003	1.2116e-06	INDEL	3.032e-08	5	131467257	132755016	Metabolite	unknown_meta	unknown_meta	n1501
Unknown_Meta-n1501_E2	Peak0004	4.3989e-07	INDEL	4.6864e-08	5	132964434	135025905	Metabolite	unknown_meta	unknown_meta	n1501
Unknown_Meta-n1511_E2	Peak0002	7.7581e-07	INDEL	4.0888e-08	1	25958185	26130046	Metabolite	unknown_meta	unknown_meta	n1511
Unknown_Meta-n1531_E2	Peak0002	1.2028e-06	INDEL	2.9798e-08	5	132600135	132755053	Metabolite	unknown_meta	unknown_meta	n1531
Unknown_Meta-n1548_E2	Peak0004	1.7041e-07	INDEL	4.3745e-08	10	140825505	141386500	Metabolite	unknown_meta	unknown_meta	n1548
Unknown_Meta-n1561_E3	Peak0005	1.1111e-06	INDEL	6.0405e-08	7	42041904	42371315	Metabolite	unknown_meta	unknown_meta	n1561
Unknown_Meta-n1603_E3	Peak0001	1.1534e-07	INDEL	4.7037e-08	6	81996296	82288270	Metabolite	unknown_meta	unknown_meta	n1603
Unknown_Meta-n1609_E3	Peak0013	2.1953e-07	INDEL	2.0002e-08	9	45745493	45772882	Metabolite	unknown_meta	unknown_meta	n1609
Unknown_Meta-n2035_E1	Peak0008	4.0333e-07	INDEL	4.9925e-08	7	28756142	29166978	Metabolite	unknown_meta	unknown_meta	n2035
Water-14HeN-Fifth	Peak0001	9.8579e-08	INDEL	7.57e-08	10	7851611	7901979	Agronomic	Moisture	Water_Fifth	Water_Fifth
Water-14WH-First	Peak0008	5.3796e-07	INDEL	1.7793e-08	5	16245056	16363912	Agronomic	Moisture	Water_First	Water_First
Water-Fifth	Peak0010	7.7489e-07	INDEL	8.3997e-09	3	140313158	140403288	Agronomic	Moisture	Water_Fifth	Water_Fifth
eQTL-QFAMP_WS1-Zm00001d001864	Peak0001	4.1272e-07	INDEL	4.6116e-10	2	2047951	2080871	Expression	Expression	70_percent_relative_leaf_water_content	Zm00001d001864
eQTL-QFAMP_WS1-Zm00001d001868	Peak0001	3.924e-05	INDEL	4.8079e-09	2	2079147	2122224	Expression	Expression	70_percent_relative_leaf_water_content	Zm00001d001868
eQTL-QFAMP_WS1-Zm00001d001917	Peak0002	5.0076e-06	INDEL	4.0901e-09	2	2989329	3023904	Expression	Expression	70_percent_relative_leaf_water_content	Zm00001d001917
eQTL-QFAMP_WS1-Zm00001d001953	Peak0001	3.2169e-06	INDEL	2.4994e-09	2	3400564	3576551	Expression	Expression	70_percent_relative_leaf_water_content	Zm00001d001953
eQTL-QFAMP_WS1-Zm00001d002034	Peak0001	8.4358e-08	INDEL	5.0322e-09	2	4799143	5034817	Expression	Expression	70_percent_relative_leaf_water_content	Zm00001d002034
eQTL-QFAMP_WS1-Zm00001d002055	Peak0001	1.0906e-05	INDEL	7.3775e-09	2	5009300	5050223	Expression	Expression	70_percent_relative_leaf_water_content	Zm00001d002055
eQTL-QFAMP_WS1-Zm00001d002184	Peak0002	7.5456e-07	INDEL	9.5383e-09	2	7458742	7490208	Expression	Expression	70_percent_relative_leaf_water_content	Zm00001d002184
eQTL-QFAMP_WS1-Zm00001d002216	Peak0002	1.059e-07	INDEL	7.1132e-08	2	9065092	9100098	Expression	Expression	70_percent_relative_leaf_water_content	Zm00001d002216
eQTL-QFAMP_WS1-Zm00001d002649	Peak0001	1.601e-05	INDEL	6.172e-08	2	18080951	18110795	Expression	Expression	70_percent_relative_leaf_water_content	Zm00001d002649
eQTL-QFAMP_WS1-Zm00001d003019	Peak0001	1.0826e-07	INDEL	3.2373e-09	2	29551417	29839306	Expression	Expression	70_percent_relative_leaf_water_content	Zm00001d003019
eQTL-QFAMP_WS1-Zm00001d003287	Peak0001	4.2102e-05	INDEL	4.8504e-09	2	38682800	38969817	Expression	Expression	70_percent_relative_leaf_water_content	Zm00001d003287
eQTL-QFAMP_WS1-Zm00001d003589	Peak0001	4.5422e-07	INDEL	3.1884e-08	2	48628106	49236244	Expression	Expression	70_percent_relative_leaf_water_content	Zm00001d003589
eQTL-QFAMP_WS1-Zm00001d003712	Peak0001	1.3955e-07	INDEL	3.2861e-08	2	55651920	55905162	Expression	Expression	70_percent_relative_leaf_water_content	Zm00001d003712
eQTL-QFAMP_WS1-Zm00001d003769	Peak0001	1.3474e-07	INDEL	6.2337e-08	2	57463354	57490351	Expression	Expression	70_percent_relative_leaf_water_content	Zm00001d003769
eQTL-QFAMP_WS1-Zm00001d003866	Peak0001	1.3944e-07	INDEL	7.3398e-08	2	63966335	64388673	Expression	Expression	70_percent_relative_leaf_water_content	Zm00001d003866
eQTL-QFAMP_WS1-Zm00001d004451	Peak0002	1.0266e-07	INDEL	5.8977e-08	2	113703301	113773080	Expression	Expression	70_percent_relative_leaf_water_content	Zm00001d004451
eQTL-QFAMP_WS1-Zm00001d004817	Peak0001	3.2506e-06	INDEL	1.2653e-09	2	140968456	141302361	Expression	Expression	70_percent_relative_leaf_water_content	Zm00001d004817
eQTL-QFAMP_WS1-Zm00001d005170	Peak0001	2.2696e-07	INDEL	6.7438e-08	2	162162157	162270777	Expression	Expression	70_percent_relative_leaf_water_content	Zm00001d005170
eQTL-QFAMP_WS1-Zm00001d005622	Peak0001	1.0688e-07	INDEL	3.2727e-08	2	180830967	180851738	Expression	Expression	70_percent_relative_leaf_water_content	Zm00001d005622
eQTL-QFAMP_WS1-Zm00001d005769	Peak0002	3.0263e-06	INDEL	7.3236e-09	2	187440291	187494571	Expression	Expression	70_percent_relative_leaf_water_content	Zm00001d005769
eQTL-QFAMP_WS1-Zm00001d005772	Peak0002	5.7553e-07	INDEL	5.2934e-08	2	187730136	187753496	Expression	Expression	70_percent_relative_leaf_water_content	Zm00001d005772
eQTL-QFAMP_WS1-Zm00001d005822	Peak0001	1.4927e-07	INDEL	5.7679e-08	2	189695770	189845586	Expression	Expression	70_percent_relative_leaf_water_content	Zm00001d005822
eQTL-QFAMP_WS1-Zm00001d006182	Peak0001	1.6822e-07	INDEL	1.6109e-08	2	200702030	200902219	Expression	Expression	70_percent_relative_leaf_water_content	Zm00001d006182
eQTL-QFAMP_WS1-Zm00001d006297	Peak0001	2.9285e-07	INDEL	1.215e-08	2	203923441	204022315	Expression	Expression	70_percent_relative_leaf_water_content	Zm00001d006297
eQTL-QFAMP_WS1-Zm00001d006335	Peak0001	3.3102e-07	INDEL	6.2074e-10	2	204897954	205251227	Expression	Expression	70_percent_relative_leaf_water_content	Zm00001d006335
eQTL-QFAMP_WS1-Zm00001d006509	Peak0001	1.517e-07	INDEL	1.3736e-08	2	210167552	210210133	Expression	Expression	70_percent_relative_leaf_water_content	Zm00001d006509
eQTL-QFAMP_WS1-Zm00001d006596	Peak0001	1.0056e-07	INDEL	4.262e-08	2	211691374	211831875	Expression	Expression	70_percent_relative_leaf_water_content	Zm00001d006596
eQTL-QFAMP_WS1-Zm00001d006608	Peak0001	1.9911e-07	INDEL	1.3768e-09	2	212454420	212880314	Expression	Expression	70_percent_relative_leaf_water_content	Zm00001d006608
eQTL-QFAMP_WS1-Zm00001d006864	Peak0001	3.2072e-07	INDEL	6.5961e-08	2	217957183	218103346	Expression	Expression	70_percent_relative_leaf_water_content	Zm00001d006864
eQTL-QFAMP_WS1-Zm00001d007090	Peak0001	1.3665e-07	INDEL	7.211e-08	2	222123311	222258615	Expression	Expression	70_percent_relative_leaf_water_content	Zm00001d007090
eQTL-QFAMP_WS1-Zm00001d007686	Peak0001	1.2336e-07	INDEL	7.3033e-08	2	236520860	236548719	Expression	Expression	70_percent_relative_leaf_water_content	Zm00001d007686
eQTL-QFAMP_WS1-Zm00001d007765	Peak0001	9.2742e-08	INDEL	9.3672e-09	2	238762288	239013030	Expression	Expression	70_percent_relative_leaf_water_content	Zm00001d007765
eQTL-QFAMP_WS1-Zm00001d008210	Peak0001	5.2313e-06	INDEL	3.2897e-08	8	1447366	2260269	Expression	Expression	70_percent_relative_leaf_water_content	Zm00001d008210
eQTL-QFAMP_WS1-Zm00001d008388	Peak0001	2.3133e-07	INDEL	2.659e-08	8	6974472	7052070	Expression	Expression	70_percent_relative_leaf_water_content	Zm00001d008388
eQTL-QFAMP_WS1-Zm00001d008501	Peak0001	1.7647e-07	INDEL	3.4895e-08	8	10435582	10673149	Expression	Expression	70_percent_relative_leaf_water_content	Zm00001d008501
eQTL-QFAMP_WS1-Zm00001d009051	Peak0001	5.7206e-07	INDEL	5.9671e-08	8	32259209	33111094	Expression	Expression	70_percent_relative_leaf_water_content	Zm00001d009051
eQTL-QFAMP_WS1-Zm00001d009493	Peak0001	1.7469e-06	INDEL	2.0566e-08	8	67170266	67197525	Expression	Expression	70_percent_relative_leaf_water_content	Zm00001d009493
eQTL-QFAMP_WS1-Zm00001d010031	Peak0002	1.1016e-07	INDEL	1.1393e-08	8	96241676	96272694	Expression	Expression	70_percent_relative_leaf_water_content	Zm00001d010031
eQTL-QFAMP_WS1-Zm00001d010343	Peak0002	1.0222e-07	INDEL	1.9362e-08	8	110439182	110621018	Expression	Expression	70_percent_relative_leaf_water_content	Zm00001d010343
eQTL-QFAMP_WS1-Zm00001d010461	Peak0001	1.0066e-07	INDEL	2.9545e-08	8	116326762	116347414	Expression	Expression	70_percent_relative_leaf_water_content	Zm00001d010461
eQTL-QFAMP_WS1-Zm00001d011245	Peak0001	1.243e-06	INDEL	6.0513e-08	8	144190472	144918337	Expression	Expression	70_percent_relative_leaf_water_content	Zm00001d011245
eQTL-QFAMP_WS1-Zm00001d011604	Peak0001	8.1326e-08	INDEL	6.9247e-08	8	155639640	155697460	Expression	Expression	70_percent_relative_leaf_water_content	Zm00001d011604
eQTL-QFAMP_WS1-Zm00001d011679	Peak0001	9.9942e-08	INDEL	3.393e-08	8	158402818	158425177	Expression	Expression	70_percent_relative_leaf_water_content	Zm00001d011679
eQTL-QFAMP_WS1-Zm00001d011832	Peak0001	1.9908e-06	INDEL	3.7646e-08	8	162231923	162311411	Expression	Expression	70_percent_relative_leaf_water_content	Zm00001d011832
eQTL-QFAMP_WS1-Zm00001d012337	Peak0001	7.6019e-06	INDEL	9.0392e-09	8	172688799	172710193	Expression	Expression	70_percent_relative_leaf_water_content	Zm00001d012337
eQTL-QFAMP_WS1-Zm00001d012725	Peak0001	5.5397e-06	INDEL	3.3353e-08	8	179203692	179226517	Expression	Expression	70_percent_relative_leaf_water_content	Zm00001d012725
eQTL-QFAMP_WS1-Zm00001d012970	Peak0001	1.3437e-06	INDEL	2.888e-08	5	2532176	2565287	Expression	Expression	70_percent_relative_leaf_water_content	Zm00001d012970
eQTL-QFAMP_WS1-Zm00001d013048	Peak0001	1.1653e-07	INDEL	3.2725e-08	5	3751248	3830038	Expression	Expression	70_percent_relative_leaf_water_content	Zm00001d013048
eQTL-QFAMP_WS1-Zm00001d013114	Peak0002	2.1777e-07	INDEL	1.8042e-09	5	4868031	4891946	Expression	Expression	70_percent_relative_leaf_water_content	Zm00001d013114
eQTL-QFAMP_WS1-Zm00001d013154	Peak0002	1.174e-06	INDEL	1.6263e-08	5	5404885	5768676	Expression	Expression	70_percent_relative_leaf_water_content	Zm00001d013154
eQTL-QFAMP_WS1-Zm00001d014140	Peak0002	1.4934e-07	INDEL	5.7685e-08	5	33834656	33859702	Expression	Expression	70_percent_relative_leaf_water_content	Zm00001d014140
eQTL-QFAMP_WS1-Zm00001d014562	Peak0001	3.5746e-07	INDEL	6.8116e-08	5	53232615	53256093	Expression	Expression	70_percent_relative_leaf_water_content	Zm00001d014562
eQTL-QFAMP_WS1-Zm00001d014648	Peak0001	3.1756e-07	INDEL	2.6297e-09	5	57103387	57205418	Expression	Expression	70_percent_relative_leaf_water_content	Zm00001d014648
eQTL-QFAMP_WS1-Zm00001d016164	Peak0002	1.21e-07	INDEL	1.5111e-08	5	147957642	147984715	Expression	Expression	70_percent_relative_leaf_water_content	Zm00001d016164
eQTL-QFAMP_WS1-Zm00001d016388	Peak0001	1.0098e-07	INDEL	6.8841e-08	5	159947394	160755759	Expression	Expression	70_percent_relative_leaf_water_content	Zm00001d016388
eQTL-QFAMP_WS1-Zm00001d016924	Peak0002	4.2816e-07	INDEL	2.7279e-08	5	180237053	180265199	Expression	Expression	70_percent_relative_leaf_water_content	Zm00001d016924
eQTL-QFAMP_WS1-Zm00001d017335	Peak0001	2.0438e-06	INDEL	3.069e-08	5	192464804	193504742	Expression	Expression	70_percent_relative_leaf_water_content	Zm00001d017335
eQTL-QFAMP_WS1-Zm00001d017650	Peak0001	1.8276e-07	INDEL	1.2584e-09	5	203109936	203229661	Expression	Expression	70_percent_relative_leaf_water_content	Zm00001d017650
eQTL-QFAMP_WS1-Zm00001d017783	Peak0001	2.3609e-07	INDEL	6.4445e-08	5	206682410	206709304	Expression	Expression	70_percent_relative_leaf_water_content	Zm00001d017783
eQTL-QFAMP_WS1-Zm00001d017966	Peak0001	2.0241e-07	INDEL	7.8484e-09	5	210960926	210987363	Expression	Expression	70_percent_relative_leaf_water_content	Zm00001d017966
eQTL-QFAMP_WS1-Zm00001d018193	Peak0001	1.2582e-07	INDEL	7.7211e-08	5	216116778	216155220	Expression	Expression	70_percent_relative_leaf_water_content	Zm00001d018193
eQTL-QFAMP_WS1-Zm00001d018795	Peak0001	1.7741e-07	INDEL	1.1519e-08	7	5350080	5421692	Expression	Expression	70_percent_relative_leaf_water_content	Zm00001d018795
eQTL-QFAMP_WS1-Zm00001d018813	Peak0001	1.4056e-06	INDEL	5.6041e-08	7	5911983	5960242	Expression	Expression	70_percent_relative_leaf_water_content	Zm00001d018813
eQTL-QFAMP_WS1-Zm00001d018854	Peak0001	3.0976e-06	INDEL	2.261e-08	7	7388684	7410343	Expression	Expression	70_percent_relative_leaf_water_content	Zm00001d018854
eQTL-QFAMP_WS1-Zm00001d019111	Peak0002	1.3069e-07	INDEL	1.274e-08	7	17340593	17367147	Expression	Expression	70_percent_relative_leaf_water_content	Zm00001d019111
eQTL-QFAMP_WS1-Zm00001d019181	Peak0002	1.607e-07	INDEL	7.4485e-08	7	20261616	20518854	Expression	Expression	70_percent_relative_leaf_water_content	Zm00001d019181
eQTL-QFAMP_WS1-Zm00001d020644	Peak0001	8.2947e-08	INDEL	7.7416e-08	7	126202494	126368599	Expression	Expression	70_percent_relative_leaf_water_content	Zm00001d020644
eQTL-QFAMP_WS1-Zm00001d020886	Peak0003	2.9065e-07	INDEL	6.7519e-09	7	135458207	135479674	Expression	Expression	70_percent_relative_leaf_water_content	Zm00001d020886
eQTL-QFAMP_WS1-Zm00001d021360	Peak0001	9.2066e-08	INDEL	7.2456e-08	7	149881928	149920485	Expression	Expression	70_percent_relative_leaf_water_content	Zm00001d021360
eQTL-QFAMP_WS1-Zm00001d021690	Peak0001	1.8379e-07	INDEL	7.5217e-08	7	159994676	160390911	Expression	Expression	70_percent_relative_leaf_water_content	Zm00001d021690
eQTL-QFAMP_WS1-Zm00001d021932	Peak0001	9.2188e-08	INDEL	3.9892e-08	7	165956947	166109426	Expression	Expression	70_percent_relative_leaf_water_content	Zm00001d021932
eQTL-QFAMP_WS1-Zm00001d022038	Peak0001	2.996e-07	INDEL	1.6772e-08	7	167497400	167941137	Expression	Expression	70_percent_relative_leaf_water_content	Zm00001d022038
eQTL-QFAMP_WS1-Zm00001d022114	Peak0001	9.3735e-08	INDEL	1.4268e-08	7	170594064	170661250	Expression	Expression	70_percent_relative_leaf_water_content	Zm00001d022114
eQTL-QFAMP_WS1-Zm00001d023260	Peak0001	2.6603e-05	INDEL	4.0331e-08	10	1505527	1572380	Expression	Expression	70_percent_relative_leaf_water_content	Zm00001d023260
eQTL-QFAMP_WS1-Zm00001d023323	Peak0001	2.5354e-07	INDEL	7.054e-08	10	2732787	3494179	Expression	Expression	70_percent_relative_leaf_water_content	Zm00001d023323
eQTL-QFAMP_WS1-Zm00001d023580	Peak0001	3.4345e-06	INDEL	1.0709e-08	10	10613075	10933782	Expression	Expression	70_percent_relative_leaf_water_content	Zm00001d023580
eQTL-QFAMP_WS1-Zm00001d023918	Peak0001	1.3092e-07	INDEL	7.1941e-09	10	27791100	28869148	Expression	Expression	70_percent_relative_leaf_water_content	Zm00001d023918
eQTL-QFAMP_WS1-Zm00001d024333	Peak0001	1.2456e-07	INDEL	7.1786e-09	10	64810537	65051797	Expression	Expression	70_percent_relative_leaf_water_content	Zm00001d024333
eQTL-QFAMP_WS1-Zm00001d024669	Peak0001	1.888e-07	INDEL	5.3592e-09	10	82862548	82937619	Expression	Expression	70_percent_relative_leaf_water_content	Zm00001d024669
eQTL-QFAMP_WS1-Zm00001d024762	Peak0001	1.0672e-06	INDEL	1.093e-08	10	86493554	87010652	Expression	Expression	70_percent_relative_leaf_water_content	Zm00001d024762
eQTL-QFAMP_WS1-Zm00001d024903	Peak0001	1.5938e-07	INDEL	3.7427e-08	10	93623567	93932352	Expression	Expression	70_percent_relative_leaf_water_content	Zm00001d024903
eQTL-QFAMP_WS1-Zm00001d024927	Peak0001	1.1175e-06	INDEL	7.5166e-09	10	95404716	95455127	Expression	Expression	70_percent_relative_leaf_water_content	Zm00001d024927
eQTL-QFAMP_WS1-Zm00001d024941	Peak0001	1.5962e-07	INDEL	3.7208e-11	10	96007652	96079200	Expression	Expression	70_percent_relative_leaf_water_content	Zm00001d024941
eQTL-QFAMP_WS1-Zm00001d025406	Peak0003	7.826e-08	INDEL	3.514e-08	10	117740337	118022966	Expression	Expression	70_percent_relative_leaf_water_content	Zm00001d025406
eQTL-QFAMP_WS1-Zm00001d025473	Peak0001	7.9566e-07	INDEL	4.8287e-08	10	119728155	120050724	Expression	Expression	70_percent_relative_leaf_water_content	Zm00001d025473
eQTL-QFAMP_WS1-Zm00001d025514	Peak0001	2.6351e-06	INDEL	1.0465e-08	10	120950026	121012348	Expression	Expression	70_percent_relative_leaf_water_content	Zm00001d025514
eQTL-QFAMP_WS1-Zm00001d025842	Peak0001	5.8442e-06	INDEL	7.6305e-08	10	131435895	131458562	Expression	Expression	70_percent_relative_leaf_water_content	Zm00001d025842
eQTL-QFAMP_WS1-Zm00001d026387	Peak0002	3.0167e-07	INDEL	6.5802e-11	10	144840704	144972186	Expression	Expression	70_percent_relative_leaf_water_content	Zm00001d026387
eQTL-QFAMP_WS1-Zm00001d026540	Peak0001	3.1197e-07	INDEL	1.7502e-08	10	147912545	147955024	Expression	Expression	70_percent_relative_leaf_water_content	Zm00001d026540
eQTL-QFAMP_WS1-Zm00001d026540	Peak0002	6.6817e-07	INDEL	1.6462e-08	10	148124643	148164503	Expression	Expression	70_percent_relative_leaf_water_content	Zm00001d026540
eQTL-QFAMP_WS1-Zm00001d026540	Peak0003	3.6932e-06	INDEL	4.4763e-08	10	148366712	148394334	Expression	Expression	70_percent_relative_leaf_water_content	Zm00001d026540
eQTL-QFAMP_WS1-Zm00001d026628	Peak0001	1.03e-06	INDEL	1.8088e-08	10	149167225	149200079	Expression	Expression	70_percent_relative_leaf_water_content	Zm00001d026628
eQTL-QFAMP_WS1-Zm00001d026702	Peak0001	8.6259e-08	INDEL	3.8751e-08	10	150318338	150379860	Expression	Expression	70_percent_relative_leaf_water_content	Zm00001d026702
eQTL-QFAMP_WS1-Zm00001d027304	Peak0001	3.021e-06	INDEL	3.1335e-08	1	2269008	2449351	Expression	Expression	70_percent_relative_leaf_water_content	Zm00001d027304
eQTL-QFAMP_WS1-Zm00001d027374	Peak0001	4.0857e-07	INDEL	3.6916e-09	1	3907013	3979786	Expression	Expression	70_percent_relative_leaf_water_content	Zm00001d027374
eQTL-QFAMP_WS1-Zm00001d027516	Peak0002	1.0068e-07	INDEL	2.9236e-08	1	7334610	7355812	Expression	Expression	70_percent_relative_leaf_water_content	Zm00001d027516
eQTL-QFAMP_WS1-Zm00001d027630	Peak0001	3.676e-07	INDEL	6.7162e-08	1	9473953	9497780	Expression	Expression	70_percent_relative_leaf_water_content	Zm00001d027630
eQTL-QFAMP_WS1-Zm00001d027882	Peak0002	7.5933e-07	INDEL	1.9998e-08	1	16477067	16508130	Expression	Expression	70_percent_relative_leaf_water_content	Zm00001d027882
eQTL-QFAMP_WS1-Zm00001d028256	Peak0001	1.3727e-07	INDEL	1.087e-08	1	27811621	28675695	Expression	Expression	70_percent_relative_leaf_water_content	Zm00001d028256
eQTL-QFAMP_WS1-Zm00001d028264	Peak0001	1.8696e-07	INDEL	3.1986e-08	1	28559695	28618149	Expression	Expression	70_percent_relative_leaf_water_content	Zm00001d028264
eQTL-QFAMP_WS1-Zm00001d028680	Peak0002	3.5652e-07	INDEL	4.864e-08	1	42633638	43052840	Expression	Expression	70_percent_relative_leaf_water_content	Zm00001d028680
eQTL-QFAMP_WS1-Zm00001d028711	Peak0001	2.3628e-07	INDEL	4.3768e-08	1	43890252	43919897	Expression	Expression	70_percent_relative_leaf_water_content	Zm00001d028711
eQTL-QFAMP_WS1-Zm00001d029036	Peak0001	3.857e-06	INDEL	7.3574e-08	1	55686102	55707312	Expression	Expression	70_percent_relative_leaf_water_content	Zm00001d029036
eQTL-QFAMP_WS1-Zm00001d029039	Peak0001	6.2428e-07	INDEL	4.1967e-08	1	55690283	55721655	Expression	Expression	70_percent_relative_leaf_water_content	Zm00001d029039
eQTL-QFAMP_WS1-Zm00001d029947	Peak0001	7.7777e-08	INDEL	1.9153e-08	1	95209589	95234504	Expression	Expression	70_percent_relative_leaf_water_content	Zm00001d029947
eQTL-QFAMP_WS1-Zm00001d030549	Peak0001	8.5886e-08	INDEL	1.6585e-08	1	143220334	143422869	Expression	Expression	70_percent_relative_leaf_water_content	Zm00001d030549
eQTL-QFAMP_WS1-Zm00001d031118	Peak0001	6.0437e-07	INDEL	6.5538e-08	1	177813562	177840137	Expression	Expression	70_percent_relative_leaf_water_content	Zm00001d031118
eQTL-QFAMP_WS1-Zm00001d031364	Peak0002	1.1228e-07	INDEL	6.1393e-08	1	186932274	186953666	Expression	Expression	70_percent_relative_leaf_water_content	Zm00001d031364
eQTL-QFAMP_WS1-Zm00001d031377	Peak0003	1.1644e-06	INDEL	1.3314e-08	1	187446608	188509538	Expression	Expression	70_percent_relative_leaf_water_content	Zm00001d031377
eQTL-QFAMP_WS1-Zm00001d031749	Peak0001	9.7536e-08	INDEL	5.6055e-09	1	200679242	200779184	Expression	Expression	70_percent_relative_leaf_water_content	Zm00001d031749
eQTL-QFAMP_WS1-Zm00001d032572	Peak0002	1.1427e-07	INDEL	3.2382e-08	1	230949615	231057867	Expression	Expression	70_percent_relative_leaf_water_content	Zm00001d032572
eQTL-QFAMP_WS1-Zm00001d032598	Peak0001	3.6176e-07	INDEL	1.558e-09	1	231387772	231410042	Expression	Expression	70_percent_relative_leaf_water_content	Zm00001d032598
eQTL-QFAMP_WS1-Zm00001d032600	Peak0002	5.5079e-07	INDEL	1.2947e-08	1	231583868	231654291	Expression	Expression	70_percent_relative_leaf_water_content	Zm00001d032600
eQTL-QFAMP_WS1-Zm00001d032654	Peak0001	1.4241e-07	INDEL	5.3428e-08	1	233204857	233295639	Expression	Expression	70_percent_relative_leaf_water_content	Zm00001d032654
eQTL-QFAMP_WS1-Zm00001d032854	Peak0001	7.4665e-07	INDEL	3.3184e-09	1	240235545	240366857	Expression	Expression	70_percent_relative_leaf_water_content	Zm00001d032854
eQTL-QFAMP_WS1-Zm00001d032867	Peak0001	1.9836e-07	INDEL	1.0213e-08	1	240711402	240904568	Expression	Expression	70_percent_relative_leaf_water_content	Zm00001d032867
eQTL-QFAMP_WS1-Zm00001d032968	Peak0002	1.2446e-07	INDEL	3.0738e-08	1	244929723	245024157	Expression	Expression	70_percent_relative_leaf_water_content	Zm00001d032968
eQTL-QFAMP_WS1-Zm00001d033283	Peak0001	1.1808e-07	INDEL	9.6764e-09	1	257342676	257417752	Expression	Expression	70_percent_relative_leaf_water_content	Zm00001d033283
eQTL-QFAMP_WS1-Zm00001d033317	Peak0001	3.2312e-07	INDEL	6.3086e-08	1	258828571	258860602	Expression	Expression	70_percent_relative_leaf_water_content	Zm00001d033317
eQTL-QFAMP_WS1-Zm00001d033371	Peak0002	1.3194e-07	INDEL	5.1254e-08	1	260917737	260944116	Expression	Expression	70_percent_relative_leaf_water_content	Zm00001d033371
eQTL-QFAMP_WS1-Zm00001d033633	Peak0001	1.7565e-07	INDEL	8.5449e-09	1	269311954	269338663	Expression	Expression	70_percent_relative_leaf_water_content	Zm00001d033633
eQTL-QFAMP_WS1-Zm00001d034425	Peak0001	8.5902e-07	INDEL	6.5631e-10	1	292513274	292657710	Expression	Expression	70_percent_relative_leaf_water_content	Zm00001d034425
eQTL-QFAMP_WS1-Zm00001d034452	Peak0004	1.7573e-07	INDEL	6.8186e-08	1	294111166	294220260	Expression	Expression	70_percent_relative_leaf_water_content	Zm00001d034452
eQTL-QFAMP_WS1-Zm00001d034755	Peak0001	2.6859e-07	INDEL	2.787e-09	1	301440435	301496648	Expression	Expression	70_percent_relative_leaf_water_content	Zm00001d034755
eQTL-QFAMP_WS1-Zm00001d034810	Peak0002	1.7089e-07	INDEL	1.1704e-10	1	302646031	302801293	Expression	Expression	70_percent_relative_leaf_water_content	Zm00001d034810
eQTL-QFAMP_WS1-Zm00001d034852	Peak0001	7.9643e-07	INDEL	7.5085e-10	1	303803045	303832251	Expression	Expression	70_percent_relative_leaf_water_content	Zm00001d034852
eQTL-QFAMP_WS1-Zm00001d034867	Peak0001	2.9573e-06	INDEL	5.1524e-08	1	304242764	304316112	Expression	Expression	70_percent_relative_leaf_water_content	Zm00001d034867
eQTL-QFAMP_WS1-Zm00001d035723	Peak0001	7.903e-08	INDEL	4.5917e-08	6	43242282	43339957	Expression	Expression	70_percent_relative_leaf_water_content	Zm00001d035723
eQTL-QFAMP_WS1-Zm00001d036530	Peak0001	1.2902e-07	INDEL	3.6503e-08	6	91266792	91307827	Expression	Expression	70_percent_relative_leaf_water_content	Zm00001d036530
eQTL-QFAMP_WS1-Zm00001d036575	Peak0002	1.4307e-07	INDEL	1.1031e-10	6	93077561	93112629	Expression	Expression	70_percent_relative_leaf_water_content	Zm00001d036575
eQTL-QFAMP_WS1-Zm00001d036740	Peak0001	9.0977e-08	INDEL	5.7684e-09	6	99709778	99758550	Expression	Expression	70_percent_relative_leaf_water_content	Zm00001d036740
eQTL-QFAMP_WS1-Zm00001d037001	Peak0001	6.4441e-07	INDEL	3.6068e-08	6	108603189	108815554	Expression	Expression	70_percent_relative_leaf_water_content	Zm00001d037001
eQTL-QFAMP_WS1-Zm00001d037153	Peak0002	9.4036e-08	INDEL	2.6742e-08	6	114698666	114991340	Expression	Expression	70_percent_relative_leaf_water_content	Zm00001d037153
eQTL-QFAMP_WS1-Zm00001d037439	Peak0001	6.3937e-07	INDEL	1.4693e-08	6	125217604	125573837	Expression	Expression	70_percent_relative_leaf_water_content	Zm00001d037439
eQTL-QFAMP_WS1-Zm00001d037722	Peak0001	3.3382e-07	INDEL	2.4813e-09	6	135007445	135063982	Expression	Expression	70_percent_relative_leaf_water_content	Zm00001d037722
eQTL-QFAMP_WS1-Zm00001d037828	Peak0002	2.1091e-07	INDEL	2.9326e-08	6	138733017	139036593	Expression	Expression	70_percent_relative_leaf_water_content	Zm00001d037828
eQTL-QFAMP_WS1-Zm00001d038222	Peak0001	2.2501e-06	INDEL	1.0676e-08	6	151942621	152078648	Expression	Expression	70_percent_relative_leaf_water_content	Zm00001d038222
eQTL-QFAMP_WS1-Zm00001d038764	Peak0001	1.1952e-06	INDEL	6.6469e-08	6	163987700	164071086	Expression	Expression	70_percent_relative_leaf_water_content	Zm00001d038764
eQTL-QFAMP_WS1-Zm00001d038845	Peak0001	9.2674e-08	INDEL	7.647e-08	6	165648966	165670252	Expression	Expression	70_percent_relative_leaf_water_content	Zm00001d038845
eQTL-QFAMP_WS1-Zm00001d038918	Peak0001	1.9193e-05	INDEL	1.8828e-08	6	166872524	166986330	Expression	Expression	70_percent_relative_leaf_water_content	Zm00001d038918
eQTL-QFAMP_WS1-Zm00001d039465	Peak0001	1.0219e-06	INDEL	1.4942e-11	3	5008559	5154125	Expression	Expression	70_percent_relative_leaf_water_content	Zm00001d039465
eQTL-QFAMP_WS1-Zm00001d039733	Peak0001	9.4039e-08	INDEL	1.3709e-08	3	13167628	13261882	Expression	Expression	70_percent_relative_leaf_water_content	Zm00001d039733
eQTL-QFAMP_WS1-Zm00001d039975	Peak0001	6.7911e-07	INDEL	1.2132e-08	3	21311827	21382767	Expression	Expression	70_percent_relative_leaf_water_content	Zm00001d039975
eQTL-QFAMP_WS1-Zm00001d040034	Peak0001	1.1494e-06	INDEL	3.3519e-08	3	23829899	23945608	Expression	Expression	70_percent_relative_leaf_water_content	Zm00001d040034
eQTL-QFAMP_WS1-Zm00001d040542	Peak0001	7.7914e-08	INDEL	2.4791e-08	3	48579608	48611969	Expression	Expression	70_percent_relative_leaf_water_content	Zm00001d040542
eQTL-QFAMP_WS1-Zm00001d041204	Peak0001	8.8082e-08	INDEL	4.3105e-08	3	104394918	104691428	Expression	Expression	70_percent_relative_leaf_water_content	Zm00001d041204
eQTL-QFAMP_WS1-Zm00001d041323	Peak0001	1.3411e-07	INDEL	4.2603e-08	3	112303837	112365876	Expression	Expression	70_percent_relative_leaf_water_content	Zm00001d041323
eQTL-QFAMP_WS1-Zm00001d041438	Peak0002	8.18e-08	INDEL	3.5322e-08	3	119746483	119883598	Expression	Expression	70_percent_relative_leaf_water_content	Zm00001d041438
eQTL-QFAMP_WS1-Zm00001d041584	Peak0001	1.2878e-07	INDEL	3.0897e-10	3	128381816	128409950	Expression	Expression	70_percent_relative_leaf_water_content	Zm00001d041584
eQTL-QFAMP_WS1-Zm00001d041603	Peak0001	1.9212e-07	INDEL	2.5252e-08	3	129346577	129467251	Expression	Expression	70_percent_relative_leaf_water_content	Zm00001d041603
eQTL-QFAMP_WS1-Zm00001d042042	Peak0001	1.8272e-07	INDEL	4.3117e-09	3	148303268	148517569	Expression	Expression	70_percent_relative_leaf_water_content	Zm00001d042042
eQTL-QFAMP_WS1-Zm00001d042340	Peak0001	9.6605e-08	INDEL	2.5809e-08	3	161869087	162128004	Expression	Expression	70_percent_relative_leaf_water_content	Zm00001d042340
eQTL-QFAMP_WS1-Zm00001d042528	Peak0003	6.6297e-07	INDEL	4.1081e-08	3	171433603	171638656	Expression	Expression	70_percent_relative_leaf_water_content	Zm00001d042528
eQTL-QFAMP_WS1-Zm00001d042963	Peak0001	1.3815e-07	INDEL	3.6946e-08	3	185001595	185021828	Expression	Expression	70_percent_relative_leaf_water_content	Zm00001d042963
eQTL-QFAMP_WS1-Zm00001d042975	Peak0001	8.5646e-07	INDEL	0	3	185388466	185667304	Expression	Expression	70_percent_relative_leaf_water_content	Zm00001d042975
eQTL-QFAMP_WS1-Zm00001d043166	Peak0001	1.2529e-05	INDEL	1.4126e-08	3	190153674	190796289	Expression	Expression	70_percent_relative_leaf_water_content	Zm00001d043166
eQTL-QFAMP_WS1-Zm00001d043596	Peak0001	1.0306e-06	INDEL	1.6697e-09	3	204443721	205388485	Expression	Expression	70_percent_relative_leaf_water_content	Zm00001d043596
eQTL-QFAMP_WS1-Zm00001d043992	Peak0001	5.3848e-06	INDEL	1.8801e-09	3	215822021	216258266	Expression	Expression	70_percent_relative_leaf_water_content	Zm00001d043992
eQTL-QFAMP_WS1-Zm00001d044020	Peak0001	5.9568e-07	INDEL	3.4022e-08	3	216687676	216792963	Expression	Expression	70_percent_relative_leaf_water_content	Zm00001d044020
eQTL-QFAMP_WS1-Zm00001d044034	Peak0001	1.2639e-07	INDEL	1.826e-09	3	217263329	217481899	Expression	Expression	70_percent_relative_leaf_water_content	Zm00001d044034
eQTL-QFAMP_WS1-Zm00001d044261	Peak0001	8.8074e-08	INDEL	6.7406e-08	3	223232439	223302959	Expression	Expression	70_percent_relative_leaf_water_content	Zm00001d044261
eQTL-QFAMP_WS1-Zm00001d044366	Peak0001	3.638e-07	INDEL	2.7368e-08	3	225674841	225742848	Expression	Expression	70_percent_relative_leaf_water_content	Zm00001d044366
eQTL-QFAMP_WS1-Zm00001d044457	Peak0001	8.0802e-08	INDEL	2.7528e-08	3	228425824	228541522	Expression	Expression	70_percent_relative_leaf_water_content	Zm00001d044457
eQTL-QFAMP_WS1-Zm00001d044508	Peak0001	3.932e-07	INDEL	1.2781e-08	3	230321972	230414876	Expression	Expression	70_percent_relative_leaf_water_content	Zm00001d044508
eQTL-QFAMP_WS1-Zm00001d044554	Peak0001	2.8447e-07	INDEL	2.848e-11	3	231522913	231682651	Expression	Expression	70_percent_relative_leaf_water_content	Zm00001d044554
eQTL-QFAMP_WS1-Zm00001d044666	Peak0002	1.5495e-07	INDEL	4.2522e-08	3	234404297	234428888	Expression	Expression	70_percent_relative_leaf_water_content	Zm00001d044666
eQTL-QFAMP_WS1-Zm00001d045106	Peak0001	4.3832e-07	INDEL	2.1845e-10	9	12424530	12514845	Expression	Expression	70_percent_relative_leaf_water_content	Zm00001d045106
eQTL-QFAMP_WS1-Zm00001d045124	Peak0001	1.9619e-07	INDEL	8.7129e-10	9	13589290	14015723	Expression	Expression	70_percent_relative_leaf_water_content	Zm00001d045124
eQTL-QFAMP_WS1-Zm00001d045155	Peak0001	1.9544e-05	INDEL	5.4737e-08	9	14549594	14575333	Expression	Expression	70_percent_relative_leaf_water_content	Zm00001d045155
eQTL-QFAMP_WS1-Zm00001d045297	Peak0001	3.6021e-07	INDEL	6.9848e-10	9	18156577	18186150	Expression	Expression	70_percent_relative_leaf_water_content	Zm00001d045297
eQTL-QFAMP_WS1-Zm00001d045339	Peak0001	8.5774e-08	INDEL	1.0508e-08	9	18572657	19445138	Expression	Expression	70_percent_relative_leaf_water_content	Zm00001d045339
eQTL-QFAMP_WS1-Zm00001d045838	Peak0001	8.6502e-08	INDEL	4.2875e-08	9	42083196	42417268	Expression	Expression	70_percent_relative_leaf_water_content	Zm00001d045838
eQTL-QFAMP_WS1-Zm00001d046642	Peak0003	1.5325e-07	INDEL	6.6265e-08	9	100112140	100136671	Expression	Expression	70_percent_relative_leaf_water_content	Zm00001d046642
eQTL-QFAMP_WS1-Zm00001d047853	Peak0001	1.5982e-07	INDEL	4.5246e-08	9	143455126	143537049	Expression	Expression	70_percent_relative_leaf_water_content	Zm00001d047853
eQTL-QFAMP_WS1-Zm00001d048135	Peak0001	6.6865e-07	INDEL	3.9877e-08	9	150556842	150683321	Expression	Expression	70_percent_relative_leaf_water_content	Zm00001d048135
eQTL-QFAMP_WS1-Zm00001d048198	Peak0001	9.9462e-08	INDEL	6.7509e-08	9	152176155	152200550	Expression	Expression	70_percent_relative_leaf_water_content	Zm00001d048198
eQTL-QFAMP_WS1-Zm00001d048219	Peak0001	6.8724e-06	INDEL	5.3258e-08	9	152649794	152681315	Expression	Expression	70_percent_relative_leaf_water_content	Zm00001d048219
eQTL-QFAMP_WS1-Zm00001d048317	Peak0001	8.4837e-08	INDEL	1.64e-12	9	154204392	154885175	Expression	Expression	70_percent_relative_leaf_water_content	Zm00001d048317
eQTL-QFAMP_WS1-Zm00001d048401	Peak0001	8.6626e-08	INDEL	3.3941e-08	9	155576710	155636200	Expression	Expression	70_percent_relative_leaf_water_content	Zm00001d048401
eQTL-QFAMP_WS1-Zm00001d048520	Peak0002	2.2563e-07	INDEL	4.5435e-08	9	157771833	157834679	Expression	Expression	70_percent_relative_leaf_water_content	Zm00001d048520
eQTL-QFAMP_WS1-Zm00001d048669	Peak0001	4.2016e-06	INDEL	1.8291e-10	4	3035392	3070442	Expression	Expression	70_percent_relative_leaf_water_content	Zm00001d048669
eQTL-QFAMP_WS1-Zm00001d049126	Peak0001	8.9676e-08	INDEL	1.9978e-08	4	16809945	16945365	Expression	Expression	70_percent_relative_leaf_water_content	Zm00001d049126
eQTL-QFAMP_WS1-Zm00001d049640	Peak0001	4.6977e-06	INDEL	5.164e-08	4	38272331	38715849	Expression	Expression	70_percent_relative_leaf_water_content	Zm00001d049640
eQTL-QFAMP_WS1-Zm00001d050225	Peak0001	6.5617e-07	INDEL	2.5075e-08	4	74616239	75558156	Expression	Expression	70_percent_relative_leaf_water_content	Zm00001d050225
eQTL-QFAMP_WS1-Zm00001d051018	Peak0001	2.0185e-07	INDEL	5.5441e-08	4	136468316	136713856	Expression	Expression	70_percent_relative_leaf_water_content	Zm00001d051018
eQTL-QFAMP_WS1-Zm00001d051561	Peak0001	1.3249e-07	INDEL	4.9119e-08	4	162618955	162665293	Expression	Expression	70_percent_relative_leaf_water_content	Zm00001d051561
eQTL-QFAMP_WS1-Zm00001d051620	Peak0001	1.1777e-07	INDEL	3.9951e-08	4	164380402	164608571	Expression	Expression	70_percent_relative_leaf_water_content	Zm00001d051620
eQTL-QFAMP_WS1-Zm00001d051945	Peak0001	1.3221e-07	INDEL	5.9932e-08	4	175069844	175097862	Expression	Expression	70_percent_relative_leaf_water_content	Zm00001d051945
eQTL-QFAMP_WS1-Zm00001d052135	Peak0001	3.1462e-06	INDEL	2.7637e-09	4	180553225	180618257	Expression	Expression	70_percent_relative_leaf_water_content	Zm00001d052135
eQTL-QFAMP_WS1-Zm00001d052234	Peak0001	6.6607e-05	INDEL	3.0247e-09	4	184175429	184199232	Expression	Expression	70_percent_relative_leaf_water_content	Zm00001d052234
eQTL-QFAMP_WS1-Zm00001d052485	Peak0001	7.9535e-08	INDEL	5.2598e-09	4	191041650	191194248	Expression	Expression	70_percent_relative_leaf_water_content	Zm00001d052485
eQTL-QFAMP_WS1-Zm00001d053103	Peak0001	9.9094e-08	INDEL	7.7363e-08	4	213863647	213953545	Expression	Expression	70_percent_relative_leaf_water_content	Zm00001d053103
eQTL-QFAMP_WS1-Zm00001d053663	Peak0001	1.2443e-06	INDEL	2.4122e-08	4	238351239	238396500	Expression	Expression	70_percent_relative_leaf_water_content	Zm00001d053663
eQTL-QFAMP_WS1-Zm00001d053800	Peak0001	1.2522e-07	INDEL	3.4989e-08	4	241315988	241453611	Expression	Expression	70_percent_relative_leaf_water_content	Zm00001d053800
eQTL-QFAMP_WS1-Zm00001d053819	Peak0001	1.0755e-05	INDEL	1.6839e-09	4	241616856	241729430	Expression	Expression	70_percent_relative_leaf_water_content	Zm00001d053819
eQTL-QFAMP_WS1-Zm00001d053953	Peak0001	3.4267e-06	INDEL	1.8304e-08	4	244158216	244205612	Expression	Expression	70_percent_relative_leaf_water_content	Zm00001d053953
eQTL-QFAMP_WS2-Zm00001d001841	Peak0002	1.874e-07	INDEL	4.0481e-08	2	1752259	1778782	Expression	Expression	58_percent_relative_leaf_water_content	Zm00001d001841
eQTL-QFAMP_WS2-Zm00001d001868	Peak0001	2.0891e-06	INDEL	5.3511e-08	2	2101179	2180487	Expression	Expression	58_percent_relative_leaf_water_content	Zm00001d001868
eQTL-QFAMP_WS2-Zm00001d001953	Peak0001	3.2251e-06	INDEL	7.7723e-10	2	3397067	3576649	Expression	Expression	58_percent_relative_leaf_water_content	Zm00001d001953
eQTL-QFAMP_WS2-Zm00001d002001	Peak0001	1.0241e-07	INDEL	3.9483e-08	2	4121020	4187759	Expression	Expression	58_percent_relative_leaf_water_content	Zm00001d002001
eQTL-QFAMP_WS2-Zm00001d002158	Peak0001	4.3735e-07	INDEL	1.6424e-08	2	6766670	6898786	Expression	Expression	58_percent_relative_leaf_water_content	Zm00001d002158
eQTL-QFAMP_WS2-Zm00001d002332	Peak0001	2.9353e-07	INDEL	4.1608e-09	2	10481272	10663585	Expression	Expression	58_percent_relative_leaf_water_content	Zm00001d002332
eQTL-QFAMP_WS2-Zm00001d002521	Peak0001	1.1794e-07	INDEL	5.5991e-08	2	14674238	14796333	Expression	Expression	58_percent_relative_leaf_water_content	Zm00001d002521
eQTL-QFAMP_WS2-Zm00001d002539	Peak0001	9.7471e-08	INDEL	7.1532e-08	2	14947793	15008035	Expression	Expression	58_percent_relative_leaf_water_content	Zm00001d002539
eQTL-QFAMP_WS2-Zm00001d002761	Peak0001	8.2695e-07	INDEL	7.3945e-11	2	21684466	22182174	Expression	Expression	58_percent_relative_leaf_water_content	Zm00001d002761
eQTL-QFAMP_WS2-Zm00001d002796	Peak0002	1.0915e-07	INDEL	1.6861e-08	2	22712978	22734627	Expression	Expression	58_percent_relative_leaf_water_content	Zm00001d002796
eQTL-QFAMP_WS2-Zm00001d002859	Peak0001	1.6383e-07	INDEL	2.7751e-08	2	24439598	24854658	Expression	Expression	58_percent_relative_leaf_water_content	Zm00001d002859
eQTL-QFAMP_WS2-Zm00001d003287	Peak0001	2.0566e-06	INDEL	4.396e-12	2	38674941	38820982	Expression	Expression	58_percent_relative_leaf_water_content	Zm00001d003287
eQTL-QFAMP_WS2-Zm00001d003469	Peak0001	1.6718e-07	INDEL	7.5616e-09	2	45196195	45295319	Expression	Expression	58_percent_relative_leaf_water_content	Zm00001d003469
eQTL-QFAMP_WS2-Zm00001d003589	Peak0001	1.0835e-06	INDEL	1.9543e-08	2	49045410	49136873	Expression	Expression	58_percent_relative_leaf_water_content	Zm00001d003589
eQTL-QFAMP_WS2-Zm00001d003631	Peak0001	2.1495e-07	INDEL	3.3513e-08	2	51056463	51176096	Expression	Expression	58_percent_relative_leaf_water_content	Zm00001d003631
eQTL-QFAMP_WS2-Zm00001d003784	Peak0001	1.729e-07	INDEL	5.9863e-08	2	59218072	59427471	Expression	Expression	58_percent_relative_leaf_water_content	Zm00001d003784
eQTL-QFAMP_WS2-Zm00001d004457	Peak0002	2.6613e-06	INDEL	4.0667e-09	2	113576148	113655202	Expression	Expression	58_percent_relative_leaf_water_content	Zm00001d004457
eQTL-QFAMP_WS2-Zm00001d004810	Peak0002	4.6913e-07	INDEL	4.3923e-08	2	140738873	140894210	Expression	Expression	58_percent_relative_leaf_water_content	Zm00001d004810
eQTL-QFAMP_WS2-Zm00001d005158	Peak0001	1.5445e-07	INDEL	1.0043e-08	2	161596647	161894664	Expression	Expression	58_percent_relative_leaf_water_content	Zm00001d005158
eQTL-QFAMP_WS2-Zm00001d005698	Peak0001	8.5556e-07	INDEL	1.9278e-08	2	183680115	183709805	Expression	Expression	58_percent_relative_leaf_water_content	Zm00001d005698
eQTL-QFAMP_WS2-Zm00001d006057	Peak0001	2.0475e-07	INDEL	1.0185e-09	2	196493459	196813170	Expression	Expression	58_percent_relative_leaf_water_content	Zm00001d006057
eQTL-QFAMP_WS2-Zm00001d006101	Peak0001	3.1075e-07	INDEL	4.2083e-08	2	197952018	198195418	Expression	Expression	58_percent_relative_leaf_water_content	Zm00001d006101
eQTL-QFAMP_WS2-Zm00001d006608	Peak0001	6.8179e-07	INDEL	1.2878e-09	2	212454328	212803805	Expression	Expression	58_percent_relative_leaf_water_content	Zm00001d006608
eQTL-QFAMP_WS2-Zm00001d007084	Peak0001	1.2166e-07	INDEL	7.477e-08	2	221678503	221928945	Expression	Expression	58_percent_relative_leaf_water_content	Zm00001d007084
eQTL-QFAMP_WS2-Zm00001d007185	Peak0001	1.2742e-07	INDEL	7.502e-08	2	224100506	224122608	Expression	Expression	58_percent_relative_leaf_water_content	Zm00001d007185
eQTL-QFAMP_WS2-Zm00001d007240	Peak0001	2.9668e-07	INDEL	2.5571e-08	2	224745824	225617776	Expression	Expression	58_percent_relative_leaf_water_content	Zm00001d007240
eQTL-QFAMP_WS2-Zm00001d007575	Peak0001	2.6827e-07	INDEL	1.0193e-09	2	235042228	235351430	Expression	Expression	58_percent_relative_leaf_water_content	Zm00001d007575
eQTL-QFAMP_WS2-Zm00001d007661	Peak0001	1.8432e-07	INDEL	7.1767e-08	2	237083458	237116157	Expression	Expression	58_percent_relative_leaf_water_content	Zm00001d007661
eQTL-QFAMP_WS2-Zm00001d007709	Peak0001	2.0729e-06	INDEL	6.5293e-08	2	237870184	237966931	Expression	Expression	58_percent_relative_leaf_water_content	Zm00001d007709
eQTL-QFAMP_WS2-Zm00001d007871	Peak0001	7.7667e-08	INDEL	1.2946e-08	2	241278365	241406297	Expression	Expression	58_percent_relative_leaf_water_content	Zm00001d007871
eQTL-QFAMP_WS2-Zm00001d007872	Peak0001	8.9422e-08	INDEL	1.7179e-08	2	241397928	241439183	Expression	Expression	58_percent_relative_leaf_water_content	Zm00001d007872
eQTL-QFAMP_WS2-Zm00001d007881	Peak0001	9.5635e-06	INDEL	1.8158e-08	2	241126275	241941836	Expression	Expression	58_percent_relative_leaf_water_content	Zm00001d007881
eQTL-QFAMP_WS2-Zm00001d007918	Peak0001	3.7826e-06	INDEL	3.9866e-08	2	242393827	242427902	Expression	Expression	58_percent_relative_leaf_water_content	Zm00001d007918
eQTL-QFAMP_WS2-Zm00001d008619	Peak0001	1.4716e-07	INDEL	1.7855e-08	8	14736931	14796723	Expression	Expression	58_percent_relative_leaf_water_content	Zm00001d008619
eQTL-QFAMP_WS2-Zm00001d008883	Peak0001	8.2863e-07	INDEL	6.3583e-08	8	23700420	23734164	Expression	Expression	58_percent_relative_leaf_water_content	Zm00001d008883
eQTL-QFAMP_WS2-Zm00001d010060	Peak0002	1.1634e-07	INDEL	6.783e-10	8	97559803	97631907	Expression	Expression	58_percent_relative_leaf_water_content	Zm00001d010060
eQTL-QFAMP_WS2-Zm00001d010662	Peak0001	1.1266e-07	INDEL	2.8819e-08	8	123094879	123273728	Expression	Expression	58_percent_relative_leaf_water_content	Zm00001d010662
eQTL-QFAMP_WS2-Zm00001d010795	Peak0001	1.4634e-07	INDEL	6.2837e-08	8	127744543	128200037	Expression	Expression	58_percent_relative_leaf_water_content	Zm00001d010795
eQTL-QFAMP_WS2-Zm00001d010969	Peak0001	2.4205e-07	INDEL	6.2898e-08	8	135136214	135498198	Expression	Expression	58_percent_relative_leaf_water_content	Zm00001d010969
eQTL-QFAMP_WS2-Zm00001d011126	Peak0003	7.8731e-08	INDEL	3.5784e-08	8	140126447	140245062	Expression	Expression	58_percent_relative_leaf_water_content	Zm00001d011126
eQTL-QFAMP_WS2-Zm00001d011174	Peak0002	3.1348e-06	INDEL	1.2961e-10	8	141726792	141791398	Expression	Expression	58_percent_relative_leaf_water_content	Zm00001d011174
eQTL-QFAMP_WS2-Zm00001d011195	Peak0001	8.4715e-06	INDEL	1.5489e-08	8	142632468	142661535	Expression	Expression	58_percent_relative_leaf_water_content	Zm00001d011195
eQTL-QFAMP_WS2-Zm00001d011197	Peak0003	1.102e-07	INDEL	2.7094e-08	8	143488431	143508871	Expression	Expression	58_percent_relative_leaf_water_content	Zm00001d011197
eQTL-QFAMP_WS2-Zm00001d011325	Peak0001	2.329e-07	INDEL	9.3707e-09	8	146678975	146705498	Expression	Expression	58_percent_relative_leaf_water_content	Zm00001d011325
eQTL-QFAMP_WS2-Zm00001d011952	Peak0002	5.1357e-07	INDEL	2.899e-08	8	164976587	164998435	Expression	Expression	58_percent_relative_leaf_water_content	Zm00001d011952
eQTL-QFAMP_WS2-Zm00001d012276	Peak0001	7.9929e-08	INDEL	3.3126e-08	8	171711056	171788334	Expression	Expression	58_percent_relative_leaf_water_content	Zm00001d012276
eQTL-QFAMP_WS2-Zm00001d012338	Peak0001	9.7273e-08	INDEL	6.5567e-08	8	172519217	172845095	Expression	Expression	58_percent_relative_leaf_water_content	Zm00001d012338
eQTL-QFAMP_WS2-Zm00001d012553	Peak0001	1.0135e-06	INDEL	3.9822e-08	8	176487639	176642383	Expression	Expression	58_percent_relative_leaf_water_content	Zm00001d012553
eQTL-QFAMP_WS2-Zm00001d013079	Peak0001	5.948e-07	INDEL	5.2903e-08	5	4363934	4701438	Expression	Expression	58_percent_relative_leaf_water_content	Zm00001d013079
eQTL-QFAMP_WS2-Zm00001d013104	Peak0001	3.0046e-06	INDEL	5.2562e-08	5	4698285	4779103	Expression	Expression	58_percent_relative_leaf_water_content	Zm00001d013104
eQTL-QFAMP_WS2-Zm00001d013211	Peak0002	1.5323e-07	INDEL	3.5544e-08	5	6102134	6188302	Expression	Expression	58_percent_relative_leaf_water_content	Zm00001d013211
eQTL-QFAMP_WS2-Zm00001d013298	Peak0001	3.587e-07	INDEL	1.9242e-08	5	7891240	7921938	Expression	Expression	58_percent_relative_leaf_water_content	Zm00001d013298
eQTL-QFAMP_WS2-Zm00001d013390	Peak0001	1.0347e-07	INDEL	7.1685e-10	5	10155975	10307110	Expression	Expression	58_percent_relative_leaf_water_content	Zm00001d013390
eQTL-QFAMP_WS2-Zm00001d013532	Peak0001	6.3902e-07	INDEL	2.6855e-08	5	13662798	13763135	Expression	Expression	58_percent_relative_leaf_water_content	Zm00001d013532
eQTL-QFAMP_WS2-Zm00001d013614	Peak0002	2.0598e-07	INDEL	6.5399e-08	5	15732626	15863821	Expression	Expression	58_percent_relative_leaf_water_content	Zm00001d013614
eQTL-QFAMP_WS2-Zm00001d015037	Peak0001	2.2747e-07	INDEL	6.5133e-08	5	72923226	73233925	Expression	Expression	58_percent_relative_leaf_water_content	Zm00001d015037
eQTL-QFAMP_WS2-Zm00001d015084	Peak0001	1.6889e-06	INDEL	5.0091e-08	5	74815982	74840417	Expression	Expression	58_percent_relative_leaf_water_content	Zm00001d015084
eQTL-QFAMP_WS2-Zm00001d015090	Peak0001	4.0775e-07	INDEL	4.113e-08	5	74907419	75027839	Expression	Expression	58_percent_relative_leaf_water_content	Zm00001d015090
eQTL-QFAMP_WS2-Zm00001d015649	Peak0003	2.0407e-07	INDEL	3.3449e-08	5	103809679	104143787	Expression	Expression	58_percent_relative_leaf_water_content	Zm00001d015649
eQTL-QFAMP_WS2-Zm00001d015976	Peak0001	5.7359e-07	INDEL	2.4834e-10	5	135891775	136660039	Expression	Expression	58_percent_relative_leaf_water_content	Zm00001d015976
eQTL-QFAMP_WS2-Zm00001d016388	Peak0001	9.0068e-08	INDEL	8.1771e-09	5	159953274	161285707	Expression	Expression	58_percent_relative_leaf_water_content	Zm00001d016388
eQTL-QFAMP_WS2-Zm00001d016705	Peak0001	3.8453e-06	INDEL	3.2629e-08	5	172847458	173336076	Expression	Expression	58_percent_relative_leaf_water_content	Zm00001d016705
eQTL-QFAMP_WS2-Zm00001d017124	Peak0001	5.8268e-07	INDEL	1.7141e-08	5	186096010	186178807	Expression	Expression	58_percent_relative_leaf_water_content	Zm00001d017124
eQTL-QFAMP_WS2-Zm00001d017199	Peak0002	7.7596e-08	INDEL	2.5393e-08	5	188668159	188689650	Expression	Expression	58_percent_relative_leaf_water_content	Zm00001d017199
eQTL-QFAMP_WS2-Zm00001d017988	Peak0001	1.7475e-07	INDEL	1.5553e-08	5	211343681	211662597	Expression	Expression	58_percent_relative_leaf_water_content	Zm00001d017988
eQTL-QFAMP_WS2-Zm00001d018277	Peak0001	4.0279e-07	INDEL	1.3246e-08	5	217749768	217822614	Expression	Expression	58_percent_relative_leaf_water_content	Zm00001d018277
eQTL-QFAMP_WS2-Zm00001d018483	Peak0001	9.1461e-08	INDEL	1.5424e-09	5	221493089	221690160	Expression	Expression	58_percent_relative_leaf_water_content	Zm00001d018483
eQTL-QFAMP_WS2-Zm00001d018790	Peak0001	1.9616e-07	INDEL	5.9279e-08	7	5217147	5933785	Expression	Expression	58_percent_relative_leaf_water_content	Zm00001d018790
eQTL-QFAMP_WS2-Zm00001d018795	Peak0001	8.8209e-08	INDEL	6.1968e-08	7	5349303	5378813	Expression	Expression	58_percent_relative_leaf_water_content	Zm00001d018795
eQTL-QFAMP_WS2-Zm00001d018813	Peak0001	8.6708e-08	INDEL	5.9936e-09	7	5844287	5960320	Expression	Expression	58_percent_relative_leaf_water_content	Zm00001d018813
eQTL-QFAMP_WS2-Zm00001d018823	Peak0001	4.2131e-07	INDEL	1.6605e-08	7	6485945	6517242	Expression	Expression	58_percent_relative_leaf_water_content	Zm00001d018823
eQTL-QFAMP_WS2-Zm00001d018863	Peak0001	4.3066e-07	INDEL	3.3729e-08	7	7494466	7578412	Expression	Expression	58_percent_relative_leaf_water_content	Zm00001d018863
eQTL-QFAMP_WS2-Zm00001d018994	Peak0002	8.054e-08	INDEL	2.1567e-08	7	12520911	12645115	Expression	Expression	58_percent_relative_leaf_water_content	Zm00001d018994
eQTL-QFAMP_WS2-Zm00001d019345	Peak0001	6.6176e-07	INDEL	1.1832e-08	7	28851355	28916602	Expression	Expression	58_percent_relative_leaf_water_content	Zm00001d019345
eQTL-QFAMP_WS2-Zm00001d019457	Peak0001	2.8095e-07	INDEL	1.1148e-08	7	34623379	35204137	Expression	Expression	58_percent_relative_leaf_water_content	Zm00001d019457
eQTL-QFAMP_WS2-Zm00001d021053	Peak0001	1.9969e-07	INDEL	7.459e-08	7	141424379	141631058	Expression	Expression	58_percent_relative_leaf_water_content	Zm00001d021053
eQTL-QFAMP_WS2-Zm00001d021573	Peak0002	4.566e-07	INDEL	3.5239e-08	7	156455862	156493882	Expression	Expression	58_percent_relative_leaf_water_content	Zm00001d021573
eQTL-QFAMP_WS2-Zm00001d021669	Peak0001	3.9561e-07	INDEL	1.0109e-08	7	159566986	159614958	Expression	Expression	58_percent_relative_leaf_water_content	Zm00001d021669
eQTL-QFAMP_WS2-Zm00001d022303	Peak0001	7.1741e-07	INDEL	6.3779e-08	7	174449416	174808143	Expression	Expression	58_percent_relative_leaf_water_content	Zm00001d022303
eQTL-QFAMP_WS2-Zm00001d022549	Peak0001	2.9976e-07	INDEL	2.9339e-08	7	179786888	179810957	Expression	Expression	58_percent_relative_leaf_water_content	Zm00001d022549
eQTL-QFAMP_WS2-Zm00001d022595	Peak0001	5.6089e-07	INDEL	2.9656e-08	7	180545219	180754081	Expression	Expression	58_percent_relative_leaf_water_content	Zm00001d022595
eQTL-QFAMP_WS2-Zm00001d023339	Peak0002	8.765e-07	INDEL	6.8159e-09	10	3791814	3865560	Expression	Expression	58_percent_relative_leaf_water_content	Zm00001d023339
eQTL-QFAMP_WS2-Zm00001d023343	Peak0001	8.2819e-07	INDEL	2.6616e-08	10	3791850	3864366	Expression	Expression	58_percent_relative_leaf_water_content	Zm00001d023343
eQTL-QFAMP_WS2-Zm00001d023910	Peak0001	1.0627e-07	INDEL	7.4922e-08	10	27307564	27350230	Expression	Expression	58_percent_relative_leaf_water_content	Zm00001d023910
eQTL-QFAMP_WS2-Zm00001d023962	Peak0001	1.1661e-07	INDEL	1.8115e-08	10	31832160	32061182	Expression	Expression	58_percent_relative_leaf_water_content	Zm00001d023962
eQTL-QFAMP_WS2-Zm00001d024348	Peak0002	9.7149e-08	INDEL	4.2622e-08	10	66468553	66785315	Expression	Expression	58_percent_relative_leaf_water_content	Zm00001d024348
eQTL-QFAMP_WS2-Zm00001d024941	Peak0001	1.5404e-07	INDEL	1.4624e-11	10	96007652	96030483	Expression	Expression	58_percent_relative_leaf_water_content	Zm00001d024941
eQTL-QFAMP_WS2-Zm00001d025524	Peak0001	8.5265e-08	INDEL	2.4921e-08	10	121048281	121070871	Expression	Expression	58_percent_relative_leaf_water_content	Zm00001d025524
eQTL-QFAMP_WS2-Zm00001d025874	Peak0001	2.8487e-07	INDEL	2.4173e-09	10	132226987	132297566	Expression	Expression	58_percent_relative_leaf_water_content	Zm00001d025874
eQTL-QFAMP_WS2-Zm00001d026042	Peak0001	7.3081e-07	INDEL	7.132e-08	10	136758179	137242322	Expression	Expression	58_percent_relative_leaf_water_content	Zm00001d026042
eQTL-QFAMP_WS2-Zm00001d026189	Peak0001	1.5928e-07	INDEL	5.4588e-08	10	140329641	140622863	Expression	Expression	58_percent_relative_leaf_water_content	Zm00001d026189
eQTL-QFAMP_WS2-Zm00001d026268	Peak0001	3.6727e-07	INDEL	6.7518e-08	10	142390349	142416150	Expression	Expression	58_percent_relative_leaf_water_content	Zm00001d026268
eQTL-QFAMP_WS2-Zm00001d026282	Peak0001	8.9554e-08	INDEL	4.0412e-08	10	142735287	142771542	Expression	Expression	58_percent_relative_leaf_water_content	Zm00001d026282
eQTL-QFAMP_WS2-Zm00001d026548	Peak0001	2.5525e-06	INDEL	2.0577e-08	10	147912273	148412315	Expression	Expression	58_percent_relative_leaf_water_content	Zm00001d026548
eQTL-QFAMP_WS2-Zm00001d027266	Peak0001	1.3918e-07	INDEL	1.3609e-09	1	1014265	1043843	Expression	Expression	58_percent_relative_leaf_water_content	Zm00001d027266
eQTL-QFAMP_WS2-Zm00001d027304	Peak0001	1.5642e-07	INDEL	1.1381e-08	1	2108570	2314093	Expression	Expression	58_percent_relative_leaf_water_content	Zm00001d027304
eQTL-QFAMP_WS2-Zm00001d027402	Peak0001	1.3229e-07	INDEL	7.2563e-08	1	4215198	4553273	Expression	Expression	58_percent_relative_leaf_water_content	Zm00001d027402
eQTL-QFAMP_WS2-Zm00001d027524	Peak0001	2.2236e-07	INDEL	6.2966e-08	1	6898510	7414666	Expression	Expression	58_percent_relative_leaf_water_content	Zm00001d027524
eQTL-QFAMP_WS2-Zm00001d028256	Peak0001	5.7704e-07	INDEL	1.2636e-08	1	28064171	28097012	Expression	Expression	58_percent_relative_leaf_water_content	Zm00001d028256
eQTL-QFAMP_WS2-Zm00001d028273	Peak0001	1.1815e-07	INDEL	5.889e-08	1	28561760	28819503	Expression	Expression	58_percent_relative_leaf_water_content	Zm00001d028273
eQTL-QFAMP_WS2-Zm00001d029033	Peak0001	2.2331e-07	INDEL	3.3773e-11	1	55368764	55567023	Expression	Expression	58_percent_relative_leaf_water_content	Zm00001d029033
eQTL-QFAMP_WS2-Zm00001d029088	Peak0002	9.1414e-08	INDEL	4.9085e-08	1	57639120	57719516	Expression	Expression	58_percent_relative_leaf_water_content	Zm00001d029088
eQTL-QFAMP_WS2-Zm00001d029408	Peak0001	1.5777e-07	INDEL	4.4885e-08	1	69285143	69335254	Expression	Expression	58_percent_relative_leaf_water_content	Zm00001d029408
eQTL-QFAMP_WS2-Zm00001d029700	Peak0001	8.2811e-08	INDEL	6.9508e-09	1	82821648	83204135	Expression	Expression	58_percent_relative_leaf_water_content	Zm00001d029700
eQTL-QFAMP_WS2-Zm00001d030661	Peak0001	2.169e-07	INDEL	1.6699e-08	1	150762938	151532760	Expression	Expression	58_percent_relative_leaf_water_content	Zm00001d030661
eQTL-QFAMP_WS2-Zm00001d031196	Peak0001	2.7695e-07	INDEL	3.5095e-08	1	181820661	181882250	Expression	Expression	58_percent_relative_leaf_water_content	Zm00001d031196
eQTL-QFAMP_WS2-Zm00001d031203	Peak0001	1.2255e-05	INDEL	6.4224e-08	1	181968633	181992847	Expression	Expression	58_percent_relative_leaf_water_content	Zm00001d031203
eQTL-QFAMP_WS2-Zm00001d031239	Peak0003	7.9015e-07	INDEL	4.9405e-10	1	183236124	183984966	Expression	Expression	58_percent_relative_leaf_water_content	Zm00001d031239
eQTL-QFAMP_WS2-Zm00001d031331	Peak0001	7.9354e-07	INDEL	2.5364e-08	1	186193686	186331591	Expression	Expression	58_percent_relative_leaf_water_content	Zm00001d031331
eQTL-QFAMP_WS2-Zm00001d031593	Peak0002	3.5883e-06	INDEL	3.8121e-08	1	195660323	195689660	Expression	Expression	58_percent_relative_leaf_water_content	Zm00001d031593
eQTL-QFAMP_WS2-Zm00001d031667	Peak0003	8.8853e-08	INDEL	3.2489e-08	1	198248291	198282184	Expression	Expression	58_percent_relative_leaf_water_content	Zm00001d031667
eQTL-QFAMP_WS2-Zm00001d031802	Peak0001	8.0739e-08	INDEL	9.4696e-11	1	202175607	202466677	Expression	Expression	58_percent_relative_leaf_water_content	Zm00001d031802
eQTL-QFAMP_WS2-Zm00001d031926	Peak0001	1.4638e-06	INDEL	5.0988e-10	1	206917181	207057227	Expression	Expression	58_percent_relative_leaf_water_content	Zm00001d031926
eQTL-QFAMP_WS2-Zm00001d032505	Peak0001	2.135e-07	INDEL	3.931e-08	1	228751161	228789958	Expression	Expression	58_percent_relative_leaf_water_content	Zm00001d032505
eQTL-QFAMP_WS2-Zm00001d032519	Peak0001	2.757e-07	INDEL	3.4339e-08	1	228293955	229258607	Expression	Expression	58_percent_relative_leaf_water_content	Zm00001d032519
eQTL-QFAMP_WS2-Zm00001d032570	Peak0001	1.4344e-07	INDEL	4.4955e-08	1	230612894	230637024	Expression	Expression	58_percent_relative_leaf_water_content	Zm00001d032570
eQTL-QFAMP_WS2-Zm00001d032598	Peak0001	1.6037e-07	INDEL	4.7577e-09	1	231387772	231410778	Expression	Expression	58_percent_relative_leaf_water_content	Zm00001d032598
eQTL-QFAMP_WS2-Zm00001d032867	Peak0002	9.445e-08	INDEL	3.7161e-08	1	240854370	240904568	Expression	Expression	58_percent_relative_leaf_water_content	Zm00001d032867
eQTL-QFAMP_WS2-Zm00001d033749	Peak0001	1.4798e-07	INDEL	5.5643e-08	1	273062777	273095937	Expression	Expression	58_percent_relative_leaf_water_content	Zm00001d033749
eQTL-QFAMP_WS2-Zm00001d033867	Peak0001	1.2196e-07	INDEL	9.9963e-09	1	276508314	276539302	Expression	Expression	58_percent_relative_leaf_water_content	Zm00001d033867
eQTL-QFAMP_WS2-Zm00001d033998	Peak0001	8.1635e-08	INDEL	3.6283e-09	1	280652484	280708261	Expression	Expression	58_percent_relative_leaf_water_content	Zm00001d033998
eQTL-QFAMP_WS2-Zm00001d034077	Peak0001	1.3203e-07	INDEL	1.5647e-09	1	283393319	283492804	Expression	Expression	58_percent_relative_leaf_water_content	Zm00001d034077
eQTL-QFAMP_WS2-Zm00001d034112	Peak0001	1.0106e-07	INDEL	6.2653e-09	1	284234908	284257661	Expression	Expression	58_percent_relative_leaf_water_content	Zm00001d034112
eQTL-QFAMP_WS2-Zm00001d034168	Peak0001	1.3545e-07	INDEL	7.0651e-08	1	285480033	285503850	Expression	Expression	58_percent_relative_leaf_water_content	Zm00001d034168
eQTL-QFAMP_WS2-Zm00001d034218	Peak0001	3.315e-07	INDEL	3.9779e-08	1	286970657	286993015	Expression	Expression	58_percent_relative_leaf_water_content	Zm00001d034218
eQTL-QFAMP_WS2-Zm00001d034344	Peak0001	2.4306e-07	INDEL	4.6e-14	1	290190825	290446850	Expression	Expression	58_percent_relative_leaf_water_content	Zm00001d034344
eQTL-QFAMP_WS2-Zm00001d034448	Peak0001	1.7107e-07	INDEL	4.2472e-10	1	293272638	293411732	Expression	Expression	58_percent_relative_leaf_water_content	Zm00001d034448
eQTL-QFAMP_WS2-Zm00001d034463	Peak0001	3.7884e-07	INDEL	6.2264e-08	1	293092294	293861914	Expression	Expression	58_percent_relative_leaf_water_content	Zm00001d034463
eQTL-QFAMP_WS2-Zm00001d034468	Peak0001	1.2844e-07	INDEL	2.146e-08	1	293183551	293291756	Expression	Expression	58_percent_relative_leaf_water_content	Zm00001d034468
eQTL-QFAMP_WS2-Zm00001d034711	Peak0001	1.9919e-07	INDEL	5.8909e-08	1	300337651	300468254	Expression	Expression	58_percent_relative_leaf_water_content	Zm00001d034711
eQTL-QFAMP_WS2-Zm00001d034852	Peak0001	8.2312e-08	INDEL	1.6446e-10	1	303779839	303918618	Expression	Expression	58_percent_relative_leaf_water_content	Zm00001d034852
eQTL-QFAMP_WS2-Zm00001d034867	Peak0002	1.0917e-07	INDEL	1.2093e-08	1	304240199	304270968	Expression	Expression	58_percent_relative_leaf_water_content	Zm00001d034867
eQTL-QFAMP_WS2-Zm00001d035263	Peak0001	1.047e-07	INDEL	5.2369e-08	6	17890929	18184592	Expression	Expression	58_percent_relative_leaf_water_content	Zm00001d035263
eQTL-QFAMP_WS2-Zm00001d035915	Peak0001	1.1401e-07	INDEL	1.6609e-08	6	59426393	59856296	Expression	Expression	58_percent_relative_leaf_water_content	Zm00001d035915
eQTL-QFAMP_WS2-Zm00001d036142	Peak0002	2.0259e-07	INDEL	3.6301e-08	6	74536350	74557555	Expression	Expression	58_percent_relative_leaf_water_content	Zm00001d036142
eQTL-QFAMP_WS2-Zm00001d036432	Peak0001	2.2869e-07	INDEL	5.6018e-08	6	88154337	88347493	Expression	Expression	58_percent_relative_leaf_water_content	Zm00001d036432
eQTL-QFAMP_WS2-Zm00001d036537	Peak0001	2.5574e-06	INDEL	2.5534e-08	6	90496219	90518259	Expression	Expression	58_percent_relative_leaf_water_content	Zm00001d036537
eQTL-QFAMP_WS2-Zm00001d036616	Peak0002	3.7628e-07	INDEL	1.2159e-09	6	94825646	94864394	Expression	Expression	58_percent_relative_leaf_water_content	Zm00001d036616
eQTL-QFAMP_WS2-Zm00001d037001	Peak0002	3.2739e-07	INDEL	5.3652e-09	6	108679341	108779153	Expression	Expression	58_percent_relative_leaf_water_content	Zm00001d037001
eQTL-QFAMP_WS2-Zm00001d037058	Peak0002	1.2162e-07	INDEL	3.4847e-08	6	110783572	110809638	Expression	Expression	58_percent_relative_leaf_water_content	Zm00001d037058
eQTL-QFAMP_WS2-Zm00001d037343	Peak0001	7.7713e-08	INDEL	4.3492e-08	6	121228895	121309625	Expression	Expression	58_percent_relative_leaf_water_content	Zm00001d037343
eQTL-QFAMP_WS2-Zm00001d037608	Peak0001	1.9741e-06	INDEL	3.7094e-08	6	131559268	131693131	Expression	Expression	58_percent_relative_leaf_water_content	Zm00001d037608
eQTL-QFAMP_WS2-Zm00001d037731	Peak0001	3.2471e-07	INDEL	1.8564e-08	6	135508854	135568014	Expression	Expression	58_percent_relative_leaf_water_content	Zm00001d037731
eQTL-QFAMP_WS2-Zm00001d038358	Peak0001	1.9493e-07	INDEL	1.8699e-08	6	155276283	155386747	Expression	Expression	58_percent_relative_leaf_water_content	Zm00001d038358
eQTL-QFAMP_WS2-Zm00001d038558	Peak0001	3.5363e-07	INDEL	5.5508e-08	6	159755417	160356129	Expression	Expression	58_percent_relative_leaf_water_content	Zm00001d038558
eQTL-QFAMP_WS2-Zm00001d038842	Peak0001	2.6013e-06	INDEL	4.2342e-08	6	165615656	165654631	Expression	Expression	58_percent_relative_leaf_water_content	Zm00001d038842
eQTL-QFAMP_WS2-Zm00001d038911	Peak0001	9.5664e-08	INDEL	1.6604e-09	6	166840119	166878297	Expression	Expression	58_percent_relative_leaf_water_content	Zm00001d038911
eQTL-QFAMP_WS2-Zm00001d039050	Peak0001	6.2102e-06	INDEL	4.9003e-08	6	169224128	169329456	Expression	Expression	58_percent_relative_leaf_water_content	Zm00001d039050
eQTL-QFAMP_WS2-Zm00001d039095	Peak0002	1.1783e-07	INDEL	1.7753e-08	6	170092722	170116245	Expression	Expression	58_percent_relative_leaf_water_content	Zm00001d039095
eQTL-QFAMP_WS2-Zm00001d039155	Peak0002	1.632e-07	INDEL	4.2135e-08	6	171506532	171568752	Expression	Expression	58_percent_relative_leaf_water_content	Zm00001d039155
eQTL-QFAMP_WS2-Zm00001d039276	Peak0002	7.0685e-06	INDEL	5.6899e-11	3	867346	932594	Expression	Expression	58_percent_relative_leaf_water_content	Zm00001d039276
eQTL-QFAMP_WS2-Zm00001d039465	Peak0001	5.6778e-05	INDEL	2.2678e-10	3	5005874	5031286	Expression	Expression	58_percent_relative_leaf_water_content	Zm00001d039465
eQTL-QFAMP_WS2-Zm00001d039712	Peak0001	2.9435e-07	INDEL	1.1494e-08	3	12770496	12793251	Expression	Expression	58_percent_relative_leaf_water_content	Zm00001d039712
eQTL-QFAMP_WS2-Zm00001d039904	Peak0001	1.5589e-07	INDEL	1.3216e-08	3	18831670	18881274	Expression	Expression	58_percent_relative_leaf_water_content	Zm00001d039904
eQTL-QFAMP_WS2-Zm00001d040290	Peak0002	9.016e-08	INDEL	6.748e-08	3	36002148	36027031	Expression	Expression	58_percent_relative_leaf_water_content	Zm00001d040290
eQTL-QFAMP_WS2-Zm00001d040515	Peak0001	9.451e-08	INDEL	7.8062e-09	3	47722666	47746434	Expression	Expression	58_percent_relative_leaf_water_content	Zm00001d040515
eQTL-QFAMP_WS2-Zm00001d041584	Peak0001	2.6329e-07	INDEL	4.9418e-10	3	128387593	128414169	Expression	Expression	58_percent_relative_leaf_water_content	Zm00001d041584
eQTL-QFAMP_WS2-Zm00001d041983	Peak0002	9.1895e-08	INDEL	7.4148e-08	3	146571416	146599625	Expression	Expression	58_percent_relative_leaf_water_content	Zm00001d041983
eQTL-QFAMP_WS2-Zm00001d042095	Peak0001	1.1788e-07	INDEL	2.5733e-09	3	149592279	150714893	Expression	Expression	58_percent_relative_leaf_water_content	Zm00001d042095
eQTL-QFAMP_WS2-Zm00001d042134	Peak0001	2.0307e-06	INDEL	3.9412e-09	3	152610108	152768180	Expression	Expression	58_percent_relative_leaf_water_content	Zm00001d042134
eQTL-QFAMP_WS2-Zm00001d042362	Peak0001	7.7627e-08	INDEL	1.5569e-08	3	163285253	163315499	Expression	Expression	58_percent_relative_leaf_water_content	Zm00001d042362
eQTL-QFAMP_WS2-Zm00001d042608	Peak0001	7.7701e-08	INDEL	5.7821e-08	3	173243070	173434298	Expression	Expression	58_percent_relative_leaf_water_content	Zm00001d042608
eQTL-QFAMP_WS2-Zm00001d042926	Peak0001	1.1704e-06	INDEL	5.4177e-08	3	184161658	184199590	Expression	Expression	58_percent_relative_leaf_water_content	Zm00001d042926
eQTL-QFAMP_WS2-Zm00001d043224	Peak0001	4.5198e-05	INDEL	1.2899e-08	3	192126131	192443337	Expression	Expression	58_percent_relative_leaf_water_content	Zm00001d043224
eQTL-QFAMP_WS2-Zm00001d043421	Peak0003	3.9743e-07	INDEL	3.7198e-08	3	199521219	199544404	Expression	Expression	58_percent_relative_leaf_water_content	Zm00001d043421
eQTL-QFAMP_WS2-Zm00001d043449	Peak0001	7.8449e-08	INDEL	3.3609e-08	3	200339245	200363880	Expression	Expression	58_percent_relative_leaf_water_content	Zm00001d043449
eQTL-QFAMP_WS2-Zm00001d043596	Peak0001	3.7795e-07	INDEL	3.7691e-09	3	204572002	204853464	Expression	Expression	58_percent_relative_leaf_water_content	Zm00001d043596
eQTL-QFAMP_WS2-Zm00001d043625	Peak0001	1.5034e-05	INDEL	1.9442e-08	3	205144268	205482581	Expression	Expression	58_percent_relative_leaf_water_content	Zm00001d043625
eQTL-QFAMP_WS2-Zm00001d044020	Peak0002	1.2974e-07	INDEL	4.4282e-08	3	216684165	216789131	Expression	Expression	58_percent_relative_leaf_water_content	Zm00001d044020
eQTL-QFAMP_WS2-Zm00001d044060	Peak0002	9.8653e-08	INDEL	1.0793e-09	3	217948605	218256338	Expression	Expression	58_percent_relative_leaf_water_content	Zm00001d044060
eQTL-QFAMP_WS2-Zm00001d044157	Peak0001	5.741e-07	INDEL	7.742e-08	3	220039808	220893720	Expression	Expression	58_percent_relative_leaf_water_content	Zm00001d044157
eQTL-QFAMP_WS2-Zm00001d044267	Peak0001	1.3065e-07	INDEL	4.0769e-08	3	223375660	223438956	Expression	Expression	58_percent_relative_leaf_water_content	Zm00001d044267
eQTL-QFAMP_WS2-Zm00001d044480	Peak0001	2.9e-07	INDEL	3.6171e-08	3	229538915	229583858	Expression	Expression	58_percent_relative_leaf_water_content	Zm00001d044480
eQTL-QFAMP_WS2-Zm00001d044542	Peak0002	3.6987e-07	INDEL	7.2361e-08	3	231663817	231746905	Expression	Expression	58_percent_relative_leaf_water_content	Zm00001d044542
eQTL-QFAMP_WS2-Zm00001d044654	Peak0002	1.2004e-07	INDEL	9.5291e-09	3	234618216	234719173	Expression	Expression	58_percent_relative_leaf_water_content	Zm00001d044654
eQTL-QFAMP_WS2-Zm00001d044986	Peak0001	2.3301e-07	INDEL	1.5078e-08	9	9345491	9378234	Expression	Expression	58_percent_relative_leaf_water_content	Zm00001d044986
eQTL-QFAMP_WS2-Zm00001d045082	Peak0001	1.1983e-07	INDEL	6.6101e-08	9	11780623	11966796	Expression	Expression	58_percent_relative_leaf_water_content	Zm00001d045082
eQTL-QFAMP_WS2-Zm00001d046460	Peak0001	1.0182e-07	INDEL	5.0497e-08	9	91195393	91430671	Expression	Expression	58_percent_relative_leaf_water_content	Zm00001d046460
eQTL-QFAMP_WS2-Zm00001d046676	Peak0001	9.202e-06	INDEL	2.0877e-08	9	101848400	101920996	Expression	Expression	58_percent_relative_leaf_water_content	Zm00001d046676
eQTL-QFAMP_WS2-Zm00001d046755	Peak0001	3.3658e-07	INDEL	7.657e-08	9	103627138	103952105	Expression	Expression	58_percent_relative_leaf_water_content	Zm00001d046755
eQTL-QFAMP_WS2-Zm00001d047105	Peak0001	3.6723e-06	INDEL	3.183e-09	9	118032315	118072021	Expression	Expression	58_percent_relative_leaf_water_content	Zm00001d047105
eQTL-QFAMP_WS2-Zm00001d047240	Peak0002	3.9045e-07	INDEL	7.6904e-11	9	123490382	123686554	Expression	Expression	58_percent_relative_leaf_water_content	Zm00001d047240
eQTL-QFAMP_WS2-Zm00001d047674	Peak0001	3.9696e-07	INDEL	9.8237e-09	9	138943715	138974902	Expression	Expression	58_percent_relative_leaf_water_content	Zm00001d047674
eQTL-QFAMP_WS2-Zm00001d047708	Peak0001	1.2064e-07	INDEL	6.7805e-08	9	139127128	139148549	Expression	Expression	58_percent_relative_leaf_water_content	Zm00001d047708
eQTL-QFAMP_WS2-Zm00001d047797	Peak0001	2.6195e-06	INDEL	4.2836e-09	9	141994744	142097954	Expression	Expression	58_percent_relative_leaf_water_content	Zm00001d047797
eQTL-QFAMP_WS2-Zm00001d047976	Peak0002	1.0017e-07	INDEL	1.8378e-08	9	147449907	147607975	Expression	Expression	58_percent_relative_leaf_water_content	Zm00001d047976
eQTL-QFAMP_WS2-Zm00001d048293	Peak0001	1.786e-07	INDEL	5.652e-08	9	153989191	154036466	Expression	Expression	58_percent_relative_leaf_water_content	Zm00001d048293
eQTL-QFAMP_WS2-Zm00001d048317	Peak0001	4.6648e-07	INDEL	3.9299e-10	9	154430807	154469967	Expression	Expression	58_percent_relative_leaf_water_content	Zm00001d048317
eQTL-QFAMP_WS2-Zm00001d048460	Peak0001	1.79e-07	INDEL	3.4643e-08	9	156692722	156785910	Expression	Expression	58_percent_relative_leaf_water_content	Zm00001d048460
eQTL-QFAMP_WS2-Zm00001d048509	Peak0001	1.3394e-06	INDEL	7.5534e-08	9	157540725	157946428	Expression	Expression	58_percent_relative_leaf_water_content	Zm00001d048509
eQTL-QFAMP_WS2-Zm00001d048796	Peak0001	1.8036e-07	INDEL	7.4409e-08	4	5644732	5678539	Expression	Expression	58_percent_relative_leaf_water_content	Zm00001d048796
eQTL-QFAMP_WS2-Zm00001d049359	Peak0001	5.1371e-07	INDEL	3.0407e-09	4	27796856	27819248	Expression	Expression	58_percent_relative_leaf_water_content	Zm00001d049359
eQTL-QFAMP_WS2-Zm00001d049957	Peak0001	9.8686e-08	INDEL	5.2328e-08	4	55533196	55972990	Expression	Expression	58_percent_relative_leaf_water_content	Zm00001d049957
eQTL-QFAMP_WS2-Zm00001d050182	Peak0001	1.332e-07	INDEL	5.8009e-08	4	71073238	71145881	Expression	Expression	58_percent_relative_leaf_water_content	Zm00001d050182
eQTL-QFAMP_WS2-Zm00001d050265	Peak0001	6.3823e-07	INDEL	2.5095e-08	4	77197108	77243551	Expression	Expression	58_percent_relative_leaf_water_content	Zm00001d050265
eQTL-QFAMP_WS2-Zm00001d050273	Peak0001	1.4712e-07	INDEL	2.3478e-09	4	77595031	77655375	Expression	Expression	58_percent_relative_leaf_water_content	Zm00001d050273
eQTL-QFAMP_WS2-Zm00001d050457	Peak0001	6.8376e-06	INDEL	3.6439e-08	4	89803475	89998807	Expression	Expression	58_percent_relative_leaf_water_content	Zm00001d050457
eQTL-QFAMP_WS2-Zm00001d050484	Peak0001	2.6839e-07	INDEL	4.8531e-08	4	91819227	92041911	Expression	Expression	58_percent_relative_leaf_water_content	Zm00001d050484
eQTL-QFAMP_WS2-Zm00001d050623	Peak0001	1.0053e-07	INDEL	5.1321e-10	4	105001146	105835771	Expression	Expression	58_percent_relative_leaf_water_content	Zm00001d050623
eQTL-QFAMP_WS2-Zm00001d052286	Peak0001	2.3394e-07	INDEL	1.5373e-08	4	185972584	185998860	Expression	Expression	58_percent_relative_leaf_water_content	Zm00001d052286
eQTL-QFAMP_WS2-Zm00001d052660	Peak0001	3.7643e-07	INDEL	7.2483e-08	4	196125443	196146559	Expression	Expression	58_percent_relative_leaf_water_content	Zm00001d052660
eQTL-QFAMP_WS2-Zm00001d052842	Peak0001	3.4758e-06	INDEL	6.079e-08	4	202384838	202409755	Expression	Expression	58_percent_relative_leaf_water_content	Zm00001d052842
eQTL-QFAMP_WS2-Zm00001d053295	Peak0001	1.9871e-07	INDEL	3.4026e-08	4	224637927	224828088	Expression	Expression	58_percent_relative_leaf_water_content	Zm00001d053295
eQTL-QFAMP_WS2-Zm00001d053374	Peak0002	2.1357e-07	INDEL	3.0751e-08	4	227951182	228008173	Expression	Expression	58_percent_relative_leaf_water_content	Zm00001d053374
eQTL-QFAMP_WS2-Zm00001d053641	Peak0001	8.5698e-08	INDEL	3.3527e-08	4	238077436	238099466	Expression	Expression	58_percent_relative_leaf_water_content	Zm00001d053641
eQTL-QFAMP_WS2-Zm00001d053800	Peak0001	2.8197e-07	INDEL	4.5662e-10	4	241254780	241415766	Expression	Expression	58_percent_relative_leaf_water_content	Zm00001d053800
eQTL-QFAMP_WS2-Zm00001d053968	Peak0001	1.2817e-07	INDEL	5.0642e-08	4	244162908	244582153	Expression	Expression	58_percent_relative_leaf_water_content	Zm00001d053968
eQTL-QFAMP_WW-Zm00001d001868	Peak0001	1.4021e-06	INDEL	6.2854e-09	2	2100725	2121467	Expression	Expression	Well_watered	Zm00001d001868
eQTL-QFAMP_WW-Zm00001d001869	Peak0001	3.4463e-07	INDEL	2.1364e-09	2	2038724	2232310	Expression	Expression	Well_watered	Zm00001d001869
eQTL-QFAMP_WW-Zm00001d001953	Peak0001	1.1501e-07	INDEL	1.6094e-09	2	3358037	3576580	Expression	Expression	Well_watered	Zm00001d001953
eQTL-QFAMP_WW-Zm00001d002184	Peak0002	1.833e-07	INDEL	1.4349e-09	2	7459003	7489880	Expression	Expression	Well_watered	Zm00001d002184
eQTL-QFAMP_WW-Zm00001d002391	Peak0002	1.0468e-07	INDEL	5.8566e-09	2	11773959	12127394	Expression	Expression	Well_watered	Zm00001d002391
eQTL-QFAMP_WW-Zm00001d002649	Peak0001	2.3297e-07	INDEL	4.1408e-09	2	18081217	18320545	Expression	Expression	Well_watered	Zm00001d002649
eQTL-QFAMP_WW-Zm00001d002694	Peak0002	2.7419e-07	INDEL	4.4572e-08	2	19413965	19980301	Expression	Expression	Well_watered	Zm00001d002694
eQTL-QFAMP_WW-Zm00001d002761	Peak0001	1.13e-05	INDEL	1.7813e-08	2	21804111	21975748	Expression	Expression	Well_watered	Zm00001d002761
eQTL-QFAMP_WW-Zm00001d002979	Peak0001	7.933e-07	INDEL	1.9174e-08	2	28465895	28880271	Expression	Expression	Well_watered	Zm00001d002979
eQTL-QFAMP_WW-Zm00001d003099	Peak0001	5.0976e-06	INDEL	9.8581e-09	2	31842866	32077459	Expression	Expression	Well_watered	Zm00001d003099
eQTL-QFAMP_WW-Zm00001d003287	Peak0001	5.0199e-06	INDEL	6.0388e-10	2	38674288	39117781	Expression	Expression	Well_watered	Zm00001d003287
eQTL-QFAMP_WW-Zm00001d003751	Peak0001	1.2923e-06	INDEL	6.4347e-08	2	57467177	57544769	Expression	Expression	Well_watered	Zm00001d003751
eQTL-QFAMP_WW-Zm00001d003895	Peak0001	2.6821e-07	INDEL	1.202e-08	2	64894699	65032080	Expression	Expression	Well_watered	Zm00001d003895
eQTL-QFAMP_WW-Zm00001d004115	Peak0001	1.2189e-07	INDEL	4.2289e-08	2	82484382	82890575	Expression	Expression	Well_watered	Zm00001d004115
eQTL-QFAMP_WW-Zm00001d004309	Peak0001	9.4189e-07	INDEL	2.4047e-08	2	101258358	102247113	Expression	Expression	Well_watered	Zm00001d004309
eQTL-QFAMP_WW-Zm00001d004451	Peak0001	7.807e-08	INDEL	6.0026e-08	2	112613445	113791914	Expression	Expression	Well_watered	Zm00001d004451
eQTL-QFAMP_WW-Zm00001d005195	Peak0002	1.2546e-07	INDEL	2.3035e-08	2	163230283	163256065	Expression	Expression	Well_watered	Zm00001d005195
eQTL-QFAMP_WW-Zm00001d005627	Peak0002	9.4706e-08	INDEL	6.3662e-08	2	181117946	181180574	Expression	Expression	Well_watered	Zm00001d005627
eQTL-QFAMP_WW-Zm00001d005875	Peak0001	1.9306e-07	INDEL	9.8329e-09	2	191433710	191485854	Expression	Expression	Well_watered	Zm00001d005875
eQTL-QFAMP_WW-Zm00001d005895	Peak0001	8.5213e-08	INDEL	1.8825e-08	2	191765079	192220903	Expression	Expression	Well_watered	Zm00001d005895
eQTL-QFAMP_WW-Zm00001d006043	Peak0003	8.4199e-05	INDEL	2.5877e-08	2	197110286	197140540	Expression	Expression	Well_watered	Zm00001d006043
eQTL-QFAMP_WW-Zm00001d006227	Peak0001	7.8786e-08	INDEL	5.8504e-08	2	202352837	202431883	Expression	Expression	Well_watered	Zm00001d006227
eQTL-QFAMP_WW-Zm00001d006506	Peak0001	8.6725e-08	INDEL	1.6433e-08	2	210108812	210171343	Expression	Expression	Well_watered	Zm00001d006506
eQTL-QFAMP_WW-Zm00001d006548	Peak0001	8.9696e-08	INDEL	7.7622e-09	2	210485079	210892570	Expression	Expression	Well_watered	Zm00001d006548
eQTL-QFAMP_WW-Zm00001d006608	Peak0001	4.1712e-07	INDEL	9.4725e-09	2	212454420	212475801	Expression	Expression	Well_watered	Zm00001d006608
eQTL-QFAMP_WW-Zm00001d006651	Peak0001	2.4937e-07	INDEL	4.9197e-08	2	213427764	213751059	Expression	Expression	Well_watered	Zm00001d006651
eQTL-QFAMP_WW-Zm00001d006685	Peak0002	8.9189e-07	INDEL	4.2539e-08	2	214488521	214691401	Expression	Expression	Well_watered	Zm00001d006685
eQTL-QFAMP_WW-Zm00001d006711	Peak0001	5.8792e-07	INDEL	4.739e-09	2	214987069	215030293	Expression	Expression	Well_watered	Zm00001d006711
eQTL-QFAMP_WW-Zm00001d006761	Peak0001	8.1509e-08	INDEL	9.2882e-09	2	216120015	216147946	Expression	Expression	Well_watered	Zm00001d006761
eQTL-QFAMP_WW-Zm00001d006813	Peak0001	2.4671e-07	INDEL	4.9668e-08	2	217185780	217292860	Expression	Expression	Well_watered	Zm00001d006813
eQTL-QFAMP_WW-Zm00001d006836	Peak0001	6.5282e-07	INDEL	1.2743e-08	2	217592907	217685138	Expression	Expression	Well_watered	Zm00001d006836
eQTL-QFAMP_WW-Zm00001d006904	Peak0001	8.881e-08	INDEL	2.7484e-08	2	219051566	219218480	Expression	Expression	Well_watered	Zm00001d006904
eQTL-QFAMP_WW-Zm00001d006918	Peak0001	1.0769e-07	INDEL	6.8849e-08	2	219341295	219465514	Expression	Expression	Well_watered	Zm00001d006918
eQTL-QFAMP_WW-Zm00001d007503	Peak0001	1.7276e-07	INDEL	5.9949e-09	2	233384824	233415120	Expression	Expression	Well_watered	Zm00001d007503
eQTL-QFAMP_WW-Zm00001d007801	Peak0001	1.8212e-07	INDEL	5.8979e-08	2	239618964	240390209	Expression	Expression	Well_watered	Zm00001d007801
eQTL-QFAMP_WW-Zm00001d008316	Peak0001	1.0032e-07	INDEL	2.3753e-08	8	4959410	5017220	Expression	Expression	Well_watered	Zm00001d008316
eQTL-QFAMP_WW-Zm00001d008398	Peak0001	8.2432e-07	INDEL	1.2924e-08	8	7234427	7267198	Expression	Expression	Well_watered	Zm00001d008398
eQTL-QFAMP_WW-Zm00001d009640	Peak0001	2.8267e-07	INDEL	1.8917e-08	8	74036269	74214574	Expression	Expression	Well_watered	Zm00001d009640
eQTL-QFAMP_WW-Zm00001d009926	Peak0001	3.8667e-07	INDEL	3.3051e-08	8	88804057	88825669	Expression	Expression	Well_watered	Zm00001d009926
eQTL-QFAMP_WW-Zm00001d010754	Peak0001	1.1392e-07	INDEL	1.3403e-09	8	126882518	126921552	Expression	Expression	Well_watered	Zm00001d010754
eQTL-QFAMP_WW-Zm00001d010823	Peak0001	9.6963e-08	INDEL	6.9651e-08	8	128810567	128907693	Expression	Expression	Well_watered	Zm00001d010823
eQTL-QFAMP_WW-Zm00001d010970	Peak0001	4.1631e-07	INDEL	5.139e-08	8	135633684	135660684	Expression	Expression	Well_watered	Zm00001d010970
eQTL-QFAMP_WW-Zm00001d011166	Peak0001	3.0145e-07	INDEL	6.1457e-08	8	141243686	142130818	Expression	Expression	Well_watered	Zm00001d011166
eQTL-QFAMP_WW-Zm00001d011993	Peak0001	1.2695e-06	INDEL	2.8657e-09	8	165982937	166055258	Expression	Expression	Well_watered	Zm00001d011993
eQTL-QFAMP_WW-Zm00001d012246	Peak0001	9.8439e-08	INDEL	1.4351e-08	8	171411085	171479171	Expression	Expression	Well_watered	Zm00001d012246
eQTL-QFAMP_WW-Zm00001d012277	Peak0001	2.2562e-07	INDEL	5.5598e-08	8	170771149	171092154	Expression	Expression	Well_watered	Zm00001d012277
eQTL-QFAMP_WW-Zm00001d012295	Peak0001	1.1133e-06	INDEL	7.5074e-08	8	172022817	172061018	Expression	Expression	Well_watered	Zm00001d012295
eQTL-QFAMP_WW-Zm00001d012306	Peak0001	8.3505e-08	INDEL	2.2847e-08	8	172142511	172176230	Expression	Expression	Well_watered	Zm00001d012306
eQTL-QFAMP_WW-Zm00001d012323	Peak0002	8.5426e-08	INDEL	2.7205e-09	8	172146818	172172559	Expression	Expression	Well_watered	Zm00001d012323
eQTL-QFAMP_WW-Zm00001d012339	Peak0001	1.0355e-07	INDEL	3.994e-08	8	172068461	172832633	Expression	Expression	Well_watered	Zm00001d012339
eQTL-QFAMP_WW-Zm00001d012445	Peak0002	9.0651e-08	INDEL	5.6544e-08	8	174584385	174645336	Expression	Expression	Well_watered	Zm00001d012445
eQTL-QFAMP_WW-Zm00001d012459	Peak0001	2.1042e-06	INDEL	3.8077e-08	8	174470152	175173469	Expression	Expression	Well_watered	Zm00001d012459
eQTL-QFAMP_WW-Zm00001d012467	Peak0001	1.7029e-07	INDEL	2.7215e-08	8	175037002	175077263	Expression	Expression	Well_watered	Zm00001d012467
eQTL-QFAMP_WW-Zm00001d012472	Peak0002	4.151e-07	INDEL	5.5624e-08	8	175072610	175187669	Expression	Expression	Well_watered	Zm00001d012472
eQTL-QFAMP_WW-Zm00001d012544	Peak0002	1.8848e-06	INDEL	4.7861e-08	8	176365789	176662585	Expression	Expression	Well_watered	Zm00001d012544
eQTL-QFAMP_WW-Zm00001d012635	Peak0001	5.2714e-07	INDEL	2.4131e-08	8	177516015	177561762	Expression	Expression	Well_watered	Zm00001d012635
eQTL-QFAMP_WW-Zm00001d012648	Peak0001	3.0241e-06	INDEL	4.0573e-08	8	177512166	177999561	Expression	Expression	Well_watered	Zm00001d012648
eQTL-QFAMP_WW-Zm00001d012791	Peak0001	8.0353e-08	INDEL	7.3768e-08	8	180219771	180274648	Expression	Expression	Well_watered	Zm00001d012791
eQTL-QFAMP_WW-Zm00001d012797	Peak0002	3.8609e-07	INDEL	4.871e-12	5	352393	424044	Expression	Expression	Well_watered	Zm00001d012797
eQTL-QFAMP_WW-Zm00001d013014	Peak0001	1.4298e-07	INDEL	3.898e-08	5	3147424	3172332	Expression	Expression	Well_watered	Zm00001d013014
eQTL-QFAMP_WW-Zm00001d013031	Peak0001	4.0303e-07	INDEL	2.0065e-09	5	3465526	3499290	Expression	Expression	Well_watered	Zm00001d013031
eQTL-QFAMP_WW-Zm00001d013135	Peak0001	9.7899e-08	INDEL	3.9356e-08	5	5214901	5572800	Expression	Expression	Well_watered	Zm00001d013135
eQTL-QFAMP_WW-Zm00001d013325	Peak0001	8.5278e-08	INDEL	3.1731e-08	5	8354471	8786706	Expression	Expression	Well_watered	Zm00001d013325
eQTL-QFAMP_WW-Zm00001d013492	Peak0001	1.0172e-07	INDEL	1.0013e-08	5	12683461	12713761	Expression	Expression	Well_watered	Zm00001d013492
eQTL-QFAMP_WW-Zm00001d013589	Peak0001	1.0697e-06	INDEL	2.8586e-09	5	14910032	15043959	Expression	Expression	Well_watered	Zm00001d013589
eQTL-QFAMP_WW-Zm00001d013804	Peak0001	5.2e-07	INDEL	1.8112e-08	5	20971808	20993357	Expression	Expression	Well_watered	Zm00001d013804
eQTL-QFAMP_WW-Zm00001d013865	Peak0001	1.0861e-07	INDEL	4.5932e-08	5	23175064	23787993	Expression	Expression	Well_watered	Zm00001d013865
eQTL-QFAMP_WW-Zm00001d014632	Peak0002	5.7587e-07	INDEL	5.3458e-08	5	56427396	57126682	Expression	Expression	Well_watered	Zm00001d014632
eQTL-QFAMP_WW-Zm00001d015020	Peak0002	2.1966e-07	INDEL	6.0712e-08	5	72844501	72866071	Expression	Expression	Well_watered	Zm00001d015020
eQTL-QFAMP_WW-Zm00001d016070	Peak0001	3.0825e-07	INDEL	6.9775e-08	5	142684055	142733623	Expression	Expression	Well_watered	Zm00001d016070
eQTL-QFAMP_WW-Zm00001d016164	Peak0001	9.9093e-08	INDEL	2.9714e-08	5	147941945	147984717	Expression	Expression	Well_watered	Zm00001d016164
eQTL-QFAMP_WW-Zm00001d016358	Peak0001	8.9682e-07	INDEL	3.6182e-08	5	158991171	159044291	Expression	Expression	Well_watered	Zm00001d016358
eQTL-QFAMP_WW-Zm00001d017486	Peak0002	2.2113e-07	INDEL	9.5303e-10	5	197320989	197345114	Expression	Expression	Well_watered	Zm00001d017486
eQTL-QFAMP_WW-Zm00001d017650	Peak0001	2.3878e-07	INDEL	5.064e-10	5	203110641	203187397	Expression	Expression	Well_watered	Zm00001d017650
eQTL-QFAMP_WW-Zm00001d017915	Peak0001	1.3091e-07	INDEL	5.3636e-08	5	210042334	210091309	Expression	Expression	Well_watered	Zm00001d017915
eQTL-QFAMP_WW-Zm00001d018517	Peak0001	2.3951e-07	INDEL	2.06e-13	5	222220661	222367762	Expression	Expression	Well_watered	Zm00001d018517
eQTL-QFAMP_WW-Zm00001d018894	Peak0001	2.0498e-06	INDEL	1.201e-08	7	8544023	8574464	Expression	Expression	Well_watered	Zm00001d018894
eQTL-QFAMP_WW-Zm00001d018931	Peak0001	1.0314e-06	INDEL	5.9388e-08	7	9612365	9836278	Expression	Expression	Well_watered	Zm00001d018931
eQTL-QFAMP_WW-Zm00001d019260	Peak0001	1.9984e-07	INDEL	4.1486e-09	7	24516120	25040659	Expression	Expression	Well_watered	Zm00001d019260
eQTL-QFAMP_WW-Zm00001d020969	Peak0001	1.3634e-07	INDEL	3.5873e-10	7	138137371	138258623	Expression	Expression	Well_watered	Zm00001d020969
eQTL-QFAMP_WW-Zm00001d021046	Peak0001	2.0978e-07	INDEL	4.1519e-08	7	141004444	141038867	Expression	Expression	Well_watered	Zm00001d021046
eQTL-QFAMP_WW-Zm00001d021087	Peak0002	1.4881e-07	INDEL	6.7887e-08	7	143408146	143445034	Expression	Expression	Well_watered	Zm00001d021087
eQTL-QFAMP_WW-Zm00001d021139	Peak0001	1.5789e-07	INDEL	5.3567e-10	7	143617032	143923921	Expression	Expression	Well_watered	Zm00001d021139
eQTL-QFAMP_WW-Zm00001d021866	Peak0001	8.8398e-08	INDEL	2.3389e-08	7	164869168	164899058	Expression	Expression	Well_watered	Zm00001d021866
eQTL-QFAMP_WW-Zm00001d022036	Peak0001	2.1093e-07	INDEL	5.6915e-08	7	168212332	168554174	Expression	Expression	Well_watered	Zm00001d022036
eQTL-QFAMP_WW-Zm00001d022323	Peak0001	2.8507e-07	INDEL	3.5989e-08	7	175369374	175431984	Expression	Expression	Well_watered	Zm00001d022323
eQTL-QFAMP_WW-Zm00001d022551	Peak0001	2.6309e-06	INDEL	2.1266e-08	7	179797124	180013702	Expression	Expression	Well_watered	Zm00001d022551
eQTL-QFAMP_WW-Zm00001d023318	Peak0002	1.9377e-07	INDEL	1.9481e-08	10	2963574	3364318	Expression	Expression	Well_watered	Zm00001d023318
eQTL-QFAMP_WW-Zm00001d023455	Peak0001	1.845e-06	INDEL	4.8767e-09	10	5896742	6308534	Expression	Expression	Well_watered	Zm00001d023455
eQTL-QFAMP_WW-Zm00001d023580	Peak0001	3.3992e-07	INDEL	3.5987e-11	10	10640617	10666015	Expression	Expression	Well_watered	Zm00001d023580
eQTL-QFAMP_WW-Zm00001d023652	Peak0001	3.4177e-07	INDEL	4.8173e-09	10	13305746	13342340	Expression	Expression	Well_watered	Zm00001d023652
eQTL-QFAMP_WW-Zm00001d023652	Peak0002	8.4027e-08	INDEL	3.6329e-08	10	13488571	13533482	Expression	Expression	Well_watered	Zm00001d023652
eQTL-QFAMP_WW-Zm00001d024447	Peak0001	4.1249e-07	INDEL	1.4055e-08	10	71065439	71127865	Expression	Expression	Well_watered	Zm00001d024447
eQTL-QFAMP_WW-Zm00001d025874	Peak0001	9.1632e-07	INDEL	2.298e-09	10	132228674	132468029	Expression	Expression	Well_watered	Zm00001d025874
eQTL-QFAMP_WW-Zm00001d025931	Peak0001	7.9982e-08	INDEL	1.6214e-08	10	133650152	134586654	Expression	Expression	Well_watered	Zm00001d025931
eQTL-QFAMP_WW-Zm00001d026029	Peak0001	8.4005e-06	INDEL	4.151e-08	10	136063041	136417759	Expression	Expression	Well_watered	Zm00001d026029
eQTL-QFAMP_WW-Zm00001d026387	Peak0001	3.9524e-06	INDEL	6.662e-12	10	144840475	144897729	Expression	Expression	Well_watered	Zm00001d026387
eQTL-QFAMP_WW-Zm00001d027242	Peak0001	6.1219e-07	INDEL	4.9791e-08	1	256643	425930	Expression	Expression	Well_watered	Zm00001d027242
eQTL-QFAMP_WW-Zm00001d027516	Peak0001	1.0116e-07	INDEL	6.6612e-08	1	7249388	7305904	Expression	Expression	Well_watered	Zm00001d027516
eQTL-QFAMP_WW-Zm00001d027630	Peak0001	3.5467e-07	INDEL	4.9864e-10	1	9476635	9497780	Expression	Expression	Well_watered	Zm00001d027630
eQTL-QFAMP_WW-Zm00001d028171	Peak0001	5.7442e-06	INDEL	4.7207e-08	1	25140176	25163265	Expression	Expression	Well_watered	Zm00001d028171
eQTL-QFAMP_WW-Zm00001d028505	Peak0001	2.7502e-07	INDEL	3.919e-09	1	37332206	37354342	Expression	Expression	Well_watered	Zm00001d028505
eQTL-QFAMP_WW-Zm00001d028555	Peak0001	5.1516e-07	INDEL	5.8564e-08	1	38905188	39099159	Expression	Expression	Well_watered	Zm00001d028555
eQTL-QFAMP_WW-Zm00001d028613	Peak0003	9.3416e-08	INDEL	7.2272e-08	1	41552285	41582565	Expression	Expression	Well_watered	Zm00001d028613
eQTL-QFAMP_WW-Zm00001d028680	Peak0001	1.3441e-06	INDEL	6.2324e-08	1	42383563	42799472	Expression	Expression	Well_watered	Zm00001d028680
eQTL-QFAMP_WW-Zm00001d029033	Peak0001	8.3694e-07	INDEL	1.5676e-09	1	55367508	55566755	Expression	Expression	Well_watered	Zm00001d029033
eQTL-QFAMP_WW-Zm00001d029039	Peak0001	2.0278e-07	INDEL	6.1474e-08	1	55690308	56146801	Expression	Expression	Well_watered	Zm00001d029039
eQTL-QFAMP_WW-Zm00001d029233	Peak0001	7.8914e-07	INDEL	4.4407e-08	1	63116039	63136375	Expression	Expression	Well_watered	Zm00001d029233
eQTL-QFAMP_WW-Zm00001d029476	Peak0001	3.7253e-07	INDEL	8.2103e-09	1	71986843	73003968	Expression	Expression	Well_watered	Zm00001d029476
eQTL-QFAMP_WW-Zm00001d030132	Peak0002	9.3198e-08	INDEL	3.4797e-08	1	108180596	108219545	Expression	Expression	Well_watered	Zm00001d030132
eQTL-QFAMP_WW-Zm00001d031210	Peak0002	2.3246e-07	INDEL	1.3737e-08	1	182283374	182606200	Expression	Expression	Well_watered	Zm00001d031210
eQTL-QFAMP_WW-Zm00001d031349	Peak0001	1.1335e-07	INDEL	4.547e-09	1	186784374	187469001	Expression	Expression	Well_watered	Zm00001d031349
eQTL-QFAMP_WW-Zm00001d032116	Peak0002	1.116e-07	INDEL	6.7502e-08	1	213605527	213630823	Expression	Expression	Well_watered	Zm00001d032116
eQTL-QFAMP_WW-Zm00001d032204	Peak0001	8.2551e-08	INDEL	5.0567e-08	1	216762615	216811202	Expression	Expression	Well_watered	Zm00001d032204
eQTL-QFAMP_WW-Zm00001d032956	Peak0001	2.7366e-07	INDEL	7.0624e-08	1	244521880	245153577	Expression	Expression	Well_watered	Zm00001d032956
eQTL-QFAMP_WW-Zm00001d033464	Peak0001	1.1585e-07	INDEL	4.6733e-09	1	263431425	263453284	Expression	Expression	Well_watered	Zm00001d033464
eQTL-QFAMP_WW-Zm00001d033636	Peak0002	2.9495e-07	INDEL	2.6142e-08	1	268742137	268798709	Expression	Expression	Well_watered	Zm00001d033636
eQTL-QFAMP_WW-Zm00001d033792	Peak0001	4.6629e-07	INDEL	1.2165e-08	1	273747320	273772902	Expression	Expression	Well_watered	Zm00001d033792
eQTL-QFAMP_WW-Zm00001d034191	Peak0001	1.6901e-07	INDEL	6.5814e-08	1	286156797	286186342	Expression	Expression	Well_watered	Zm00001d034191
eQTL-QFAMP_WW-Zm00001d034425	Peak0001	1.7772e-07	INDEL	1.0945e-09	1	292605985	292675606	Expression	Expression	Well_watered	Zm00001d034425
eQTL-QFAMP_WW-Zm00001d034446	Peak0001	2.5568e-07	INDEL	2.2078e-08	1	293185487	293292129	Expression	Expression	Well_watered	Zm00001d034446
eQTL-QFAMP_WW-Zm00001d034447	Peak0001	1.2985e-07	INDEL	2.5e-13	1	293271967	293411732	Expression	Expression	Well_watered	Zm00001d034447
eQTL-QFAMP_WW-Zm00001d034529	Peak0002	1.0264e-07	INDEL	6.7802e-08	1	295740167	295760753	Expression	Expression	Well_watered	Zm00001d034529
eQTL-QFAMP_WW-Zm00001d034813	Peak0001	7.7795e-07	INDEL	5.6115e-08	1	302777646	302806004	Expression	Expression	Well_watered	Zm00001d034813
eQTL-QFAMP_WW-Zm00001d034852	Peak0001	7.9951e-07	INDEL	5.405e-10	1	303804241	303919159	Expression	Expression	Well_watered	Zm00001d034852
eQTL-QFAMP_WW-Zm00001d034937	Peak0002	9.4061e-08	INDEL	1.5446e-09	1	306152115	306173537	Expression	Expression	Well_watered	Zm00001d034937
eQTL-QFAMP_WW-Zm00001d035019	Peak0001	1.1066e-07	INDEL	6.0646e-08	6	1270903	1436299	Expression	Expression	Well_watered	Zm00001d035019
eQTL-QFAMP_WW-Zm00001d035598	Peak0001	1.4395e-07	INDEL	8.6238e-09	6	35975504	36009719	Expression	Expression	Well_watered	Zm00001d035598
eQTL-QFAMP_WW-Zm00001d035672	Peak0001	3.1991e-07	INDEL	2.2987e-08	6	39864221	41069781	Expression	Expression	Well_watered	Zm00001d035672
eQTL-QFAMP_WW-Zm00001d037018	Peak0001	1.3548e-06	INDEL	6.0065e-08	6	109105338	109443577	Expression	Expression	Well_watered	Zm00001d037018
eQTL-QFAMP_WW-Zm00001d037112	Peak0001	9.0059e-06	INDEL	6.2073e-08	6	112655641	112716035	Expression	Expression	Well_watered	Zm00001d037112
eQTL-QFAMP_WW-Zm00001d037870	Peak0002	1.2407e-07	INDEL	4.1742e-08	6	140375612	140529650	Expression	Expression	Well_watered	Zm00001d037870
eQTL-QFAMP_WW-Zm00001d038526	Peak0002	4.1692e-07	INDEL	4.0802e-08	6	158958401	159360793	Expression	Expression	Well_watered	Zm00001d038526
eQTL-QFAMP_WW-Zm00001d038853	Peak0001	1.3754e-07	INDEL	4.5884e-08	6	165737595	166007892	Expression	Expression	Well_watered	Zm00001d038853
eQTL-QFAMP_WW-Zm00001d038892	Peak0001	8.0961e-08	INDEL	7.5095e-08	6	166499541	166598516	Expression	Expression	Well_watered	Zm00001d038892
eQTL-QFAMP_WW-Zm00001d038944	Peak0001	3.3531e-07	INDEL	1.7304e-08	6	167324239	167453787	Expression	Expression	Well_watered	Zm00001d038944
eQTL-QFAMP_WW-Zm00001d039108	Peak0001	1.345e-06	INDEL	2.304e-08	6	170130050	170359755	Expression	Expression	Well_watered	Zm00001d039108
eQTL-QFAMP_WW-Zm00001d039140	Peak0001	2.848e-06	INDEL	6.2696e-08	6	170953455	170977407	Expression	Expression	Well_watered	Zm00001d039140
eQTL-QFAMP_WW-Zm00001d039158	Peak0001	4.355e-07	INDEL	3.4477e-08	6	171258606	171581814	Expression	Expression	Well_watered	Zm00001d039158
eQTL-QFAMP_WW-Zm00001d039276	Peak0001	9.7486e-07	INDEL	9.3586e-10	3	908814	932594	Expression	Expression	Well_watered	Zm00001d039276
eQTL-QFAMP_WW-Zm00001d039529	Peak0002	1.7732e-07	INDEL	3.9169e-08	3	7280892	7400397	Expression	Expression	Well_watered	Zm00001d039529
eQTL-QFAMP_WW-Zm00001d039595	Peak0001	1.8394e-06	INDEL	4.7631e-08	3	8554727	8674099	Expression	Expression	Well_watered	Zm00001d039595
eQTL-QFAMP_WW-Zm00001d039620	Peak0001	3.9315e-07	INDEL	4.063e-08	3	9205878	9245688	Expression	Expression	Well_watered	Zm00001d039620
eQTL-QFAMP_WW-Zm00001d039648	Peak0001	1.6777e-06	INDEL	9.6508e-09	3	10182928	10398222	Expression	Expression	Well_watered	Zm00001d039648
eQTL-QFAMP_WW-Zm00001d039932	Peak0001	2.7679e-05	INDEL	3.7123e-09	3	19794134	20043750	Expression	Expression	Well_watered	Zm00001d039932
eQTL-QFAMP_WW-Zm00001d040043	Peak0002	1.656e-06	INDEL	1.9309e-09	3	24604104	24627366	Expression	Expression	Well_watered	Zm00001d040043
eQTL-QFAMP_WW-Zm00001d040450	Peak0001	1.2583e-05	INDEL	4.6538e-08	3	43715349	44054872	Expression	Expression	Well_watered	Zm00001d040450
eQTL-QFAMP_WW-Zm00001d041443	Peak0002	4.225e-07	INDEL	5.3965e-08	3	120173055	120194957	Expression	Expression	Well_watered	Zm00001d041443
eQTL-QFAMP_WW-Zm00001d041584	Peak0001	1.1319e-07	INDEL	6.7765e-11	3	128383407	128408406	Expression	Expression	Well_watered	Zm00001d041584
eQTL-QFAMP_WW-Zm00001d042057	Peak0001	6.5474e-06	INDEL	1.6252e-08	3	148961659	148981824	Expression	Expression	Well_watered	Zm00001d042057
eQTL-QFAMP_WW-Zm00001d042134	Peak0004	4.5824e-06	INDEL	2.0383e-09	3	152654460	152761009	Expression	Expression	Well_watered	Zm00001d042134
eQTL-QFAMP_WW-Zm00001d042627	Peak0001	4.064e-06	INDEL	6.5733e-08	3	174456031	174556014	Expression	Expression	Well_watered	Zm00001d042627
eQTL-QFAMP_WW-Zm00001d042975	Peak0001	7.6285e-07	INDEL	5e-15	3	185388879	185901523	Expression	Expression	Well_watered	Zm00001d042975
eQTL-QFAMP_WW-Zm00001d043249	Peak0001	3.5353e-06	INDEL	7.1518e-08	3	193224206	193672000	Expression	Expression	Well_watered	Zm00001d043249
eQTL-QFAMP_WW-Zm00001d043539	Peak0003	1.5756e-07	INDEL	3.7974e-08	3	203542235	203607572	Expression	Expression	Well_watered	Zm00001d043539
eQTL-QFAMP_WW-Zm00001d043787	Peak0001	1.429e-06	INDEL	3.6339e-08	3	210161869	210196505	Expression	Expression	Well_watered	Zm00001d043787
eQTL-QFAMP_WW-Zm00001d043994	Peak0001	6.0311e-06	INDEL	2.3692e-11	3	215938879	216263471	Expression	Expression	Well_watered	Zm00001d043994
eQTL-QFAMP_WW-Zm00001d044549	Peak0002	4.1274e-06	INDEL	7.7499e-08	3	231432273	231453432	Expression	Expression	Well_watered	Zm00001d044549
eQTL-QFAMP_WW-Zm00001d044594	Peak0001	1.5942e-07	INDEL	3.7153e-08	3	232905377	233500226	Expression	Expression	Well_watered	Zm00001d044594
eQTL-QFAMP_WW-Zm00001d044654	Peak0002	1.0106e-07	INDEL	1.776e-08	3	234074153	234441754	Expression	Expression	Well_watered	Zm00001d044654
eQTL-QFAMP_WW-Zm00001d044833	Peak0002	1.6133e-06	INDEL	2.3303e-08	9	4433566	4513159	Expression	Expression	Well_watered	Zm00001d044833
eQTL-QFAMP_WW-Zm00001d044877	Peak0002	1.0695e-07	INDEL	5.3705e-08	9	6320374	6463058	Expression	Expression	Well_watered	Zm00001d044877
eQTL-QFAMP_WW-Zm00001d046142	Peak0002	3.3453e-07	INDEL	5.1384e-08	9	66707044	66730782	Expression	Expression	Well_watered	Zm00001d046142
eQTL-QFAMP_WW-Zm00001d047103	Peak0001	4.0103e-06	INDEL	2.0508e-08	9	118636553	118661997	Expression	Expression	Well_watered	Zm00001d047103
eQTL-QFAMP_WW-Zm00001d047217	Peak0002	1.7893e-07	INDEL	4.125e-10	9	122705780	122727057	Expression	Expression	Well_watered	Zm00001d047217
eQTL-QFAMP_WW-Zm00001d047240	Peak0001	2.2074e-07	INDEL	5.0156e-10	9	123432114	123694852	Expression	Expression	Well_watered	Zm00001d047240
eQTL-QFAMP_WW-Zm00001d047616	Peak0001	6.5931e-07	INDEL	5.7142e-09	9	137007785	137090119	Expression	Expression	Well_watered	Zm00001d047616
eQTL-QFAMP_WW-Zm00001d047877	Peak0001	1.4893e-07	INDEL	1.5088e-08	9	144010510	144103331	Expression	Expression	Well_watered	Zm00001d047877
eQTL-QFAMP_WW-Zm00001d047970	Peak0001	1.2212e-07	INDEL	1.6334e-08	9	146516195	146776177	Expression	Expression	Well_watered	Zm00001d047970
eQTL-QFAMP_WW-Zm00001d048027	Peak0001	2.0538e-07	INDEL	4.9535e-08	9	148189510	148237646	Expression	Expression	Well_watered	Zm00001d048027
eQTL-QFAMP_WW-Zm00001d048117	Peak0002	9.4288e-08	INDEL	3.1846e-08	9	150462391	150486850	Expression	Expression	Well_watered	Zm00001d048117
eQTL-QFAMP_WW-Zm00001d048136	Peak0001	2.2591e-07	INDEL	3.3876e-08	9	150528916	150699217	Expression	Expression	Well_watered	Zm00001d048136
eQTL-QFAMP_WW-Zm00001d048195	Peak0001	2.258e-07	INDEL	1.6173e-08	9	151896472	152415332	Expression	Expression	Well_watered	Zm00001d048195
eQTL-QFAMP_WW-Zm00001d048204	Peak0001	2.9137e-06	INDEL	1.9844e-09	9	152367644	152531281	Expression	Expression	Well_watered	Zm00001d048204
eQTL-QFAMP_WW-Zm00001d048335	Peak0002	7.8437e-08	INDEL	6.9053e-08	9	154415846	154462491	Expression	Expression	Well_watered	Zm00001d048335
eQTL-QFAMP_WW-Zm00001d048669	Peak0001	2.0583e-06	INDEL	8.1079e-09	4	2968641	3208882	Expression	Expression	Well_watered	Zm00001d048669
eQTL-QFAMP_WW-Zm00001d048825	Peak0001	1.2495e-07	INDEL	4.2525e-08	4	6022162	6046118	Expression	Expression	Well_watered	Zm00001d048825
eQTL-QFAMP_WW-Zm00001d049107	Peak0001	1.4573e-07	INDEL	4.1878e-08	4	16162944	16260407	Expression	Expression	Well_watered	Zm00001d049107
eQTL-QFAMP_WW-Zm00001d049161	Peak0001	5.8429e-07	INDEL	5.4877e-08	4	18468465	18533936	Expression	Expression	Well_watered	Zm00001d049161
eQTL-QFAMP_WW-Zm00001d050091	Peak0002	3.3097e-07	INDEL	2.6451e-08	4	65214290	65323756	Expression	Expression	Well_watered	Zm00001d050091
eQTL-QFAMP_WW-Zm00001d050457	Peak0001	4.2428e-06	INDEL	1.227e-08	4	89790555	90077145	Expression	Expression	Well_watered	Zm00001d050457
eQTL-QFAMP_WW-Zm00001d051103	Peak0002	2.3489e-07	INDEL	2.5863e-08	4	142846800	143035634	Expression	Expression	Well_watered	Zm00001d051103
eQTL-QFAMP_WW-Zm00001d051484	Peak0001	1.7494e-05	INDEL	2.035e-08	4	160149386	160252498	Expression	Expression	Well_watered	Zm00001d051484
eQTL-QFAMP_WW-Zm00001d051939	Peak0001	9.2487e-08	INDEL	6.2638e-08	4	174850563	174998215	Expression	Expression	Well_watered	Zm00001d051939
eQTL-QFAMP_WW-Zm00001d052234	Peak0001	5.8908e-05	INDEL	4.8631e-08	4	184175189	184196415	Expression	Expression	Well_watered	Zm00001d052234
eQTL-QFAMP_WW-Zm00001d052333	Peak0001	1.8129e-07	INDEL	7.2937e-08	4	187319044	187362161	Expression	Expression	Well_watered	Zm00001d052333
eQTL-QFAMP_WW-Zm00001d052471	Peak0001	9.3033e-08	INDEL	5.7469e-08	4	190723956	190797619	Expression	Expression	Well_watered	Zm00001d052471
eQTL-QFAMP_WW-Zm00001d052756	Peak0002	9.7719e-08	INDEL	7.4286e-08	4	199945147	199967470	Expression	Expression	Well_watered	Zm00001d052756
eQTL-QFAMP_WW-Zm00001d054084	Peak0001	2.6535e-06	INDEL	3.7831e-08	4	246111993	246139310	Expression	Expression	Well_watered	Zm00001d054084
eQTL-Zm00001d002299	Peak0001	8.3481e-08	INDEL	3.1107e-09	2	9605907	9633021	Expression	Expression	kernel	Zm00001d002299
eQTL-Zm00001d002547	Peak0002	1.0767e-07	INDEL	5.0788e-08	2	15727093	15747412	Expression	Expression	kernel	Zm00001d002547
eQTL-Zm00001d002959	Peak0001	2.502e-07	INDEL	8.7148e-09	2	28089647	28308620	Expression	Expression	kernel	Zm00001d002959
eQTL-Zm00001d002979	Peak0001	1.1751e-06	INDEL	2.1153e-11	2	28342872	29181692	Expression	Expression	kernel	Zm00001d002979
eQTL-Zm00001d003088	Peak0001	8.7452e-08	INDEL	7.6581e-08	2	31789193	31833152	Expression	Expression	kernel	Zm00001d003088
eQTL-Zm00001d003205	Peak0001	1.9875e-07	INDEL	2.0351e-08	2	35414247	35461224	Expression	Expression	kernel	Zm00001d003205
eQTL-Zm00001d003635	Peak0001	1.0186e-07	INDEL	1.2719e-08	2	51972690	52011360	Expression	Expression	kernel	Zm00001d003635
eQTL-Zm00001d004166	Peak0003	8.8351e-08	INDEL	5.1353e-08	2	89325966	89424405	Expression	Expression	kernel	Zm00001d004166
eQTL-Zm00001d004921	Peak0001	1.9867e-07	INDEL	1.388e-08	2	148630638	148651018	Expression	Expression	kernel	Zm00001d004921
eQTL-Zm00001d005383	Peak0001	8.1421e-08	INDEL	9.6723e-11	2	171256703	171286744	Expression	Expression	kernel	Zm00001d005383
eQTL-Zm00001d005439	Peak0001	1.3372e-07	INDEL	5.5466e-08	2	174125055	174198849	Expression	Expression	kernel	Zm00001d005439
eQTL-Zm00001d005457	Peak0003	7.954e-07	INDEL	6.0531e-08	2	175081904	175111033	Expression	Expression	kernel	Zm00001d005457
eQTL-Zm00001d005788	Peak0001	6.4471e-07	INDEL	3.8411e-08	2	187920662	189223743	Expression	Expression	kernel	Zm00001d005788
eQTL-Zm00001d005822	Peak0002	9.6706e-08	INDEL	7.3671e-08	2	190552111	190590885	Expression	Expression	kernel	Zm00001d005822
eQTL-Zm00001d005850	Peak0001	2.1528e-07	INDEL	3.3877e-08	2	189854705	189878733	Expression	Expression	kernel	Zm00001d005850
eQTL-Zm00001d005989	Peak0001	2.7203e-06	INDEL	1.9694e-08	2	194016339	194550773	Expression	Expression	kernel	Zm00001d005989
eQTL-Zm00001d006300	Peak0001	5.1732e-07	INDEL	4.233e-08	2	203984876	204334291	Expression	Expression	kernel	Zm00001d006300
eQTL-Zm00001d006397	Peak0001	1.8344e-07	INDEL	5.9891e-08	2	206389007	206642856	Expression	Expression	kernel	Zm00001d006397
eQTL-Zm00001d007199	Peak0001	1.0389e-07	INDEL	2.9094e-08	2	224445405	224754946	Expression	Expression	kernel	Zm00001d007199
eQTL-Zm00001d007437	Peak0002	1.0686e-07	INDEL	1.7816e-09	2	232499598	232537615	Expression	Expression	kernel	Zm00001d007437
eQTL-Zm00001d008296	Peak0001	1.2993e-05	INDEL	8.4314e-09	8	4464111	4559046	Expression	Expression	kernel	Zm00001d008296
eQTL-Zm00001d008325	Peak0001	1.116e-06	INDEL	1.0054e-10	8	5204465	5230356	Expression	Expression	kernel	Zm00001d008325
eQTL-Zm00001d008857	Peak0001	2.0675e-06	INDEL	2.163e-08	8	23266711	23372242	Expression	Expression	kernel	Zm00001d008857
eQTL-Zm00001d009932	Peak0001	2.3735e-07	INDEL	5.4509e-08	8	89722352	89812769	Expression	Expression	kernel	Zm00001d009932
eQTL-Zm00001d009949	Peak0003	6.3454e-06	INDEL	2.578e-10	8	92543897	92601328	Expression	Expression	kernel	Zm00001d009949
eQTL-Zm00001d010756	Peak0002	9.637e-07	INDEL	1.2038e-08	8	127815670	127842006	Expression	Expression	kernel	Zm00001d010756
eQTL-Zm00001d011410	Peak0001	4.4089e-07	INDEL	2.9268e-08	8	149498667	149551390	Expression	Expression	kernel	Zm00001d011410
eQTL-Zm00001d012508	Peak0003	1.1626e-07	INDEL	7.1274e-09	8	176053151	176113280	Expression	Expression	kernel	Zm00001d012508
eQTL-Zm00001d012563	Peak0001	2.459e-07	INDEL	5.9034e-09	8	176638713	176694733	Expression	Expression	kernel	Zm00001d012563
eQTL-Zm00001d012691	Peak0001	2.6786e-07	INDEL	1.3207e-08	8	177861924	178721660	Expression	Expression	kernel	Zm00001d012691
eQTL-Zm00001d012712	Peak0001	7.4246e-07	INDEL	1.8394e-09	8	179054377	179172678	Expression	Expression	kernel	Zm00001d012712
eQTL-Zm00001d012899	Peak0001	3.189e-06	INDEL	1.1058e-08	5	1495444	2208164	Expression	Expression	kernel	Zm00001d012899
eQTL-Zm00001d012925	Peak0001	9.7196e-07	INDEL	5.4123e-09	5	1597597	2210177	Expression	Expression	kernel	Zm00001d012925
eQTL-Zm00001d013146	Peak0001	2.9452e-07	INDEL	7.4665e-08	5	5400046	5462900	Expression	Expression	kernel	Zm00001d013146
eQTL-Zm00001d013277	Peak0001	8.1293e-07	INDEL	1.1798e-08	5	7605838	7707692	Expression	Expression	kernel	Zm00001d013277
eQTL-Zm00001d014329	Peak0001	2.7624e-07	INDEL	4.3127e-08	5	41091930	41116122	Expression	Expression	kernel	Zm00001d014329
eQTL-Zm00001d014919	Peak0002	1.1067e-06	INDEL	4.0548e-09	5	68303215	68735019	Expression	Expression	kernel	Zm00001d014919
eQTL-Zm00001d015057	Peak0001	8.3299e-08	INDEL	3.7635e-08	5	73421276	73786883	Expression	Expression	kernel	Zm00001d015057
eQTL-Zm00001d015107	Peak0001	8.6121e-08	INDEL	4.9279e-08	5	75024008	75075482	Expression	Expression	kernel	Zm00001d015107
eQTL-Zm00001d015217	Peak0001	8.3e-07	INDEL	7.5703e-10	5	79865808	80081786	Expression	Expression	kernel	Zm00001d015217
eQTL-Zm00001d016488	Peak0001	1.3451e-07	INDEL	6.1885e-08	5	164541481	164608342	Expression	Expression	kernel	Zm00001d016488
eQTL-Zm00001d016865	Peak0001	2.3659e-07	INDEL	6.229e-08	5	178221746	178265609	Expression	Expression	kernel	Zm00001d016865
eQTL-Zm00001d017032	Peak0001	8.2285e-08	INDEL	1.8996e-09	5	182994715	183241200	Expression	Expression	kernel	Zm00001d017032
eQTL-Zm00001d017375	Peak0002	2.6383e-06	INDEL	6.125e-08	5	193862113	193899594	Expression	Expression	kernel	Zm00001d017375
eQTL-Zm00001d017644	Peak0001	3.8568e-05	INDEL	6.1447e-08	5	202742705	202988454	Expression	Expression	kernel	Zm00001d017644
eQTL-Zm00001d017725	Peak0002	2.4773e-07	INDEL	6.0792e-08	5	205168117	205203060	Expression	Expression	kernel	Zm00001d017725
eQTL-Zm00001d017919	Peak0001	1.4689e-07	INDEL	2.7845e-08	5	210077581	210111067	Expression	Expression	kernel	Zm00001d017919
eQTL-Zm00001d018645	Peak0001	9.9264e-06	INDEL	9.9504e-09	7	1534791	1566308	Expression	Expression	kernel	Zm00001d018645
eQTL-Zm00001d019555	Peak0001	8.385e-08	INDEL	2.0445e-08	7	42044364	42576115	Expression	Expression	kernel	Zm00001d019555
eQTL-Zm00001d020017	Peak0001	1.0105e-07	INDEL	1.1255e-08	7	85201131	85224875	Expression	Expression	kernel	Zm00001d020017
eQTL-Zm00001d020538	Peak0001	2.1099e-07	INDEL	7.7156e-08	7	121380074	121408104	Expression	Expression	kernel	Zm00001d020538
eQTL-Zm00001d021316	Peak0002	1.9387e-06	INDEL	1.8858e-08	7	148688977	148770134	Expression	Expression	kernel	Zm00001d021316
eQTL-Zm00001d021480	Peak0001	3.1995e-07	INDEL	5.3459e-10	7	153333637	153395171	Expression	Expression	kernel	Zm00001d021480
eQTL-Zm00001d021489	Peak0001	8.8491e-08	INDEL	9.4919e-09	7	153730145	153884495	Expression	Expression	kernel	Zm00001d021489
eQTL-Zm00001d021793	Peak0001	2.2428e-07	INDEL	6.9694e-08	7	162962384	163535150	Expression	Expression	kernel	Zm00001d021793
eQTL-Zm00001d022130	Peak0001	2.6707e-07	INDEL	1.2443e-08	7	170823240	170959380	Expression	Expression	kernel	Zm00001d022130
eQTL-Zm00001d022538	Peak0001	1.5097e-07	INDEL	3.3418e-08	7	179269945	180288124	Expression	Expression	kernel	Zm00001d022538
eQTL-Zm00001d023227	Peak0002	6.8786e-07	INDEL	2.7632e-08	10	1443029	1480737	Expression	Expression	kernel	Zm00001d023227
eQTL-Zm00001d023324	Peak0001	1.3271e-06	INDEL	4.122e-10	10	2585337	3642695	Expression	Expression	kernel	Zm00001d023324
eQTL-Zm00001d023346	Peak0001	1.0978e-06	INDEL	8.6496e-09	10	3790357	3930672	Expression	Expression	kernel	Zm00001d023346
eQTL-Zm00001d023456	Peak0001	2.5402e-06	INDEL	2.2152e-08	10	6082297	6309120	Expression	Expression	kernel	Zm00001d023456
eQTL-Zm00001d023472	Peak0001	4.7096e-07	INDEL	3.038e-08	10	6625384	6654033	Expression	Expression	kernel	Zm00001d023472
eQTL-Zm00001d023740	Peak0001	1.8111e-07	INDEL	8.3959e-10	10	18078994	18637154	Expression	Expression	kernel	Zm00001d023740
eQTL-Zm00001d023858	Peak0001	7.5529e-07	INDEL	6.8582e-08	10	24885014	24928859	Expression	Expression	kernel	Zm00001d023858
eQTL-Zm00001d024676	Peak0001	9.5078e-08	INDEL	6.0312e-08	10	83243914	83383927	Expression	Expression	kernel	Zm00001d024676
eQTL-Zm00001d024900	Peak0001	5.367e-07	INDEL	7.5121e-08	10	93578991	93725743	Expression	Expression	kernel	Zm00001d024900
eQTL-Zm00001d026076	Peak0001	6.1731e-07	INDEL	3.3854e-08	10	137683573	138061750	Expression	Expression	kernel	Zm00001d026076
eQTL-Zm00001d026353	Peak0001	1.375e-07	INDEL	4.9032e-08	10	144146541	144180523	Expression	Expression	kernel	Zm00001d026353
eQTL-Zm00001d027492	Peak0001	1.4246e-07	INDEL	2.4955e-08	1	6516190	6571070	Expression	Expression	kernel	Zm00001d027492
eQTL-Zm00001d027992	Peak0001	1.1713e-07	INDEL	1.6199e-08	1	19584193	19605743	Expression	Expression	kernel	Zm00001d027992
eQTL-Zm00001d028465	Peak0001	9.1016e-07	INDEL	5.8751e-08	1	35499709	36057145	Expression	Expression	kernel	Zm00001d028465
eQTL-Zm00001d029179	Peak0001	2.5892e-07	INDEL	1.8637e-08	1	60763524	61282190	Expression	Expression	kernel	Zm00001d029179
eQTL-Zm00001d029922	Peak0001	2.3385e-07	INDEL	4.7589e-08	1	94466177	94587825	Expression	Expression	kernel	Zm00001d029922
eQTL-Zm00001d031351	Peak0003	8.3813e-08	INDEL	7.0063e-08	1	186780649	186801773	Expression	Expression	kernel	Zm00001d031351
eQTL-Zm00001d031375	Peak0001	5.3002e-06	INDEL	2.9686e-09	1	186988652	187491398	Expression	Expression	kernel	Zm00001d031375
eQTL-Zm00001d031379	Peak0001	3.5817e-07	INDEL	2.509e-12	1	186932240	187087722	Expression	Expression	kernel	Zm00001d031379
eQTL-Zm00001d032048	Peak0001	1.1467e-07	INDEL	3.2776e-09	1	210685078	210720448	Expression	Expression	kernel	Zm00001d032048
eQTL-Zm00001d033710	Peak0001	1.337e-07	INDEL	6.8178e-09	1	271933438	271967334	Expression	Expression	kernel	Zm00001d033710
eQTL-Zm00001d034157	Peak0001	8.0076e-08	INDEL	4.7458e-09	1	284683022	284713395	Expression	Expression	kernel	Zm00001d034157
eQTL-Zm00001d034482	Peak0001	1.4542e-06	INDEL	2.8288e-08	1	293725903	294265012	Expression	Expression	kernel	Zm00001d034482
eQTL-Zm00001d034782	Peak0003	2.2349e-07	INDEL	3.8107e-08	1	302700720	302759074	Expression	Expression	kernel	Zm00001d034782
eQTL-Zm00001d035479	Peak0001	9.5655e-07	INDEL	1.441e-08	6	28043952	28136433	Expression	Expression	kernel	Zm00001d035479
eQTL-Zm00001d035665	Peak0001	3.1981e-07	INDEL	1.1499e-08	6	39060754	39348676	Expression	Expression	kernel	Zm00001d035665
eQTL-Zm00001d036304	Peak0002	9.9182e-08	INDEL	4.232e-09	6	83412699	83439379	Expression	Expression	kernel	Zm00001d036304
eQTL-Zm00001d036452	Peak0001	2.119e-07	INDEL	5.6813e-08	6	89047905	89094624	Expression	Expression	kernel	Zm00001d036452
eQTL-Zm00001d036837	Peak0001	2.1216e-07	INDEL	5.2357e-08	6	103337714	103397258	Expression	Expression	kernel	Zm00001d036837
eQTL-Zm00001d037107	Peak0001	4.2708e-07	INDEL	6.55e-08	6	112372132	112466211	Expression	Expression	kernel	Zm00001d037107
eQTL-Zm00001d037289	Peak0001	3.0608e-07	INDEL	6.6175e-10	6	119509110	119538038	Expression	Expression	kernel	Zm00001d037289
eQTL-Zm00001d037370	Peak0001	4.0983e-07	INDEL	5.4108e-08	6	122799549	123939119	Expression	Expression	kernel	Zm00001d037370
eQTL-Zm00001d038034	Peak0001	1.7289e-07	INDEL	5.0926e-08	6	144798948	144882172	Expression	Expression	kernel	Zm00001d038034
eQTL-Zm00001d038177	Peak0001	1.3153e-07	INDEL	4.8492e-08	6	150201852	150762000	Expression	Expression	kernel	Zm00001d038177
eQTL-Zm00001d039045	Peak0001	1.9327e-07	INDEL	3.6947e-08	6	168816644	169400355	Expression	Expression	kernel	Zm00001d039045
eQTL-Zm00001d039121	Peak0002	3.6168e-07	INDEL	4.7189e-11	6	170228679	170543784	Expression	Expression	kernel	Zm00001d039121
eQTL-Zm00001d039297	Peak0001	1.2424e-06	INDEL	5.6787e-09	3	1208281	1861698	Expression	Expression	kernel	Zm00001d039297
eQTL-Zm00001d039335	Peak0001	1.9413e-07	INDEL	1.8778e-10	3	2005600	2064107	Expression	Expression	kernel	Zm00001d039335
eQTL-Zm00001d039539	Peak0001	8.5006e-08	INDEL	4.9328e-08	3	6553728	6680310	Expression	Expression	kernel	Zm00001d039539
eQTL-Zm00001d039574	Peak0001	4.5785e-06	INDEL	3.116e-08	3	8152662	8194099	Expression	Expression	kernel	Zm00001d039574
eQTL-Zm00001d039895	Peak0001	2.0812e-07	INDEL	6.4274e-08	3	17529172	17762888	Expression	Expression	kernel	Zm00001d039895
eQTL-Zm00001d040426	Peak0001	8.5194e-08	INDEL	1.5026e-08	3	42854823	42955231	Expression	Expression	kernel	Zm00001d040426
eQTL-Zm00001d041362	Peak0001	2.7819e-07	INDEL	2.8683e-08	3	114003840	114382549	Expression	Expression	kernel	Zm00001d041362
eQTL-Zm00001d041732	Peak0001	1.5577e-07	INDEL	1.9859e-08	3	135466989	135488145	Expression	Expression	kernel	Zm00001d041732
eQTL-Zm00001d041794	Peak0001	1.4027e-07	INDEL	3.0247e-08	3	138216022	138423540	Expression	Expression	kernel	Zm00001d041794
eQTL-Zm00001d042697	Peak0001	3.3842e-07	INDEL	3.221e-08	3	177328498	177351444	Expression	Expression	kernel	Zm00001d042697
eQTL-Zm00001d042723	Peak0001	9.2856e-08	INDEL	6.9728e-09	3	178089722	178937454	Expression	Expression	kernel	Zm00001d042723
eQTL-Zm00001d042776	Peak0002	2.2935e-07	INDEL	3.4762e-08	3	179863498	179917236	Expression	Expression	kernel	Zm00001d042776
eQTL-Zm00001d042892	Peak0002	7.0909e-07	INDEL	1.0129e-08	3	183452847	183676987	Expression	Expression	kernel	Zm00001d042892
eQTL-Zm00001d042906	Peak0001	1.1609e-06	INDEL	3.7917e-11	3	183559152	183591381	Expression	Expression	kernel	Zm00001d042906
eQTL-Zm00001d042952	Peak0002	1.3727e-07	INDEL	3.9828e-08	3	184704624	184729491	Expression	Expression	kernel	Zm00001d042952
eQTL-Zm00001d043103	Peak0001	4.1687e-05	INDEL	7.9224e-10	3	189148912	189337541	Expression	Expression	kernel	Zm00001d043103
eQTL-Zm00001d043423	Peak0002	3.5166e-07	INDEL	7.1847e-08	3	199149677	199171713	Expression	Expression	kernel	Zm00001d043423
eQTL-Zm00001d043591	Peak0001	1.5904e-05	INDEL	2.0591e-08	3	204479066	204521151	Expression	Expression	kernel	Zm00001d043591
eQTL-Zm00001d044701	Peak0001	1.9113e-07	INDEL	3.7066e-08	3	235204668	235234695	Expression	Expression	kernel	Zm00001d044701
eQTL-Zm00001d045105	Peak0001	1.1084e-06	INDEL	5.8758e-11	9	12423244	13429198	Expression	Expression	kernel	Zm00001d045105
eQTL-Zm00001d045375	Peak0001	8.2509e-08	INDEL	7.5185e-08	9	19048353	19090091	Expression	Expression	kernel	Zm00001d045375
eQTL-Zm00001d045711	Peak0003	1.2468e-07	INDEL	1.2925e-08	9	35370613	35558389	Expression	Expression	kernel	Zm00001d045711
eQTL-Zm00001d046223	Peak0001	7.2507e-07	INDEL	5.532e-08	9	72071550	72124503	Expression	Expression	kernel	Zm00001d046223
eQTL-Zm00001d046748	Peak0002	8.2684e-08	INDEL	3.6193e-08	9	105159592	105260596	Expression	Expression	kernel	Zm00001d046748
eQTL-Zm00001d046751	Peak0002	9.431e-06	INDEL	5.8786e-08	9	104366797	104390539	Expression	Expression	kernel	Zm00001d046751
eQTL-Zm00001d046801	Peak0002	5.8273e-07	INDEL	8.4111e-09	9	106877578	106921247	Expression	Expression	kernel	Zm00001d046801
eQTL-Zm00001d048121	Peak0001	3.0862e-07	INDEL	6.1264e-08	9	150463318	150497894	Expression	Expression	kernel	Zm00001d048121
eQTL-Zm00001d048370	Peak0002	1.0037e-07	INDEL	1.8343e-08	9	155434010	155468954	Expression	Expression	kernel	Zm00001d048370
eQTL-Zm00001d048637	Peak0002	1.1519e-07	INDEL	5.4679e-08	4	2421554	3205412	Expression	Expression	kernel	Zm00001d048637
eQTL-Zm00001d048639	Peak0001	1.2456e-06	INDEL	7.7136e-09	4	1511282	1872942	Expression	Expression	kernel	Zm00001d048639
eQTL-Zm00001d048730	Peak0002	2.2118e-07	INDEL	8.3707e-09	4	4138766	4161328	Expression	Expression	kernel	Zm00001d048730
eQTL-Zm00001d048770	Peak0001	1.3246e-07	INDEL	1.3891e-10	4	5207690	5280992	Expression	Expression	kernel	Zm00001d048770
eQTL-Zm00001d049631	Peak0001	2.6712e-07	INDEL	8.0641e-09	4	37967623	38150031	Expression	Expression	kernel	Zm00001d049631
eQTL-Zm00001d049692	Peak0002	2.4331e-07	INDEL	3.1124e-08	4	40419723	40474508	Expression	Expression	kernel	Zm00001d049692
eQTL-Zm00001d049792	Peak0003	1.2106e-07	INDEL	4.9892e-08	4	45367911	45389760	Expression	Expression	kernel	Zm00001d049792
eQTL-Zm00001d050490	Peak0001	3.7359e-06	INDEL	2.5908e-08	4	93355663	93526642	Expression	Expression	kernel	Zm00001d050490
eQTL-Zm00001d050644	Peak0001	7.9239e-08	INDEL	3.7334e-09	4	108082738	109504042	Expression	Expression	kernel	Zm00001d050644
eQTL-Zm00001d051435	Peak0002	1.0066e-07	INDEL	2.5907e-08	4	159162868	159282277	Expression	Expression	kernel	Zm00001d051435
eQTL-Zm00001d051567	Peak0001	1.8952e-07	INDEL	7.4214e-08	4	162639418	162665329	Expression	Expression	kernel	Zm00001d051567
eQTL-Zm00001d051723	Peak0001	1.0956e-07	INDEL	5.2264e-09	4	167116456	167328347	Expression	Expression	kernel	Zm00001d051723
eQTL-Zm00001d052068	Peak0001	1.5493e-06	INDEL	3.9597e-08	4	178350257	178518978	Expression	Expression	kernel	Zm00001d052068
eQTL-Zm00001d052120	Peak0001	1.2677e-07	INDEL	3.7181e-08	4	180304364	180331010	Expression	Expression	kernel	Zm00001d052120
eQTL-Zm00001d052395	Peak0001	6.4747e-07	INDEL	6.9933e-08	4	189757338	190075426	Expression	Expression	kernel	Zm00001d052395
eQTL-Zm00001d052783	Peak0001	1.8531e-07	INDEL	4.4411e-08	4	200730116	200800905	Expression	Expression	kernel	Zm00001d052783
eQTL-Zm00001d052939	Peak0001	7.1815e-07	INDEL	3.6481e-08	4	205501643	205658500	Expression	Expression	kernel	Zm00001d052939
eQTL-Zm00001d053839	Peak0001	9.7079e-08	INDEL	1.0967e-11	4	241966683	242149146	Expression	Expression	kernel	Zm00001d053839
eQTL-Zm00001d054054	Peak0001	6.3763e-07	INDEL	7.6942e-09	4	245569850	245647481	Expression	Expression	kernel	Zm00001d054054
eQTL-leaf-Zm00001d001830	Peak0001	1.016e-06	INDEL	7.3026e-10	2	1552695	1575287	Expression	Expression	leaf	Zm00001d001830
eQTL-leaf-Zm00001d001880	Peak0001	2.2031e-07	INDEL	5.6174e-08	2	2245955	2275428	Expression	Expression	leaf	Zm00001d001880
eQTL-leaf-Zm00001d001915	Peak0002	1.6398e-07	INDEL	5.2747e-10	2	2805098	3088562	Expression	Expression	leaf	Zm00001d001915
eQTL-leaf-Zm00001d001953	Peak0001	3.1061e-06	INDEL	1.4834e-09	2	3398299	3572073	Expression	Expression	leaf	Zm00001d001953
eQTL-leaf-Zm00001d001968	Peak0001	1.4413e-07	INDEL	4.356e-08	2	3607288	3675945	Expression	Expression	leaf	Zm00001d001968
eQTL-leaf-Zm00001d001984	Peak0001	1.5885e-07	INDEL	1.5069e-08	2	3588484	3770390	Expression	Expression	leaf	Zm00001d001984
eQTL-leaf-Zm00001d001994	Peak0001	5.1093e-07	INDEL	6.7895e-09	2	4062054	4083591	Expression	Expression	leaf	Zm00001d001994
eQTL-leaf-Zm00001d001996	Peak0001	1.9625e-07	INDEL	3.0643e-08	2	4066206	4240660	Expression	Expression	leaf	Zm00001d001996
eQTL-leaf-Zm00001d002021	Peak0001	7.1673e-06	INDEL	4.5241e-10	2	4312320	4562905	Expression	Expression	leaf	Zm00001d002021
eQTL-leaf-Zm00001d002063	Peak0001	1.5032e-07	INDEL	1.9563e-08	2	5166840	5205584	Expression	Expression	leaf	Zm00001d002063
eQTL-leaf-Zm00001d002125	Peak0001	1.2658e-07	INDEL	5.1127e-08	2	6090852	6320011	Expression	Expression	leaf	Zm00001d002125
eQTL-leaf-Zm00001d002277	Peak0001	1.0028e-07	INDEL	1.2005e-08	2	9086653	9333491	Expression	Expression	leaf	Zm00001d002277
eQTL-leaf-Zm00001d002390	Peak0001	9.078e-08	INDEL	1.1236e-10	2	11672204	11699223	Expression	Expression	leaf	Zm00001d002390
eQTL-leaf-Zm00001d002391	Peak0001	7.2209e-07	INDEL	1.6188e-08	2	11315674	12574642	Expression	Expression	leaf	Zm00001d002391
eQTL-leaf-Zm00001d002934	Peak0001	1.8595e-07	INDEL	8.4891e-09	2	26135965	27159202	Expression	Expression	leaf	Zm00001d002934
eQTL-leaf-Zm00001d002979	Peak0001	1.074e-07	INDEL	1.97e-13	2	28493568	28762367	Expression	Expression	leaf	Zm00001d002979
eQTL-leaf-Zm00001d003023	Peak0001	1.7925e-07	INDEL	6.3486e-08	2	29723815	29774684	Expression	Expression	leaf	Zm00001d003023
eQTL-leaf-Zm00001d003038	Peak0001	1.1272e-07	INDEL	7.6831e-08	2	30330268	30713754	Expression	Expression	leaf	Zm00001d003038
eQTL-leaf-Zm00001d003358	Peak0002	2.1918e-06	INDEL	1.1696e-08	2	41625070	41786589	Expression	Expression	leaf	Zm00001d003358
eQTL-leaf-Zm00001d003411	Peak0001	3.5688e-07	INDEL	2.7321e-08	2	43299176	43469006	Expression	Expression	leaf	Zm00001d003411
eQTL-leaf-Zm00001d003468	Peak0001	2.391e-06	INDEL	7.1765e-10	2	45206659	45248761	Expression	Expression	leaf	Zm00001d003468
eQTL-leaf-Zm00001d003491	Peak0001	1.4307e-07	INDEL	7.3913e-08	2	45746409	45905211	Expression	Expression	leaf	Zm00001d003491
eQTL-leaf-Zm00001d003797	Peak0001	9.4102e-08	INDEL	7.7198e-08	2	59215602	59239878	Expression	Expression	leaf	Zm00001d003797
eQTL-leaf-Zm00001d004172	Peak0001	1.6129e-07	INDEL	2.927e-08	2	88571493	89391313	Expression	Expression	leaf	Zm00001d004172
eQTL-leaf-Zm00001d004259	Peak0003	1.1065e-07	INDEL	2.2889e-08	2	97834560	97909438	Expression	Expression	leaf	Zm00001d004259
eQTL-leaf-Zm00001d004458	Peak0001	6.5291e-07	INDEL	1.2306e-08	2	112701940	112726024	Expression	Expression	leaf	Zm00001d004458
eQTL-leaf-Zm00001d004478	Peak0001	3.4734e-07	INDEL	1.4465e-08	2	113700062	114847446	Expression	Expression	leaf	Zm00001d004478
eQTL-leaf-Zm00001d004810	Peak0001	2.7698e-07	INDEL	1.8247e-08	2	140733830	140787277	Expression	Expression	leaf	Zm00001d004810
eQTL-leaf-Zm00001d005092	Peak0003	1.8513e-07	INDEL	4.7428e-08	2	158049004	158079824	Expression	Expression	leaf	Zm00001d005092
eQTL-leaf-Zm00001d005241	Peak0001	1.6667e-06	INDEL	4.7729e-08	2	165333852	165539106	Expression	Expression	leaf	Zm00001d005241
eQTL-leaf-Zm00001d005648	Peak0001	2.0012e-07	INDEL	5.2056e-08	2	181873256	181921588	Expression	Expression	leaf	Zm00001d005648
eQTL-leaf-Zm00001d005780	Peak0001	8.2208e-08	INDEL	6.3433e-08	2	187118532	187460303	Expression	Expression	leaf	Zm00001d005780
eQTL-leaf-Zm00001d006022	Peak0001	5.0009e-05	INDEL	3.102e-10	2	195296216	195436444	Expression	Expression	leaf	Zm00001d006022
eQTL-leaf-Zm00001d006033	Peak0001	1.5996e-07	INDEL	7.345e-08	2	195578295	195889326	Expression	Expression	leaf	Zm00001d006033
eQTL-leaf-Zm00001d006327	Peak0002	8.6455e-08	INDEL	2.2292e-09	2	204605962	204898803	Expression	Expression	leaf	Zm00001d006327
eQTL-leaf-Zm00001d006511	Peak0001	8.5213e-08	INDEL	2.4171e-08	2	210392077	210527213	Expression	Expression	leaf	Zm00001d006511
eQTL-leaf-Zm00001d006787	Peak0001	1.4777e-07	INDEL	6.0118e-08	2	216567980	216687774	Expression	Expression	leaf	Zm00001d006787
eQTL-leaf-Zm00001d006880	Peak0002	2.1963e-07	INDEL	7.6868e-08	2	219164414	219305474	Expression	Expression	leaf	Zm00001d006880
eQTL-leaf-Zm00001d007077	Peak0001	3.8128e-07	INDEL	4.1555e-08	2	221749622	221777139	Expression	Expression	leaf	Zm00001d007077
eQTL-leaf-Zm00001d007084	Peak0001	9.8367e-07	INDEL	2.1536e-08	2	221849767	221928748	Expression	Expression	leaf	Zm00001d007084
eQTL-leaf-Zm00001d007300	Peak0002	1.7189e-07	INDEL	7.0215e-08	2	227428412	227452711	Expression	Expression	leaf	Zm00001d007300
eQTL-leaf-Zm00001d007716	Peak0002	1.1294e-07	INDEL	4.6927e-11	2	238033151	238254351	Expression	Expression	leaf	Zm00001d007716
eQTL-leaf-Zm00001d007835	Peak0002	7.4165e-07	INDEL	6.1965e-08	2	241397873	241418603	Expression	Expression	leaf	Zm00001d007835
eQTL-leaf-Zm00001d007862	Peak0001	9.3619e-08	INDEL	2.5093e-08	2	241096045	241136889	Expression	Expression	leaf	Zm00001d007862
eQTL-leaf-Zm00001d007869	Peak0001	1.8415e-07	INDEL	1.1484e-08	2	241340582	241480710	Expression	Expression	leaf	Zm00001d007869
eQTL-leaf-Zm00001d008178	Peak0001	8.6104e-08	INDEL	6.2952e-09	8	515700	562319	Expression	Expression	leaf	Zm00001d008178
eQTL-leaf-Zm00001d008312	Peak0001	7.5123e-07	INDEL	1.4221e-08	8	4823430	4998064	Expression	Expression	leaf	Zm00001d008312
eQTL-leaf-Zm00001d008587	Peak0001	8.9932e-07	INDEL	1.9521e-08	8	13603434	13699895	Expression	Expression	leaf	Zm00001d008587
eQTL-leaf-Zm00001d008781	Peak0002	7.8585e-07	INDEL	2.0714e-08	8	20362743	20784656	Expression	Expression	leaf	Zm00001d008781
eQTL-leaf-Zm00001d008817	Peak0001	1.5337e-07	INDEL	2.4953e-09	8	21489335	21522868	Expression	Expression	leaf	Zm00001d008817
eQTL-leaf-Zm00001d009631	Peak0001	3.7282e-06	INDEL	2.7636e-10	8	73830852	73944863	Expression	Expression	leaf	Zm00001d009631
eQTL-leaf-Zm00001d009912	Peak0002	1.2589e-06	INDEL	6.4839e-08	8	89367258	89473125	Expression	Expression	leaf	Zm00001d009912
eQTL-leaf-Zm00001d011363	Peak0001	2.1383e-07	INDEL	6.073e-08	8	148349397	148612617	Expression	Expression	leaf	Zm00001d011363
eQTL-leaf-Zm00001d011519	Peak0001	3.1897e-07	INDEL	3.5668e-08	8	153370902	153399442	Expression	Expression	leaf	Zm00001d011519
eQTL-leaf-Zm00001d011919	Peak0001	1.6573e-07	INDEL	7.88e-13	8	164535025	164605219	Expression	Expression	leaf	Zm00001d011919
eQTL-leaf-Zm00001d011938	Peak0001	8.4346e-08	INDEL	6.785e-08	8	164155104	164177478	Expression	Expression	leaf	Zm00001d011938
eQTL-leaf-Zm00001d012228	Peak0001	5.2259e-07	INDEL	5.753e-09	8	170442210	170471744	Expression	Expression	leaf	Zm00001d012228
eQTL-leaf-Zm00001d012312	Peak0001	1.0638e-07	INDEL	4.9921e-10	8	172186905	172265692	Expression	Expression	leaf	Zm00001d012312
eQTL-leaf-Zm00001d012323	Peak0001	3.2778e-07	INDEL	2.5266e-08	8	172147523	173430404	Expression	Expression	leaf	Zm00001d012323
eQTL-leaf-Zm00001d012353	Peak0001	4.9462e-07	INDEL	1.7547e-08	8	172829244	172971158	Expression	Expression	leaf	Zm00001d012353
eQTL-leaf-Zm00001d012467	Peak0001	2.3191e-07	INDEL	1.5399e-08	8	175050683	175088603	Expression	Expression	leaf	Zm00001d012467
eQTL-leaf-Zm00001d012480	Peak0002	1.7729e-07	INDEL	1.1945e-08	8	175065800	175094059	Expression	Expression	leaf	Zm00001d012480
eQTL-leaf-Zm00001d012499	Peak0001	1.0506e-06	INDEL	9.6544e-10	8	175504227	175538705	Expression	Expression	leaf	Zm00001d012499
eQTL-leaf-Zm00001d012513	Peak0001	2.8599e-05	INDEL	7.3903e-09	8	175589419	175897180	Expression	Expression	leaf	Zm00001d012513
eQTL-leaf-Zm00001d012869	Peak0001	8.5772e-08	INDEL	2.0211e-09	5	1365431	1575367	Expression	Expression	leaf	Zm00001d012869
eQTL-leaf-Zm00001d012891	Peak0002	1.7865e-07	INDEL	2.0156e-09	5	1610484	1727374	Expression	Expression	leaf	Zm00001d012891
eQTL-leaf-Zm00001d012909	Peak0001	3.8585e-07	INDEL	1.3263e-08	5	1871478	1988478	Expression	Expression	leaf	Zm00001d012909
eQTL-leaf-Zm00001d013023	Peak0002	1.6967e-06	INDEL	4.5131e-08	5	3404374	3962384	Expression	Expression	leaf	Zm00001d013023
eQTL-leaf-Zm00001d013195	Peak0001	1.1611e-07	INDEL	7.2559e-08	5	5444566	5771998	Expression	Expression	leaf	Zm00001d013195
eQTL-leaf-Zm00001d013402	Peak0001	5.487e-07	INDEL	4.3075e-08	5	9513993	9905866	Expression	Expression	leaf	Zm00001d013402
eQTL-leaf-Zm00001d013402	Peak0002	9.8612e-08	INDEL	4.9718e-08	5	10251880	10286102	Expression	Expression	leaf	Zm00001d013402
eQTL-leaf-Zm00001d013548	Peak0002	8.7737e-08	INDEL	5.8887e-09	5	14073575	14097252	Expression	Expression	leaf	Zm00001d013548
eQTL-leaf-Zm00001d013658	Peak0001	6.4792e-07	INDEL	7.1466e-08	5	16514034	16537905	Expression	Expression	leaf	Zm00001d013658
eQTL-leaf-Zm00001d013937	Peak0001	9.078e-08	INDEL	4.5194e-08	5	24995300	25019496	Expression	Expression	leaf	Zm00001d013937
eQTL-leaf-Zm00001d013992	Peak0001	1.592e-06	INDEL	3.4036e-08	5	27694101	27820468	Expression	Expression	leaf	Zm00001d013992
eQTL-leaf-Zm00001d014968	Peak0001	1.0354e-07	INDEL	5.0855e-08	5	70359061	70470498	Expression	Expression	leaf	Zm00001d014968
eQTL-leaf-Zm00001d015026	Peak0001	3.0529e-07	INDEL	4.0592e-08	5	72687387	72731722	Expression	Expression	leaf	Zm00001d015026
eQTL-leaf-Zm00001d015605	Peak0002	6.6247e-07	INDEL	6.2061e-08	5	101009496	101070855	Expression	Expression	leaf	Zm00001d015605
eQTL-leaf-Zm00001d015747	Peak0001	1.3397e-07	INDEL	5.2504e-08	5	115745529	116886948	Expression	Expression	leaf	Zm00001d015747
eQTL-leaf-Zm00001d016101	Peak0002	1.6708e-07	INDEL	3.6966e-08	5	145046008	145254835	Expression	Expression	leaf	Zm00001d016101
eQTL-leaf-Zm00001d016286	Peak0002	1.8101e-07	INDEL	7.2412e-08	5	155818065	155845561	Expression	Expression	leaf	Zm00001d016286
eQTL-leaf-Zm00001d017294	Peak0001	1.6129e-07	INDEL	5.767e-12	5	191997576	192026212	Expression	Expression	leaf	Zm00001d017294
eQTL-leaf-Zm00001d017347	Peak0001	3.0487e-07	INDEL	5.4569e-08	5	193470515	193502337	Expression	Expression	leaf	Zm00001d017347
eQTL-leaf-Zm00001d017353	Peak0001	1.1932e-06	INDEL	3.3613e-11	5	193481006	193691896	Expression	Expression	leaf	Zm00001d017353
eQTL-leaf-Zm00001d017435	Peak0001	3.1873e-07	INDEL	6.2529e-08	5	195825575	195881217	Expression	Expression	leaf	Zm00001d017435
eQTL-leaf-Zm00001d017441	Peak0002	8.7827e-08	INDEL	1.8298e-08	5	196279668	196451935	Expression	Expression	leaf	Zm00001d017441
eQTL-leaf-Zm00001d017449	Peak0001	1.5874e-07	INDEL	1.8195e-08	5	195180348	195393569	Expression	Expression	leaf	Zm00001d017449
eQTL-leaf-Zm00001d017651	Peak0001	2.2962e-07	INDEL	2.0733e-08	5	203107695	203159004	Expression	Expression	leaf	Zm00001d017651
eQTL-leaf-Zm00001d017756	Peak0003	9.9585e-08	INDEL	3.3874e-08	5	206867774	206890025	Expression	Expression	leaf	Zm00001d017756
eQTL-leaf-Zm00001d017766	Peak0001	1.0918e-07	INDEL	5.9481e-08	5	206234112	206262261	Expression	Expression	leaf	Zm00001d017766
eQTL-leaf-Zm00001d017941	Peak0002	1.1576e-07	INDEL	4.6396e-08	5	210396632	210416845	Expression	Expression	leaf	Zm00001d017941
eQTL-leaf-Zm00001d017955	Peak0001	1.1124e-07	INDEL	4.4043e-08	5	210773315	210878622	Expression	Expression	leaf	Zm00001d017955
eQTL-leaf-Zm00001d017964	Peak0001	1.069e-07	INDEL	1.1355e-08	5	210912958	211460066	Expression	Expression	leaf	Zm00001d017964
eQTL-leaf-Zm00001d018127	Peak0002	2.497e-07	INDEL	6.0296e-08	5	214946739	215103616	Expression	Expression	leaf	Zm00001d018127
eQTL-leaf-Zm00001d018659	Peak0002	1.0761e-07	INDEL	6.2069e-10	7	2039975	2094359	Expression	Expression	leaf	Zm00001d018659
eQTL-leaf-Zm00001d018787	Peak0001	1.8776e-07	INDEL	2.3753e-08	7	4952724	5228565	Expression	Expression	leaf	Zm00001d018787
eQTL-leaf-Zm00001d018810	Peak0001	2.5505e-07	INDEL	4.0285e-10	7	5731648	5856053	Expression	Expression	leaf	Zm00001d018810
eQTL-leaf-Zm00001d018867	Peak0001	1.6555e-07	INDEL	1.636e-08	7	7833416	7857423	Expression	Expression	leaf	Zm00001d018867
eQTL-leaf-Zm00001d018903	Peak0003	2.396e-07	INDEL	4.9555e-08	7	9126101	9231152	Expression	Expression	leaf	Zm00001d018903
eQTL-leaf-Zm00001d018908	Peak0001	4.9851e-07	INDEL	2.682e-08	7	8750843	9904913	Expression	Expression	leaf	Zm00001d018908
eQTL-leaf-Zm00001d019207	Peak0001	1.1795e-07	INDEL	8.2423e-09	7	21918458	22115691	Expression	Expression	leaf	Zm00001d019207
eQTL-leaf-Zm00001d019479	Peak0001	3.0333e-06	INDEL	4.6142e-08	7	35911050	36233308	Expression	Expression	leaf	Zm00001d019479
eQTL-leaf-Zm00001d020002	Peak0002	1.0778e-07	INDEL	1.1827e-08	7	85187313	85421093	Expression	Expression	leaf	Zm00001d020002
eQTL-leaf-Zm00001d020139	Peak0001	1.465e-07	INDEL	5.0661e-08	7	95537235	95578258	Expression	Expression	leaf	Zm00001d020139
eQTL-leaf-Zm00001d020479	Peak0002	9.894e-07	INDEL	6.4517e-08	7	118288900	118564365	Expression	Expression	leaf	Zm00001d020479
eQTL-leaf-Zm00001d020686	Peak0001	7.8433e-08	INDEL	7.5603e-08	7	128306639	128427626	Expression	Expression	leaf	Zm00001d020686
eQTL-leaf-Zm00001d020764	Peak0001	3.8576e-07	INDEL	5.6788e-08	7	131391831	131996686	Expression	Expression	leaf	Zm00001d020764
eQTL-leaf-Zm00001d020861	Peak0001	1.0844e-06	INDEL	3.9e-14	7	134890808	134927549	Expression	Expression	leaf	Zm00001d020861
eQTL-leaf-Zm00001d020886	Peak0002	1.6315e-07	INDEL	5.2775e-10	7	135390621	135479550	Expression	Expression	leaf	Zm00001d020886
eQTL-leaf-Zm00001d020950	Peak0001	1.3407e-07	INDEL	3.2661e-08	7	137420294	137503044	Expression	Expression	leaf	Zm00001d020950
eQTL-leaf-Zm00001d021139	Peak0001	2.3578e-05	INDEL	1.1897e-08	7	143849621	143889196	Expression	Expression	leaf	Zm00001d021139
eQTL-leaf-Zm00001d021358	Peak0002	3.5129e-07	INDEL	3.1999e-08	7	150518746	150703178	Expression	Expression	leaf	Zm00001d021358
eQTL-leaf-Zm00001d021404	Peak0001	1.0769e-07	INDEL	9.8927e-09	7	151318217	151488678	Expression	Expression	leaf	Zm00001d021404
eQTL-leaf-Zm00001d021690	Peak0001	2.0159e-07	INDEL	1.2055e-08	7	159939437	160271434	Expression	Expression	leaf	Zm00001d021690
eQTL-leaf-Zm00001d021708	Peak0003	1.016e-07	INDEL	1.1174e-08	7	161346411	161367520	Expression	Expression	leaf	Zm00001d021708
eQTL-leaf-Zm00001d021761	Peak0002	9.3253e-08	INDEL	3.2658e-08	7	162502677	162988732	Expression	Expression	leaf	Zm00001d021761
eQTL-leaf-Zm00001d021850	Peak0001	9.679e-07	INDEL	5.3165e-09	7	164159303	164836357	Expression	Expression	leaf	Zm00001d021850
eQTL-leaf-Zm00001d021930	Peak0001	1.1591e-07	INDEL	2.9404e-08	7	166036924	166092218	Expression	Expression	leaf	Zm00001d021930
eQTL-leaf-Zm00001d022177	Peak0001	1.7401e-07	INDEL	2.0315e-08	7	171742900	171929448	Expression	Expression	leaf	Zm00001d022177
eQTL-leaf-Zm00001d022206	Peak0001	9.4769e-08	INDEL	3.293e-09	7	172831822	172862200	Expression	Expression	leaf	Zm00001d022206
eQTL-leaf-Zm00001d022343	Peak0002	9.9049e-08	INDEL	1.6301e-08	7	175884105	175926878	Expression	Expression	leaf	Zm00001d022343
eQTL-leaf-Zm00001d022551	Peak0002	1.216e-07	INDEL	3.7464e-08	7	179737244	179851329	Expression	Expression	leaf	Zm00001d022551
eQTL-leaf-Zm00001d022622	Peak0001	1.9502e-07	INDEL	5.7228e-08	7	181171103	181203653	Expression	Expression	leaf	Zm00001d022622
eQTL-leaf-Zm00001d023300	Peak0001	5.8702e-07	INDEL	2.6018e-08	10	2346294	2375290	Expression	Expression	leaf	Zm00001d023300
eQTL-leaf-Zm00001d023371	Peak0002	8.8616e-08	INDEL	8.0043e-10	10	4147699	4248708	Expression	Expression	leaf	Zm00001d023371
eQTL-leaf-Zm00001d024179	Peak0002	1.6258e-07	INDEL	1.4976e-09	10	53654254	53788665	Expression	Expression	leaf	Zm00001d024179
eQTL-leaf-Zm00001d024211	Peak0001	2.4838e-07	INDEL	2.7386e-08	10	55737778	55992387	Expression	Expression	leaf	Zm00001d024211
eQTL-leaf-Zm00001d024661	Peak0001	5.9237e-07	INDEL	1.389e-09	10	82495531	82590697	Expression	Expression	leaf	Zm00001d024661
eQTL-leaf-Zm00001d024701	Peak0001	1.3515e-07	INDEL	1.0893e-08	10	84109695	84143298	Expression	Expression	leaf	Zm00001d024701
eQTL-leaf-Zm00001d024941	Peak0002	2.7654e-07	INDEL	2.1186e-09	10	96009777	96115062	Expression	Expression	leaf	Zm00001d024941
eQTL-leaf-Zm00001d025286	Peak0001	8.9878e-08	INDEL	1.978e-08	10	112384602	112408229	Expression	Expression	leaf	Zm00001d025286
eQTL-leaf-Zm00001d025916	Peak0001	1.0602e-06	INDEL	4.9986e-08	10	133629727	133759120	Expression	Expression	leaf	Zm00001d025916
eQTL-leaf-Zm00001d025931	Peak0001	3.1394e-06	INDEL	3.4298e-08	10	133028815	134092695	Expression	Expression	leaf	Zm00001d025931
eQTL-leaf-Zm00001d026113	Peak0001	2.9386e-07	INDEL	4.868e-08	10	138699713	138731638	Expression	Expression	leaf	Zm00001d026113
eQTL-leaf-Zm00001d026131	Peak0001	1.2812e-06	INDEL	4.3753e-08	10	139308336	139378166	Expression	Expression	leaf	Zm00001d026131
eQTL-leaf-Zm00001d026368	Peak0001	5.7077e-07	INDEL	1.6115e-08	10	144090184	144455122	Expression	Expression	leaf	Zm00001d026368
eQTL-leaf-Zm00001d026370	Peak0003	2.4441e-07	INDEL	4.7304e-08	10	145301694	145334045	Expression	Expression	leaf	Zm00001d026370
eQTL-leaf-Zm00001d026457	Peak0001	5.9828e-06	INDEL	6.4676e-08	10	146095928	146256537	Expression	Expression	leaf	Zm00001d026457
eQTL-leaf-Zm00001d026522	Peak0002	1.511e-06	INDEL	4.7124e-08	10	148379951	148407137	Expression	Expression	leaf	Zm00001d026522
eQTL-leaf-Zm00001d026542	Peak0001	9.8562e-08	INDEL	2.6767e-09	10	147793775	148058830	Expression	Expression	leaf	Zm00001d026542
eQTL-leaf-Zm00001d026572	Peak0001	1.4703e-06	INDEL	4.8656e-09	10	147343584	147779863	Expression	Expression	leaf	Zm00001d026572
eQTL-leaf-Zm00001d026600	Peak0001	2.5835e-07	INDEL	7.5717e-09	10	148660993	148769541	Expression	Expression	leaf	Zm00001d026600
eQTL-leaf-Zm00001d026703	Peak0001	9.4307e-08	INDEL	6.5367e-08	10	150348357	150504073	Expression	Expression	leaf	Zm00001d026703
eQTL-leaf-Zm00001d027375	Peak0001	2.053e-07	INDEL	4.3157e-08	1	4116260	4667826	Expression	Expression	leaf	Zm00001d027375
eQTL-leaf-Zm00001d027466	Peak0001	8.1739e-07	INDEL	3.1542e-08	1	5878371	5956436	Expression	Expression	leaf	Zm00001d027466
eQTL-leaf-Zm00001d027683	Peak0001	3.6873e-07	INDEL	3.7072e-08	1	11087904	11141772	Expression	Expression	leaf	Zm00001d027683
eQTL-leaf-Zm00001d027874	Peak0001	5.327e-07	INDEL	2.8712e-08	1	15959416	16365659	Expression	Expression	leaf	Zm00001d027874
eQTL-leaf-Zm00001d028161	Peak0001	3.9654e-06	INDEL	9.5662e-09	1	24660008	24703602	Expression	Expression	leaf	Zm00001d028161
eQTL-leaf-Zm00001d028185	Peak0001	2.4892e-07	INDEL	2.4944e-08	1	25717451	26049340	Expression	Expression	leaf	Zm00001d028185
eQTL-leaf-Zm00001d028231	Peak0001	8.1242e-08	INDEL	4.6814e-08	1	27397603	27960614	Expression	Expression	leaf	Zm00001d028231
eQTL-leaf-Zm00001d028338	Peak0001	9.6792e-07	INDEL	2.2331e-08	1	31330620	31365386	Expression	Expression	leaf	Zm00001d028338
eQTL-leaf-Zm00001d028484	Peak0001	8.885e-08	INDEL	7.1115e-08	1	36498716	36602428	Expression	Expression	leaf	Zm00001d028484
eQTL-leaf-Zm00001d028721	Peak0001	3.9482e-07	INDEL	5.3648e-08	1	44163282	44437159	Expression	Expression	leaf	Zm00001d028721
eQTL-leaf-Zm00001d028806	Peak0001	2.3042e-06	INDEL	2.6888e-08	1	46943591	47222799	Expression	Expression	leaf	Zm00001d028806
eQTL-leaf-Zm00001d028962	Peak0001	5.9309e-07	INDEL	1.8369e-09	1	53017003	53040004	Expression	Expression	leaf	Zm00001d028962
eQTL-leaf-Zm00001d029246	Peak0002	5.1453e-07	INDEL	6.5668e-08	1	63971946	64048216	Expression	Expression	leaf	Zm00001d029246
eQTL-leaf-Zm00001d029339	Peak0001	1.8515e-07	INDEL	3.3232e-08	1	66502867	66580508	Expression	Expression	leaf	Zm00001d029339
eQTL-leaf-Zm00001d029392	Peak0002	7.6596e-07	INDEL	5.4718e-10	1	68498579	69183543	Expression	Expression	leaf	Zm00001d029392
eQTL-leaf-Zm00001d029599	Peak0001	9.9112e-08	INDEL	1.8812e-09	1	78528914	78665672	Expression	Expression	leaf	Zm00001d029599
eQTL-leaf-Zm00001d029815	Peak0002	8.2334e-07	INDEL	6.4799e-08	1	88427775	88471707	Expression	Expression	leaf	Zm00001d029815
eQTL-leaf-Zm00001d030282	Peak0001	1.0739e-07	INDEL	3.9061e-08	1	118462528	118890674	Expression	Expression	leaf	Zm00001d030282
eQTL-leaf-Zm00001d031327	Peak0001	7.7719e-08	INDEL	1.3864e-09	1	186043526	186093589	Expression	Expression	leaf	Zm00001d031327
eQTL-leaf-Zm00001d031668	Peak0003	1.6537e-07	INDEL	4.3254e-08	1	198765661	198850545	Expression	Expression	leaf	Zm00001d031668
eQTL-leaf-Zm00001d031802	Peak0001	1.0331e-07	INDEL	1.8414e-08	1	202175563	202225616	Expression	Expression	leaf	Zm00001d031802
eQTL-leaf-Zm00001d031851	Peak0002	1.0971e-07	INDEL	1.2962e-08	1	205026389	205135981	Expression	Expression	leaf	Zm00001d031851
eQTL-leaf-Zm00001d031883	Peak0002	9.2955e-08	INDEL	5.6795e-09	1	205608058	205629176	Expression	Expression	leaf	Zm00001d031883
eQTL-leaf-Zm00001d031926	Peak0001	1.9986e-06	INDEL	4.2496e-08	1	206863163	207523006	Expression	Expression	leaf	Zm00001d031926
eQTL-leaf-Zm00001d031992	Peak0002	1.2159e-06	INDEL	2.5038e-08	1	208933389	209036634	Expression	Expression	leaf	Zm00001d031992
eQTL-leaf-Zm00001d032459	Peak0001	1.8118e-07	INDEL	4.9845e-08	1	227359091	227517292	Expression	Expression	leaf	Zm00001d032459
eQTL-leaf-Zm00001d032625	Peak0001	7.6743e-06	INDEL	4.4877e-08	1	232325843	232389736	Expression	Expression	leaf	Zm00001d032625
eQTL-leaf-Zm00001d032649	Peak0001	1.2369e-07	INDEL	1.4571e-08	1	233048076	233145505	Expression	Expression	leaf	Zm00001d032649
eQTL-leaf-Zm00001d032691	Peak0001	9.4791e-08	INDEL	3.0443e-08	1	234738139	234853784	Expression	Expression	leaf	Zm00001d032691
eQTL-leaf-Zm00001d033056	Peak0002	1.102e-07	INDEL	3.874e-08	1	248879219	248902826	Expression	Expression	leaf	Zm00001d033056
eQTL-leaf-Zm00001d033082	Peak0002	8.5323e-08	INDEL	1.2027e-08	1	250165024	250191425	Expression	Expression	leaf	Zm00001d033082
eQTL-leaf-Zm00001d033099	Peak0002	2.7887e-07	INDEL	1.4898e-08	1	250265005	250314188	Expression	Expression	leaf	Zm00001d033099
eQTL-leaf-Zm00001d033671	Peak0001	7.6501e-07	INDEL	6.3173e-08	1	270281660	270492348	Expression	Expression	leaf	Zm00001d033671
eQTL-leaf-Zm00001d033746	Peak0001	2.0953e-07	INDEL	6.7453e-08	1	272681641	272716742	Expression	Expression	leaf	Zm00001d033746
eQTL-leaf-Zm00001d033957	Peak0001	1.2748e-07	INDEL	1.7407e-08	1	279267663	279771841	Expression	Expression	leaf	Zm00001d033957
eQTL-leaf-Zm00001d033985	Peak0001	2.1674e-07	INDEL	2.2793e-09	1	279927283	280672833	Expression	Expression	leaf	Zm00001d033985
eQTL-leaf-Zm00001d034112	Peak0001	1.4207e-07	INDEL	4.3722e-09	1	284077329	284414622	Expression	Expression	leaf	Zm00001d034112
eQTL-leaf-Zm00001d034404	Peak0001	2.8239e-06	INDEL	1.49e-08	1	291825124	291882264	Expression	Expression	leaf	Zm00001d034404
eQTL-leaf-Zm00001d034425	Peak0001	4.2965e-07	INDEL	8.5945e-09	1	292616596	292643534	Expression	Expression	leaf	Zm00001d034425
eQTL-leaf-Zm00001d034468	Peak0002	9.7792e-08	INDEL	4.2943e-08	1	293737220	293864248	Expression	Expression	leaf	Zm00001d034468
eQTL-leaf-Zm00001d034503	Peak0001	1.788e-06	INDEL	5.7235e-08	1	294078064	294110886	Expression	Expression	leaf	Zm00001d034503
eQTL-leaf-Zm00001d034760	Peak0001	3.7305e-07	INDEL	3.9297e-08	1	300721025	301521592	Expression	Expression	leaf	Zm00001d034760
eQTL-leaf-Zm00001d034807	Peak0001	1.1444e-07	INDEL	2.18e-08	1	302470480	302558295	Expression	Expression	leaf	Zm00001d034807
eQTL-leaf-Zm00001d034852	Peak0001	2.1417e-07	INDEL	1.408e-12	1	303646943	303940756	Expression	Expression	leaf	Zm00001d034852
eQTL-leaf-Zm00001d034867	Peak0003	8.7629e-08	INDEL	9.732e-12	1	304240633	304307241	Expression	Expression	leaf	Zm00001d034867
eQTL-leaf-Zm00001d034883	Peak0001	8.5519e-08	INDEL	1.249e-08	1	304628141	304670810	Expression	Expression	leaf	Zm00001d034883
eQTL-leaf-Zm00001d034887	Peak0001	1.3246e-07	INDEL	1.9029e-08	1	304710169	304736263	Expression	Expression	leaf	Zm00001d034887
eQTL-leaf-Zm00001d034946	Peak0001	3.9345e-07	INDEL	5.0824e-08	1	306049429	306463753	Expression	Expression	leaf	Zm00001d034946
eQTL-leaf-Zm00001d035409	Peak0001	2.2463e-06	INDEL	2.1406e-08	6	24345635	24725384	Expression	Expression	leaf	Zm00001d035409
eQTL-leaf-Zm00001d035519	Peak0001	2.0545e-07	INDEL	2.3883e-08	6	30221191	30497242	Expression	Expression	leaf	Zm00001d035519
eQTL-leaf-Zm00001d036403	Peak0001	1.3482e-07	INDEL	6.099e-08	6	86949871	87002054	Expression	Expression	leaf	Zm00001d036403
eQTL-leaf-Zm00001d036507	Peak0001	9.7239e-07	INDEL	5.9381e-08	6	90889614	90940732	Expression	Expression	leaf	Zm00001d036507
eQTL-leaf-Zm00001d036558	Peak0001	1.257e-07	INDEL	2.7636e-08	6	92008364	92037047	Expression	Expression	leaf	Zm00001d036558
eQTL-leaf-Zm00001d036875	Peak0002	1.3984e-06	INDEL	2.2787e-08	6	105391373	106181265	Expression	Expression	leaf	Zm00001d036875
eQTL-leaf-Zm00001d036879	Peak0001	8.3703e-08	INDEL	1.4099e-08	6	106450040	106474437	Expression	Expression	leaf	Zm00001d036879
eQTL-leaf-Zm00001d037034	Peak0001	1.6954e-07	INDEL	7.5189e-08	6	108972950	109853461	Expression	Expression	leaf	Zm00001d037034
eQTL-leaf-Zm00001d037036	Peak0001	2.4429e-07	INDEL	2.5163e-08	6	109814393	109853946	Expression	Expression	leaf	Zm00001d037036
eQTL-leaf-Zm00001d037118	Peak0001	1.006e-07	INDEL	6.3697e-08	6	113070851	113121418	Expression	Expression	leaf	Zm00001d037118
eQTL-leaf-Zm00001d037485	Peak0002	3.2756e-07	INDEL	2.4391e-08	6	127094361	127127941	Expression	Expression	leaf	Zm00001d037485
eQTL-leaf-Zm00001d037551	Peak0001	3.0543e-07	INDEL	8.5216e-09	6	129099929	129173562	Expression	Expression	leaf	Zm00001d037551
eQTL-leaf-Zm00001d038065	Peak0003	1.3952e-07	INDEL	6.1654e-08	6	146898606	146923348	Expression	Expression	leaf	Zm00001d038065
eQTL-leaf-Zm00001d038071	Peak0001	2.6725e-07	INDEL	5.4453e-08	6	145904891	146007630	Expression	Expression	leaf	Zm00001d038071
eQTL-leaf-Zm00001d038196	Peak0001	6.8199e-07	INDEL	5.9562e-09	6	151065834	151278161	Expression	Expression	leaf	Zm00001d038196
eQTL-leaf-Zm00001d038304	Peak0001	8.9228e-08	INDEL	5.3324e-08	6	153970244	154065677	Expression	Expression	leaf	Zm00001d038304
eQTL-leaf-Zm00001d038688	Peak0001	1.2355e-07	INDEL	5.9391e-08	6	162340203	162634382	Expression	Expression	leaf	Zm00001d038688
eQTL-leaf-Zm00001d038780	Peak0001	8.9586e-08	INDEL	2.22e-13	6	164273227	164662406	Expression	Expression	leaf	Zm00001d038780
eQTL-leaf-Zm00001d038810	Peak0001	1.5309e-06	INDEL	1.8651e-08	6	164881574	164916690	Expression	Expression	leaf	Zm00001d038810
eQTL-leaf-Zm00001d038819	Peak0003	2.3811e-07	INDEL	6.6176e-08	6	165809481	165897353	Expression	Expression	leaf	Zm00001d038819
eQTL-leaf-Zm00001d038848	Peak0001	7.6225e-07	INDEL	1.3222e-09	6	165728271	165750319	Expression	Expression	leaf	Zm00001d038848
eQTL-leaf-Zm00001d038884	Peak0001	1.1601e-06	INDEL	2.0617e-11	6	166324332	166361530	Expression	Expression	leaf	Zm00001d038884
eQTL-leaf-Zm00001d039058	Peak0001	1.642e-07	INDEL	3.719e-09	6	168758110	169022293	Expression	Expression	leaf	Zm00001d039058
eQTL-leaf-Zm00001d039064	Peak0001	7.4239e-07	INDEL	3.5983e-08	6	169423177	169475807	Expression	Expression	leaf	Zm00001d039064
eQTL-leaf-Zm00001d039119	Peak0001	1.8008e-06	INDEL	4.6914e-08	6	170342905	170411851	Expression	Expression	leaf	Zm00001d039119
eQTL-leaf-Zm00001d039190	Peak0001	9.2667e-07	INDEL	7.2337e-08	6	172201011	172258040	Expression	Expression	leaf	Zm00001d039190
eQTL-leaf-Zm00001d039311	Peak0001	2.3387e-06	INDEL	5.6919e-09	3	1311695	1485294	Expression	Expression	leaf	Zm00001d039311
eQTL-leaf-Zm00001d039343	Peak0002	2.2671e-07	INDEL	7.7327e-08	3	2266696	2521680	Expression	Expression	leaf	Zm00001d039343
eQTL-leaf-Zm00001d039375	Peak0001	4.3562e-07	INDEL	4.3107e-08	3	2273091	2790458	Expression	Expression	leaf	Zm00001d039375
eQTL-leaf-Zm00001d039387	Peak0002	2.8851e-06	INDEL	3.5566e-09	3	3134339	3187920	Expression	Expression	leaf	Zm00001d039387
eQTL-leaf-Zm00001d039460	Peak0005	1.095e-07	INDEL	2.231e-08	3	4987466	5026713	Expression	Expression	leaf	Zm00001d039460
eQTL-leaf-Zm00001d039465	Peak0001	2.9165e-07	INDEL	9.663e-12	3	5007805	5500587	Expression	Expression	leaf	Zm00001d039465
eQTL-leaf-Zm00001d039517	Peak0002	1.9424e-07	INDEL	1.2323e-08	3	6889714	6941527	Expression	Expression	leaf	Zm00001d039517
eQTL-leaf-Zm00001d039887	Peak0001	4.4258e-05	INDEL	5.0477e-08	3	17622255	17995673	Expression	Expression	leaf	Zm00001d039887
eQTL-leaf-Zm00001d040034	Peak0001	1.1672e-07	INDEL	6.6406e-08	3	23248000	23443432	Expression	Expression	leaf	Zm00001d040034
eQTL-leaf-Zm00001d040621	Peak0001	1.1219e-07	INDEL	4.7689e-08	3	54354987	54379056	Expression	Expression	leaf	Zm00001d040621
eQTL-leaf-Zm00001d040752	Peak0001	9.7218e-08	INDEL	1.4866e-08	3	63571393	63595783	Expression	Expression	leaf	Zm00001d040752
eQTL-leaf-Zm00001d041871	Peak0001	2.9355e-07	INDEL	3.7329e-08	3	141615547	141725574	Expression	Expression	leaf	Zm00001d041871
eQTL-leaf-Zm00001d041963	Peak0002	3.4517e-07	INDEL	8.5135e-10	3	146269480	146299373	Expression	Expression	leaf	Zm00001d041963
eQTL-leaf-Zm00001d042135	Peak0002	8.1006e-08	INDEL	3.999e-08	3	152603146	152776469	Expression	Expression	leaf	Zm00001d042135
eQTL-leaf-Zm00001d042276	Peak0001	2.2865e-06	INDEL	1.2615e-09	3	158555796	158635565	Expression	Expression	leaf	Zm00001d042276
eQTL-leaf-Zm00001d042286	Peak0001	1.3205e-06	INDEL	6.9248e-08	3	158978524	159092956	Expression	Expression	leaf	Zm00001d042286
eQTL-leaf-Zm00001d042534	Peak0001	1.7012e-06	INDEL	3.2138e-08	3	171042932	171197758	Expression	Expression	leaf	Zm00001d042534
eQTL-leaf-Zm00001d042632	Peak0001	8.1761e-08	INDEL	1.7339e-09	3	174657468	174760342	Expression	Expression	leaf	Zm00001d042632
eQTL-leaf-Zm00001d042717	Peak0001	2.8008e-06	INDEL	1.3557e-09	3	178082239	178243104	Expression	Expression	leaf	Zm00001d042717
eQTL-leaf-Zm00001d042961	Peak0001	1.349e-07	INDEL	3.7483e-08	3	184859460	185090445	Expression	Expression	leaf	Zm00001d042961
eQTL-leaf-Zm00001d042975	Peak0001	9.0332e-06	INDEL	7.5e-12	3	185571078	185596601	Expression	Expression	leaf	Zm00001d042975
eQTL-leaf-Zm00001d043031	Peak0001	9.5305e-08	INDEL	2.9941e-09	3	187042579	187184129	Expression	Expression	leaf	Zm00001d043031
eQTL-leaf-Zm00001d043149	Peak0001	1.3584e-06	INDEL	5.3992e-08	3	190147562	190218032	Expression	Expression	leaf	Zm00001d043149
eQTL-leaf-Zm00001d043741	Peak0001	5.3794e-07	INDEL	7.6493e-08	3	208563247	209016346	Expression	Expression	leaf	Zm00001d043741
eQTL-leaf-Zm00001d043776	Peak0001	3.4727e-07	INDEL	7.3545e-08	3	209727846	209831516	Expression	Expression	leaf	Zm00001d043776
eQTL-leaf-Zm00001d043784	Peak0002	4.4776e-07	INDEL	1.816e-08	3	210152240	210195531	Expression	Expression	leaf	Zm00001d043784
eQTL-leaf-Zm00001d043994	Peak0001	6.208e-07	INDEL	2.7039e-10	3	215939173	215961312	Expression	Expression	leaf	Zm00001d043994
eQTL-leaf-Zm00001d044095	Peak0001	2.5172e-07	INDEL	6.7066e-08	3	218921377	219091415	Expression	Expression	leaf	Zm00001d044095
eQTL-leaf-Zm00001d044142	Peak0001	5.0858e-07	INDEL	7.4602e-09	3	220160344	220182070	Expression	Expression	leaf	Zm00001d044142
eQTL-leaf-Zm00001d044184	Peak0001	1.0504e-06	INDEL	1.742e-08	3	221263056	221397098	Expression	Expression	leaf	Zm00001d044184
eQTL-leaf-Zm00001d044515	Peak0001	3.838e-06	INDEL	3.501e-08	3	230675504	230735830	Expression	Expression	leaf	Zm00001d044515
eQTL-leaf-Zm00001d044654	Peak0001	4.3669e-07	INDEL	6.4848e-08	3	233856745	235117481	Expression	Expression	leaf	Zm00001d044654
eQTL-leaf-Zm00001d044839	Peak0001	1.6237e-06	INDEL	5.2089e-08	9	4645460	4700903	Expression	Expression	leaf	Zm00001d044839
eQTL-leaf-Zm00001d045174	Peak0001	1.0665e-07	INDEL	3.291e-08	9	14460985	14520306	Expression	Expression	leaf	Zm00001d045174
eQTL-leaf-Zm00001d047340	Peak0002	2.328e-06	INDEL	5.9732e-08	9	126687369	127023735	Expression	Expression	leaf	Zm00001d047340
eQTL-leaf-Zm00001d047471	Peak0002	8.2504e-08	INDEL	1.7754e-08	9	131238285	131260185	Expression	Expression	leaf	Zm00001d047471
eQTL-leaf-Zm00001d047616	Peak0001	2.2148e-07	INDEL	2.5363e-08	9	137067342	137286841	Expression	Expression	leaf	Zm00001d047616
eQTL-leaf-Zm00001d047638	Peak0001	8.9334e-08	INDEL	6.8377e-08	9	137797440	137884224	Expression	Expression	leaf	Zm00001d047638
eQTL-leaf-Zm00001d047752	Peak0001	2.7012e-07	INDEL	6.4974e-09	9	140344468	140917356	Expression	Expression	leaf	Zm00001d047752
eQTL-leaf-Zm00001d047772	Peak0002	7.5376e-07	INDEL	7.1717e-08	9	142380043	142408425	Expression	Expression	leaf	Zm00001d047772
eQTL-leaf-Zm00001d047972	Peak0002	1.1395e-07	INDEL	2.6476e-10	9	146742716	146765492	Expression	Expression	leaf	Zm00001d047972
eQTL-leaf-Zm00001d047976	Peak0002	4.2289e-07	INDEL	7.4901e-09	9	147570514	147592659	Expression	Expression	leaf	Zm00001d047976
eQTL-leaf-Zm00001d048201	Peak0001	1.0091e-06	INDEL	1.0198e-08	9	152358394	152384193	Expression	Expression	leaf	Zm00001d048201
eQTL-leaf-Zm00001d048203	Peak0001	8.3004e-08	INDEL	1.195e-08	9	152360897	152449745	Expression	Expression	leaf	Zm00001d048203
eQTL-leaf-Zm00001d048437	Peak0002	3.0966e-07	INDEL	5.1322e-11	9	156223102	156343977	Expression	Expression	leaf	Zm00001d048437
eQTL-leaf-Zm00001d048503	Peak0001	3.2469e-07	INDEL	1.4809e-10	9	157419484	157500790	Expression	Expression	leaf	Zm00001d048503
eQTL-leaf-Zm00001d048669	Peak0001	6.2574e-07	INDEL	2.2146e-09	4	3005556	3101567	Expression	Expression	leaf	Zm00001d048669
eQTL-leaf-Zm00001d048787	Peak0001	1.4675e-06	INDEL	2.9814e-08	4	5528745	5563762	Expression	Expression	leaf	Zm00001d048787
eQTL-leaf-Zm00001d048795	Peak0001	9.7105e-06	INDEL	1.3571e-10	4	5636355	5674954	Expression	Expression	leaf	Zm00001d048795
eQTL-leaf-Zm00001d049584	Peak0001	4.7304e-07	INDEL	4.7366e-08	4	36158518	36729279	Expression	Expression	leaf	Zm00001d049584
eQTL-leaf-Zm00001d049651	Peak0001	1.413e-05	INDEL	1.0385e-11	4	38163113	38979202	Expression	Expression	leaf	Zm00001d049651
eQTL-leaf-Zm00001d049661	Peak0001	9.1891e-07	INDEL	2.061e-08	4	38752152	39042780	Expression	Expression	leaf	Zm00001d049661
eQTL-leaf-Zm00001d050897	Peak0002	9.5587e-08	INDEL	1.7972e-08	4	129167808	129216727	Expression	Expression	leaf	Zm00001d050897
eQTL-leaf-Zm00001d050992	Peak0002	1.0749e-07	INDEL	3.4406e-08	4	136137766	136203584	Expression	Expression	leaf	Zm00001d050992
eQTL-leaf-Zm00001d051339	Peak0001	2.8082e-07	INDEL	2.5089e-08	4	154370080	154556704	Expression	Expression	leaf	Zm00001d051339
eQTL-leaf-Zm00001d051343	Peak0001	2.9774e-05	INDEL	7.5167e-08	4	155161312	155307590	Expression	Expression	leaf	Zm00001d051343
eQTL-leaf-Zm00001d051662	Peak0001	5.5409e-06	INDEL	1.956e-09	4	165912306	165938781	Expression	Expression	leaf	Zm00001d051662
eQTL-leaf-Zm00001d051723	Peak0001	1.0506e-07	INDEL	2.1595e-08	4	167589652	167626821	Expression	Expression	leaf	Zm00001d051723
eQTL-leaf-Zm00001d051873	Peak0001	1.6268e-07	INDEL	4.0345e-09	4	172957225	173028842	Expression	Expression	leaf	Zm00001d051873
eQTL-leaf-Zm00001d052122	Peak0001	3.1694e-06	INDEL	4.1642e-08	4	180309467	180332490	Expression	Expression	leaf	Zm00001d052122
eQTL-leaf-Zm00001d052399	Peak0002	1.6328e-07	INDEL	7.2549e-08	4	189207550	189238828	Expression	Expression	leaf	Zm00001d052399
eQTL-leaf-Zm00001d052796	Peak0001	3.8871e-06	INDEL	2.3631e-11	4	201121654	201300820	Expression	Expression	leaf	Zm00001d052796
eQTL-leaf-Zm00001d053103	Peak0001	9.4138e-08	INDEL	4.7208e-08	4	213811099	213840839	Expression	Expression	leaf	Zm00001d053103
eQTL-leaf-Zm00001d053234	Peak0002	9.2629e-08	INDEL	3.3919e-08	4	221175429	221265465	Expression	Expression	leaf	Zm00001d053234
eQTL-leaf-Zm00001d053412	Peak0002	9.5164e-08	INDEL	6.874e-08	4	230763439	230810727	Expression	Expression	leaf	Zm00001d053412
eQTL-leaf-Zm00001d053524	Peak0001	1.3388e-07	INDEL	5.9899e-09	4	233011997	233229395	Expression	Expression	leaf	Zm00001d053524
eQTL-leaf-Zm00001d053661	Peak0001	3.3162e-07	INDEL	6.3116e-08	4	238146822	238169448	Expression	Expression	leaf	Zm00001d053661
eQTL-leaf-Zm00001d053665	Peak0001	1.963e-06	INDEL	6.8851e-08	4	238445250	238465981	Expression	Expression	leaf	Zm00001d053665
eQTL-leaf-Zm00001d053704	Peak0001	3.421e-07	INDEL	6.0069e-08	4	239589446	239628314	Expression	Expression	leaf	Zm00001d053704
eQTL-leaf-Zm00001d053960	Peak0001	1.7337e-07	INDEL	1.0725e-08	4	244278603	244365546	Expression	Expression	leaf	Zm00001d053960
eQTL-leaf-Zm00001d053988	Peak0001	1.792e-06	INDEL	4.055e-08	4	244491731	245230019	Expression	Expression	leaf	Zm00001d053988
eQTL-leaf-Zm00001d054093	Peak0002	3.7264e-07	INDEL	1.0259e-08	4	246277436	246426126	Expression	Expression	leaf	Zm00001d054093
mCG-10_107311100-107312100	Peak0001	1.602e-07	INDEL	7.2924e-09	10	98092316	98118569	Methylation	mCG	leaf	mCG-10_107311100-107312100
mCG-10_107311100-107312100	Peak0005	1.0061e-07	INDEL	3.4319e-08	10	109212786	110761496	Methylation	mCG	leaf	mCG-10_107311100-107312100
mCG-10_114818100-114818240	Peak0004	2.1556e-06	INDEL	2.3538e-08	10	118593175	119459084	Methylation	mCG	leaf	mCG-10_114818100-114818240
mCG-10_145316900-145317220	Peak0001	8.2783e-08	INDEL	2.7231e-08	10	145208370	145409029	Methylation	mCG	leaf	mCG-10_145316900-145317220
mCG-10_146130120-146130280	Peak0001	1.5821e-07	INDEL	1.1474e-08	10	146116416	146248445	Methylation	mCG	leaf	mCG-10_146130120-146130280
mCG-10_147483880-147484280	Peak0003	1.0239e-07	INDEL	5.0392e-08	10	147099671	148414595	Methylation	mCG	leaf	mCG-10_147483880-147484280
mCG-10_147505880-147506380	Peak0002	6.027e-07	INDEL	4.944e-08	10	148031271	148931750	Methylation	mCG	leaf	mCG-10_147505880-147506380
mCG-10_16524840-16525240	Peak0004	1.256e-07	INDEL	2.1263e-09	10	23672125	23742811	Methylation	mCG	leaf	mCG-10_16524840-16525240
mCG-10_26247760-26248560	Peak0001	1.1199e-07	INDEL	2.4744e-08	10	19668868	20900850	Methylation	mCG	leaf	mCG-10_26247760-26248560
mCG-10_77508460-77508520	Peak0001	9.3442e-07	INDEL	3.9978e-09	10	77451978	77557191	Methylation	mCG	leaf	mCG-10_77508460-77508520
mCG-10_78389760-78390040	Peak0001	2.2908e-07	INDEL	3.4591e-08	10	70505076	71087751	Methylation	mCG	leaf	mCG-10_78389760-78390040
mCG-10_84674200-84674440	Peak0003	1.4137e-07	INDEL	4.3619e-08	10	86448037	86473093	Methylation	mCG	leaf	mCG-10_84674200-84674440
mCG-1_149444780-149444860	Peak0001	1.3712e-07	INDEL	1.962e-08	1	148959777	149434521	Methylation	mCG	leaf	mCG-1_149444780-149444860
mCG-1_15558600-15559020	Peak0002	1.4663e-07	INDEL	4.37e-09	1	13549087	13920840	Methylation	mCG	leaf	mCG-1_15558600-15559020
mCG-1_164218440-164218640	Peak0004	1.5102e-07	INDEL	5.9186e-08	1	158429867	158450945	Methylation	mCG	leaf	mCG-1_164218440-164218640
mCG-1_166618700-166619100	Peak0004	7.8962e-08	INDEL	2.297e-09	1	163693842	164087680	Methylation	mCG	leaf	mCG-1_166618700-166619100
mCG-1_177340-177640	Peak0001	1.3631e-07	INDEL	3.0274e-08	1	16254	389507	Methylation	mCG	leaf	mCG-1_177340-177640
mCG-1_19825820-19825960	Peak0001	1.5601e-05	INDEL	3.7499e-09	1	19788018	19897165	Methylation	mCG	leaf	mCG-1_19825820-19825960
mCG-1_221252680-221254280	Peak0001	8.7072e-08	INDEL	2.9522e-08	1	219847780	219882567	Methylation	mCG	leaf	mCG-1_221252680-221254280
mCG-1_221624020-221624460	Peak0002	4.2119e-07	INDEL	3.4678e-09	1	219333043	219748025	Methylation	mCG	leaf	mCG-1_221624020-221624460
mCG-1_233531340-233531480	Peak0001	9.2713e-08	INDEL	3.32e-08	1	232020053	232858568	Methylation	mCG	leaf	mCG-1_233531340-233531480
mCG-1_234267480-234267880	Peak0002	1.4367e-06	INDEL	7.4836e-08	1	236434577	236980242	Methylation	mCG	leaf	mCG-1_234267480-234267880
mCG-1_251442340-251442500	Peak0001	8.5234e-07	INDEL	1.4256e-08	1	243892313	244057519	Methylation	mCG	leaf	mCG-1_251442340-251442500
mCG-1_25635740-25636020	Peak0001	1.135e-07	INDEL	5.7177e-08	1	25038031	25069251	Methylation	mCG	leaf	mCG-1_25635740-25636020
mCG-1_259653760-259654240	Peak0002	1.7494e-07	INDEL	3.2557e-08	1	258480993	259043259	Methylation	mCG	leaf	mCG-1_259653760-259654240
mCG-1_259653760-259654240	Peak0004	2.1165e-07	INDEL	3.5189e-08	1	259729401	260058978	Methylation	mCG	leaf	mCG-1_259653760-259654240
mCG-1_259964240-259964860	Peak0004	3.1995e-07	INDEL	8.8433e-10	1	264155596	264178968	Methylation	mCG	leaf	mCG-1_259964240-259964860
mCG-1_269521680-269522660	Peak0010	3.8156e-07	INDEL	6.5262e-08	1	269790376	271192507	Methylation	mCG	leaf	mCG-1_269521680-269522660
mCG-1_275611600-275611760	Peak0001	9.1735e-08	INDEL	8.2504e-09	1	275599377	275870675	Methylation	mCG	leaf	mCG-1_275611600-275611760
mCG-1_275885320-275885660	Peak0002	1.1957e-07	INDEL	4.039e-08	1	274031408	274287904	Methylation	mCG	leaf	mCG-1_275885320-275885660
mCG-1_278609380-278609820	Peak0001	5.1815e-07	INDEL	2.9688e-08	1	278524483	278625410	Methylation	mCG	leaf	mCG-1_278609380-278609820
mCG-1_290052120-290052420	Peak0001	2.2164e-07	INDEL	4.2487e-08	1	289619708	290480478	Methylation	mCG	leaf	mCG-1_290052120-290052420
mCG-1_294901620-294901880	Peak0002	1.0364e-07	INDEL	4.3789e-08	1	288260935	288500402	Methylation	mCG	leaf	mCG-1_294901620-294901880
mCG-1_29728620-29728920	Peak0002	8.8816e-07	INDEL	5.9616e-08	1	28514009	29460716	Methylation	mCG	leaf	mCG-1_29728620-29728920
mCG-1_300741620-300741860	Peak0001	5.5663e-06	INDEL	2.1276e-08	1	300731530	300789245	Methylation	mCG	leaf	mCG-1_300741620-300741860
mCG-1_33301860-33302300	Peak0005	1.4866e-07	INDEL	5.1638e-08	1	32285239	32518200	Methylation	mCG	leaf	mCG-1_33301860-33302300
mCG-1_46172820-46173380	Peak0001	3.2938e-07	INDEL	1.8103e-09	1	46145253	46202778	Methylation	mCG	leaf	mCG-1_46172820-46173380
mCG-1_46275760-46276520	Peak0008	1.1253e-07	INDEL	3.9461e-08	1	51087555	51414771	Methylation	mCG	leaf	mCG-1_46275760-46276520
mCG-1_47677520-47678120	Peak0003	2.5688e-07	INDEL	3.3962e-08	1	46916545	47574595	Methylation	mCG	leaf	mCG-1_47677520-47678120
mCG-1_5143440-5143820	Peak0003	5.0194e-07	INDEL	3.5118e-08	1	5896419	6841488	Methylation	mCG	leaf	mCG-1_5143440-5143820
mCG-1_58285640-58285940	Peak0001	8.0621e-08	INDEL	1.0537e-08	1	56733282	58023217	Methylation	mCG	leaf	mCG-1_58285640-58285940
mCG-1_62217200-62217520	Peak0005	1.2944e-06	INDEL	5.968e-08	1	63204394	63244527	Methylation	mCG	leaf	mCG-1_62217200-62217520
mCG-1_74539560-74540000	Peak0002	1.9439e-06	INDEL	1.4893e-08	1	74599614	74650124	Methylation	mCG	leaf	mCG-1_74539560-74540000
mCG-1_75907380-75907740	Peak0002	8.5156e-08	INDEL	3.5746e-08	1	74092825	74168930	Methylation	mCG	leaf	mCG-1_75907380-75907740
mCG-1_76079200-76079740	Peak0002	8.5958e-08	INDEL	7.5226e-09	1	72207814	72390274	Methylation	mCG	leaf	mCG-1_76079200-76079740
mCG-1_87468520-87468940	Peak0004	8.8907e-08	INDEL	6.942e-08	1	85058989	85476794	Methylation	mCG	leaf	mCG-1_87468520-87468940
mCG-1_96114680-96115000	Peak0002	7.9644e-08	INDEL	2.252e-08	1	89633019	89654429	Methylation	mCG	leaf	mCG-1_96114680-96115000
mCG-2_10792460-10792980	Peak0003	1.1512e-07	INDEL	7.3409e-08	2	11153195	11634519	Methylation	mCG	leaf	mCG-2_10792460-10792980
mCG-2_119376840-119377500	Peak0002	2.05e-07	INDEL	1.4551e-08	2	114418726	114500035	Methylation	mCG	leaf	mCG-2_119376840-119377500
mCG-2_119405260-119406000	Peak0003	1.0456e-07	INDEL	1.2269e-08	2	121873102	122582618	Methylation	mCG	leaf	mCG-2_119405260-119406000
mCG-2_121233600-121233860	Peak0002	1.6873e-07	INDEL	4.5412e-08	2	117079245	117239242	Methylation	mCG	leaf	mCG-2_121233600-121233860
mCG-2_134687680-134688200	Peak0006	4.5695e-07	INDEL	3.2956e-08	2	137095473	137786992	Methylation	mCG	leaf	mCG-2_134687680-134688200
mCG-2_144887080-144887660	Peak0001	2.8691e-07	INDEL	7.0992e-08	2	134896827	135472434	Methylation	mCG	leaf	mCG-2_144887080-144887660
mCG-2_166823380-166824320	Peak0001	4.3888e-07	INDEL	4.6076e-08	2	158922066	159178019	Methylation	mCG	leaf	mCG-2_166823380-166824320
mCG-2_170756300-170758060	Peak0005	1.2976e-07	INDEL	2.3699e-08	2	175367952	175520352	Methylation	mCG	leaf	mCG-2_170756300-170758060
mCG-2_199146960-199147320	Peak0002	2.7714e-07	INDEL	2.893e-09	2	198997988	199230178	Methylation	mCG	leaf	mCG-2_199146960-199147320
mCG-2_209652320-209652480	Peak0001	8.7679e-08	INDEL	4.8782e-08	2	209498579	209698779	Methylation	mCG	leaf	mCG-2_209652320-209652480
mCG-2_216329280-216329900	Peak0003	1.3013e-06	INDEL	9.0967e-09	2	216757399	217444051	Methylation	mCG	leaf	mCG-2_216329280-216329900
mCG-2_218605240-218606000	Peak0001	2.673e-07	INDEL	6.4932e-08	2	215634616	215823795	Methylation	mCG	leaf	mCG-2_218605240-218606000
mCG-2_22825600-22825820	Peak0003	8.4193e-08	INDEL	3.8388e-08	2	26115165	28879383	Methylation	mCG	leaf	mCG-2_22825600-22825820
mCG-2_235019740-235019880	Peak0002	7.9592e-06	INDEL	5.7304e-08	2	230837768	230873553	Methylation	mCG	leaf	mCG-2_235019740-235019880
mCG-2_240477840-240478240	Peak0001	9.1299e-06	INDEL	6.8786e-08	2	240460091	240492541	Methylation	mCG	leaf	mCG-2_240477840-240478240
mCG-2_3005260-3005580	Peak0001	8.1973e-06	INDEL	6.8662e-10	2	2808621	3032986	Methylation	mCG	leaf	mCG-2_3005260-3005580
mCG-2_32309260-32309400	Peak0002	1.0364e-07	INDEL	7.0228e-08	2	32856678	33012836	Methylation	mCG	leaf	mCG-2_32309260-32309400
mCG-2_33543500-33543780	Peak0004	3.8326e-07	INDEL	5.4333e-08	2	33321346	33586938	Methylation	mCG	leaf	mCG-2_33543500-33543780
mCG-2_75690720-75691000	Peak0002	3.3879e-07	INDEL	7.728e-08	2	76336660	77254694	Methylation	mCG	leaf	mCG-2_75690720-75691000
mCG-2_76079180-76080000	Peak0005	1.445e-07	INDEL	3.4885e-08	2	84614431	85376983	Methylation	mCG	leaf	mCG-2_76079180-76080000
mCG-2_99144980-99145520	Peak0001	7.1803e-07	INDEL	3.9775e-08	2	91670733	92284332	Methylation	mCG	leaf	mCG-2_99144980-99145520
mCG-3_137692920-137693000	Peak0003	1.0997e-07	INDEL	5.2786e-08	3	137664412	137926104	Methylation	mCG	leaf	mCG-3_137692920-137693000
mCG-3_139015280-139015680	Peak0003	2.2413e-07	INDEL	3.9196e-08	3	138977502	139400713	Methylation	mCG	leaf	mCG-3_139015280-139015680
mCG-3_147039700-147040320	Peak0004	3.2079e-07	INDEL	7.2855e-08	3	156603447	156895171	Methylation	mCG	leaf	mCG-3_147039700-147040320
mCG-3_149399120-149399720	Peak0007	3.7528e-07	INDEL	7.1554e-08	3	152757289	153363068	Methylation	mCG	leaf	mCG-3_149399120-149399720
mCG-3_154315480-154316120	Peak0002	1.2575e-07	INDEL	2.9179e-09	3	145653835	147071609	Methylation	mCG	leaf	mCG-3_154315480-154316120
mCG-3_157440880-157441120	Peak0001	7.9356e-08	INDEL	4.9257e-08	3	151211830	151334912	Methylation	mCG	leaf	mCG-3_157440880-157441120
mCG-3_180209280-180209920	Peak0003	1.701e-07	INDEL	3.2353e-08	3	182346434	182385568	Methylation	mCG	leaf	mCG-3_180209280-180209920
mCG-3_205380060-205380340	Peak0002	2.4512e-06	INDEL	6.4074e-08	3	204994477	205396970	Methylation	mCG	leaf	mCG-3_205380060-205380340
mCG-3_220835540-220835740	Peak0003	4.7863e-07	INDEL	7.6827e-08	3	219680863	219703307	Methylation	mCG	leaf	mCG-3_220835540-220835740
mCG-3_221442340-221442620	Peak0006	1.9238e-07	INDEL	6.6085e-08	3	218229577	219552466	Methylation	mCG	leaf	mCG-3_221442340-221442620
mCG-3_235366840-235367060	Peak0001	1.0027e-07	INDEL	3.8909e-08	3	230730606	231050989	Methylation	mCG	leaf	mCG-3_235366840-235367060
mCG-3_28453660-28453860	Peak0002	2.0502e-06	INDEL	6.9325e-08	3	25751842	25911931	Methylation	mCG	leaf	mCG-3_28453660-28453860
mCG-3_39044300-39044500	Peak0004	3.2759e-07	INDEL	6.4742e-08	3	37531678	37785533	Methylation	mCG	leaf	mCG-3_39044300-39044500
mCG-3_53834280-53835340	Peak0008	1.1375e-07	INDEL	6.0183e-08	3	55106341	56249623	Methylation	mCG	leaf	mCG-3_53834280-53835340
mCG-3_55832960-55833140	Peak0001	8.464e-08	INDEL	5.9834e-08	3	47879426	49299842	Methylation	mCG	leaf	mCG-3_55832960-55833140
mCG-3_65989700-65989880	Peak0003	2.8686e-07	INDEL	2.4932e-08	3	64937076	66811908	Methylation	mCG	leaf	mCG-3_65989700-65989880
mCG-4_117544840-117545080	Peak0002	1.747e-06	INDEL	5.3762e-08	4	119165686	119852590	Methylation	mCG	leaf	mCG-4_117544840-117545080
mCG-4_135909960-135910080	Peak0003	5.7124e-07	INDEL	3.3036e-08	4	136918802	137051728	Methylation	mCG	leaf	mCG-4_135909960-135910080
mCG-4_148355560-148356320	Peak0003	1.1767e-07	INDEL	6.4299e-08	4	143856872	145128032	Methylation	mCG	leaf	mCG-4_148355560-148356320
mCG-4_148355560-148356320	Peak0005	5.5848e-07	INDEL	7.2671e-08	4	146156851	146317561	Methylation	mCG	leaf	mCG-4_148355560-148356320
mCG-4_167763960-167764140	Peak0001	2.2933e-07	INDEL	5.397e-08	4	165281109	165537992	Methylation	mCG	leaf	mCG-4_167763960-167764140
mCG-4_168145760-168146000	Peak0001	9.7158e-06	INDEL	2.6914e-08	4	165872941	165936049	Methylation	mCG	leaf	mCG-4_168145760-168146000
mCG-4_168462320-168462680	Peak0001	2.2184e-06	INDEL	7.816e-09	4	165353594	166139176	Methylation	mCG	leaf	mCG-4_168462320-168462680
mCG-4_168534700-168535060	Peak0001	9.0375e-08	INDEL	6.1349e-08	4	165872941	166362498	Methylation	mCG	leaf	mCG-4_168534700-168535060
mCG-4_182922780-182923240	Peak0002	1.5513e-06	INDEL	1.6901e-08	4	180155871	180810604	Methylation	mCG	leaf	mCG-4_182922780-182923240
mCG-4_191192300-191192400	Peak0001	1.0168e-07	INDEL	4.7542e-08	4	188765555	189442302	Methylation	mCG	leaf	mCG-4_191192300-191192400
mCG-4_203773600-203773920	Peak0001	1.2425e-07	INDEL	1.0519e-08	4	198084417	198411445	Methylation	mCG	leaf	mCG-4_203773600-203773920
mCG-4_205276360-205276660	Peak0003	6.5174e-07	INDEL	5.2146e-08	4	203229284	203516406	Methylation	mCG	leaf	mCG-4_205276360-205276660
mCG-4_206924440-206924840	Peak0001	7.7035e-07	INDEL	8.6807e-09	4	206099161	206123460	Methylation	mCG	leaf	mCG-4_206924440-206924840
mCG-4_211057460-211058060	Peak0003	6.154e-07	INDEL	2.6023e-10	4	202670815	202780737	Methylation	mCG	leaf	mCG-4_211057460-211058060
mCG-4_22022920-22023260	Peak0003	1.4514e-07	INDEL	3.3128e-08	4	22475903	23075567	Methylation	mCG	leaf	mCG-4_22022920-22023260
mCG-4_236479440-236479740	Peak0001	1.3826e-07	INDEL	5.02e-08	4	236463776	236584316	Methylation	mCG	leaf	mCG-4_236479440-236479740
mCG-4_244764760-244764900	Peak0001	1.912e-07	INDEL	7.4605e-08	4	239752844	239947187	Methylation	mCG	leaf	mCG-4_244764760-244764900
mCG-4_24879580-24879840	Peak0001	3.9651e-07	INDEL	4.5943e-08	4	23980281	24161948	Methylation	mCG	leaf	mCG-4_24879580-24879840
mCG-4_38888280-38888760	Peak0002	2.4513e-07	INDEL	6.9435e-08	4	36975691	37713986	Methylation	mCG	leaf	mCG-4_38888280-38888760
mCG-4_38948140-38948280	Peak0001	2.5436e-06	INDEL	1.8483e-08	4	32673632	32879100	Methylation	mCG	leaf	mCG-4_38948140-38948280
mCG-4_40552080-40552440	Peak0004	1.0686e-07	INDEL	5.808e-09	4	37679554	39043758	Methylation	mCG	leaf	mCG-4_40552080-40552440
mCG-4_48604320-48604620	Peak0005	1.9191e-07	INDEL	6.6668e-08	4	57802043	57999193	Methylation	mCG	leaf	mCG-4_48604320-48604620
mCG-4_76525480-76525840	Peak0006	1.4783e-07	INDEL	6.876e-08	4	84598236	85259454	Methylation	mCG	leaf	mCG-4_76525480-76525840
mCG-4_7752620-7752820	Peak0003	1.0316e-06	INDEL	4.0458e-08	4	10505552	11001604	Methylation	mCG	leaf	mCG-4_7752620-7752820
mCG-4_90011240-90011460	Peak0002	3.2215e-07	INDEL	2.3323e-08	4	84106074	85652080	Methylation	mCG	leaf	mCG-4_90011240-90011460
mCG-4_95631020-95631820	Peak0009	4.4232e-07	INDEL	1.9222e-08	4	101003990	101416049	Methylation	mCG	leaf	mCG-4_95631020-95631820
mCG-5_138275120-138275540	Peak0002	2.5631e-07	INDEL	5.8245e-08	5	129891665	130442994	Methylation	mCG	leaf	mCG-5_138275120-138275540
mCG-5_14979960-14980600	Peak0004	3.3289e-07	INDEL	1.2244e-08	5	14463283	14928713	Methylation	mCG	leaf	mCG-5_14979960-14980600
mCG-5_160287700-160287820	Peak0002	2.2964e-07	INDEL	6.1471e-08	5	156602655	156623887	Methylation	mCG	leaf	mCG-5_160287700-160287820
mCG-5_160574600-160575320	Peak0003	1.1341e-07	INDEL	5.4048e-08	5	160061796	160187275	Methylation	mCG	leaf	mCG-5_160574600-160575320
mCG-5_162152080-162152300	Peak0003	1.9143e-07	INDEL	3.7212e-08	5	158817508	159039447	Methylation	mCG	leaf	mCG-5_162152080-162152300
mCG-5_178974660-178975380	Peak0003	3.2373e-07	INDEL	7.5879e-08	5	179260541	179283454	Methylation	mCG	leaf	mCG-5_178974660-178975380
mCG-5_183747720-183747820	Peak0001	9.9113e-08	INDEL	2.5947e-08	5	183584683	184040325	Methylation	mCG	leaf	mCG-5_183747720-183747820
mCG-5_19732460-19732720	Peak0001	3.3548e-07	INDEL	5.6447e-08	5	19217177	19367086	Methylation	mCG	leaf	mCG-5_19732460-19732720
mCG-5_201912940-201913480	Peak0005	9.7009e-08	INDEL	9.623e-09	5	202875336	203098209	Methylation	mCG	leaf	mCG-5_201912940-201913480
mCG-5_217638260-217638900	Peak0002	3.1025e-07	INDEL	3.6251e-09	5	216938261	218903882	Methylation	mCG	leaf	mCG-5_217638260-217638900
mCG-5_220580720-220581040	Peak0001	1.1745e-07	INDEL	2.2277e-08	5	220470906	220561134	Methylation	mCG	leaf	mCG-5_220580720-220581040
mCG-5_22105600-22105880	Peak0003	7.3697e-07	INDEL	3.4886e-10	5	22433024	22454648	Methylation	mCG	leaf	mCG-5_22105600-22105880
mCG-5_31970220-31970740	Peak0001	2.7114e-07	INDEL	5.866e-08	5	24405704	24427870	Methylation	mCG	leaf	mCG-5_31970220-31970740
mCG-5_40645800-40646100	Peak0002	2.5982e-07	INDEL	7.6784e-08	5	31951538	33062764	Methylation	mCG	leaf	mCG-5_40645800-40646100
mCG-5_49524840-49525140	Peak0001	9.6265e-08	INDEL	6.5813e-08	5	45131970	45741881	Methylation	mCG	leaf	mCG-5_49524840-49525140
mCG-5_50967960-50969360	Peak0003	2.7338e-07	INDEL	4.604e-08	5	47951528	48054027	Methylation	mCG	leaf	mCG-5_50967960-50969360
mCG-5_52309240-52309540	Peak0007	8.3625e-08	INDEL	7.1627e-08	5	56050304	56072084	Methylation	mCG	leaf	mCG-5_52309240-52309540
mCG-5_5561700-5561760	Peak0002	8.5624e-08	INDEL	3.7047e-09	5	5609727	5771016	Methylation	mCG	leaf	mCG-5_5561700-5561760
mCG-5_59887900-59888440	Peak0002	1.4293e-07	INDEL	6.297e-08	5	59810499	59914638	Methylation	mCG	leaf	mCG-5_59887900-59888440
mCG-5_95279240-95279380	Peak0003	1.0308e-07	INDEL	6.7699e-08	5	97859613	99339735	Methylation	mCG	leaf	mCG-5_95279240-95279380
mCG-6_105396360-105397040	Peak0001	2.7593e-07	INDEL	9.7595e-09	6	103305082	104048850	Methylation	mCG	leaf	mCG-6_105396360-105397040
mCG-6_105396360-105397040	Peak0002	1.0207e-07	INDEL	6.3783e-08	6	104400529	105579765	Methylation	mCG	leaf	mCG-6_105396360-105397040
mCG-6_116705860-116706000	Peak0001	1.2712e-07	INDEL	7.498e-08	6	112780466	113170683	Methylation	mCG	leaf	mCG-6_116705860-116706000
mCG-6_122697940-122698140	Peak0003	1.6182e-07	INDEL	5.8882e-08	6	122054433	122136185	Methylation	mCG	leaf	mCG-6_122697940-122698140
mCG-6_130586240-130587320	Peak0001	1.8711e-07	INDEL	2.2612e-08	6	128037953	128157177	Methylation	mCG	leaf	mCG-6_130586240-130587320
mCG-6_138176500-138176760	Peak0002	1.2028e-06	INDEL	8.9708e-09	6	133568332	134065253	Methylation	mCG	leaf	mCG-6_138176500-138176760
mCG-6_161550940-161551520	Peak0001	9.8915e-07	INDEL	5.8915e-08	6	153321151	153666506	Methylation	mCG	leaf	mCG-6_161550940-161551520
mCG-6_162349320-162349480	Peak0001	1.1409e-07	INDEL	5.9953e-08	6	162258001	162634382	Methylation	mCG	leaf	mCG-6_162349320-162349480
mCG-6_163411000-163411420	Peak0003	4.8673e-07	INDEL	4.1452e-08	6	163848095	163946342	Methylation	mCG	leaf	mCG-6_163411000-163411420
mCG-6_164188660-164188940	Peak0001	1.1828e-07	INDEL	4.9103e-09	6	163733587	165077405	Methylation	mCG	leaf	mCG-6_164188660-164188940
mCG-6_169792340-169792440	Peak0001	1.2928e-07	INDEL	3.991e-08	6	169773053	169964727	Methylation	mCG	leaf	mCG-6_169792340-169792440
mCG-6_173259180-173259860	Peak0002	1.2851e-07	INDEL	1.6935e-08	6	170096377	170985274	Methylation	mCG	leaf	mCG-6_173259180-173259860
mCG-6_181100-181660	Peak0004	4.6146e-07	INDEL	6.226e-08	6	7240826	7354561	Methylation	mCG	leaf	mCG-6_181100-181660
mCG-6_31123420-31123660	Peak0006	3.6191e-07	INDEL	6.8512e-08	6	31002541	31238306	Methylation	mCG	leaf	mCG-6_31123420-31123660
mCG-6_41491140-41491600	Peak0002	1.5512e-06	INDEL	3.5378e-08	6	35378423	35404206	Methylation	mCG	leaf	mCG-6_41491140-41491600
mCG-6_41492820-41492940	Peak0005	9.1388e-08	INDEL	4.676e-08	6	43053708	44418301	Methylation	mCG	leaf	mCG-6_41492820-41492940
mCG-6_41513100-41513460	Peak0005	4.3438e-07	INDEL	7.308e-08	6	37739198	38630781	Methylation	mCG	leaf	mCG-6_41513100-41513460
mCG-6_5775220-5776100	Peak0003	6.7179e-07	INDEL	2.4282e-08	6	6317709	6686609	Methylation	mCG	leaf	mCG-6_5775220-5776100
mCG-6_58510160-58510360	Peak0003	4.0594e-06	INDEL	1.2064e-08	6	51800087	52811319	Methylation	mCG	leaf	mCG-6_58510160-58510360
mCG-6_76343060-76343300	Peak0006	8.1916e-08	INDEL	3.5632e-08	6	85884274	86352035	Methylation	mCG	leaf	mCG-6_76343060-76343300
mCG-6_91006100-91006520	Peak0003	9.2665e-08	INDEL	7.3984e-08	6	87887916	87962713	Methylation	mCG	leaf	mCG-6_91006100-91006520
mCG-6_92509920-92510400	Peak0001	4.3577e-07	INDEL	6.8501e-08	6	92531201	92565684	Methylation	mCG	leaf	mCG-6_92509920-92510400
mCG-7_105067260-105068060	Peak0001	1.423e-07	INDEL	3.8515e-08	7	103366742	103391767	Methylation	mCG	leaf	mCG-7_105067260-105068060
mCG-7_113911440-113912080	Peak0001	1.0577e-06	INDEL	7.2038e-08	7	109509746	109776530	Methylation	mCG	leaf	mCG-7_113911440-113912080
mCG-7_115061300-115061420	Peak0001	1.5137e-07	INDEL	1.2038e-08	7	111330302	111559856	Methylation	mCG	leaf	mCG-7_115061300-115061420
mCG-7_143418980-143419520	Peak0001	6.0565e-07	INDEL	5.696e-08	7	143110212	143508932	Methylation	mCG	leaf	mCG-7_143418980-143419520
mCG-7_149246980-149247260	Peak0001	3.5217e-07	INDEL	1.5482e-08	7	148349213	149261103	Methylation	mCG	leaf	mCG-7_149246980-149247260
mCG-7_153864980-153865600	Peak0005	1.522e-07	INDEL	6.6222e-08	7	150374446	151814837	Methylation	mCG	leaf	mCG-7_153864980-153865600
mCG-7_169446220-169446340	Peak0001	9.4778e-08	INDEL	2.3557e-08	7	169431969	169458377	Methylation	mCG	leaf	mCG-7_169446220-169446340
mCG-7_181607620-181608120	Peak0001	3.7545e-06	INDEL	2.9914e-08	7	173530449	173635831	Methylation	mCG	leaf	mCG-7_181607620-181608120
mCG-7_21484360-21484900	Peak0001	1.147e-07	INDEL	5.0001e-08	7	21364173	21899384	Methylation	mCG	leaf	mCG-7_21484360-21484900
mCG-7_31005500-31006100	Peak0002	1.8228e-07	INDEL	3.3985e-08	7	40644078	40671529	Methylation	mCG	leaf	mCG-7_31005500-31006100
mCG-7_6742020-6742860	Peak0001	8.5931e-08	INDEL	2.1835e-08	7	4766650	6114816	Methylation	mCG	leaf	mCG-7_6742020-6742860
mCG-8_104473940-104474500	Peak0002	5.0401e-07	INDEL	6.1344e-08	8	107180909	107294447	Methylation	mCG	leaf	mCG-8_104473940-104474500
mCG-8_114431360-114431520	Peak0004	2.6683e-07	INDEL	3.7618e-09	8	116613773	117008394	Methylation	mCG	leaf	mCG-8_114431360-114431520
mCG-8_121144820-121145060	Peak0001	9.7108e-08	INDEL	6.051e-08	8	113881853	115510110	Methylation	mCG	leaf	mCG-8_121144820-121145060
mCG-8_125261440-125261660	Peak0002	1.528e-07	INDEL	9.965e-09	8	129338545	129736444	Methylation	mCG	leaf	mCG-8_125261440-125261660
mCG-8_13256600-13256740	Peak0003	2.793e-06	INDEL	4.3068e-08	8	14986516	15033434	Methylation	mCG	leaf	mCG-8_13256600-13256740
mCG-8_142107260-142107760	Peak0004	9.2914e-08	INDEL	1.3391e-08	8	137728105	137888450	Methylation	mCG	leaf	mCG-8_142107260-142107760
mCG-8_142107260-142107760	Peak0005	1.4956e-07	INDEL	2.5329e-08	8	139290808	140216988	Methylation	mCG	leaf	mCG-8_142107260-142107760
mCG-8_142207880-142208700	Peak0002	2.0489e-07	INDEL	1.1848e-08	8	134411956	135937309	Methylation	mCG	leaf	mCG-8_142207880-142208700
mCG-8_143288080-143288440	Peak0004	1.138e-07	INDEL	3.088e-08	8	144275429	144415879	Methylation	mCG	leaf	mCG-8_143288080-143288440
mCG-8_146144700-146145040	Peak0008	2.4114e-07	INDEL	5.7703e-08	8	147378032	147833583	Methylation	mCG	leaf	mCG-8_146144700-146145040
mCG-8_149460720-149460980	Peak0002	2.1207e-07	INDEL	3.6649e-08	8	148596391	148703406	Methylation	mCG	leaf	mCG-8_149460720-149460980
mCG-8_150350060-150350760	Peak0004	1.3755e-07	INDEL	2.0137e-08	8	151416877	152703941	Methylation	mCG	leaf	mCG-8_150350060-150350760
mCG-8_152107260-152107480	Peak0001	1.7737e-06	INDEL	8.1759e-11	8	160430348	160468719	Methylation	mCG	leaf	mCG-8_152107260-152107480
mCG-8_152782100-152782840	Peak0004	1.9021e-07	INDEL	1.002e-08	8	151883051	151987765	Methylation	mCG	leaf	mCG-8_152782100-152782840
mCG-8_163199300-163199700	Peak0004	4.9898e-07	INDEL	2.0442e-09	8	164766488	165285917	Methylation	mCG	leaf	mCG-8_163199300-163199700
mCG-8_25920580-25920720	Peak0003	7.7309e-07	INDEL	2.4052e-08	8	28545789	29878766	Methylation	mCG	leaf	mCG-8_25920580-25920720
mCG-8_28100600-28101080	Peak0005	8.4586e-08	INDEL	2.5358e-08	8	35388241	35764474	Methylation	mCG	leaf	mCG-8_28100600-28101080
mCG-8_90556400-90556600	Peak0002	1.3443e-07	INDEL	1.19e-13	8	89525806	90399001	Methylation	mCG	leaf	mCG-8_90556400-90556600
mCG-8_92770260-92770480	Peak0004	3.0535e-07	INDEL	7.2523e-08	8	97411149	97760099	Methylation	mCG	leaf	mCG-8_92770260-92770480
mCG-8_98627220-98627540	Peak0007	1.9085e-07	INDEL	2.2095e-08	8	102643522	104015620	Methylation	mCG	leaf	mCG-8_98627220-98627540
mCG-9_113744260-113744420	Peak0002	1.6428e-06	INDEL	6.6265e-08	9	113416618	113605974	Methylation	mCG	leaf	mCG-9_113744260-113744420
mCG-9_1453880-1454100	Peak0001	1.4234e-07	INDEL	2.109e-09	9	662011	1944026	Methylation	mCG	leaf	mCG-9_1453880-1454100
mCG-9_148187840-148187920	Peak0001	1.6645e-07	INDEL	3.8779e-08	9	155117173	155454001	Methylation	mCG	leaf	mCG-9_148187840-148187920
mCG-9_148739540-148739800	Peak0001	1.2585e-07	INDEL	1.4896e-08	9	148164018	148930361	Methylation	mCG	leaf	mCG-9_148739540-148739800
mCG-9_150361480-150361820	Peak0006	1.0004e-07	INDEL	7.6841e-08	9	150973847	151087615	Methylation	mCG	leaf	mCG-9_150361480-150361820
mCG-9_16586840-16587180	Peak0006	2.2096e-06	INDEL	4.2974e-08	9	19278897	19722379	Methylation	mCG	leaf	mCG-9_16586840-16587180
mCG-9_16781560-16782400	Peak0006	1.127e-05	INDEL	3.2664e-08	9	20434894	20457796	Methylation	mCG	leaf	mCG-9_16781560-16782400
mCG-9_19831840-19832160	Peak0001	3.6462e-06	INDEL	9.1489e-09	9	19818305	19843074	Methylation	mCG	leaf	mCG-9_19831840-19832160
mCG-9_57999200-57999560	Peak0005	2.7385e-07	INDEL	1.6939e-08	9	57326607	58213725	Methylation	mCG	leaf	mCG-9_57999200-57999560
mCG-9_60870020-60870440	Peak0001	6.7956e-06	INDEL	1.213e-08	9	60143190	60703484	Methylation	mCG	leaf	mCG-9_60870020-60870440
mCG-9_89572160-89573000	Peak0001	1.2493e-07	INDEL	7.6541e-09	9	79623703	80138921	Methylation	mCG	leaf	mCG-9_89572160-89573000
mCHG-10_103050480-103050960	Peak0006	3.7741e-07	INDEL	6.8694e-08	10	111042755	112302967	Methylation	mCHG	leaf	mCHG-10_103050480-103050960
mCHG-10_122369420-122369980	Peak0003	7.8915e-08	INDEL	3.8551e-08	10	119921123	120239740	Methylation	mCHG	leaf	mCHG-10_122369420-122369980
mCHG-10_125705740-125706540	Peak0001	1.9144e-07	INDEL	1.554e-08	10	118762564	118877848	Methylation	mCHG	leaf	mCHG-10_125705740-125706540
mCHG-10_125705740-125706540	Peak0007	1.0196e-07	INDEL	6.2177e-08	10	125581747	127177562	Methylation	mCHG	leaf	mCHG-10_125705740-125706540
mCHG-10_144956400-144956500	Peak0001	1.5774e-07	INDEL	5.9985e-10	10	144708781	145165719	Methylation	mCHG	leaf	mCHG-10_144956400-144956500
mCHG-10_19920140-19921560	Peak0001	7.3574e-07	INDEL	4.1037e-08	10	17120655	17570729	Methylation	mCHG	leaf	mCHG-10_19920140-19921560
mCHG-10_3507340-3508320	Peak0001	7.875e-07	INDEL	7.8935e-09	10	2764764	4006280	Methylation	mCHG	leaf	mCHG-10_3507340-3508320
mCHG-10_37711580-37711660	Peak0001	1.9642e-07	INDEL	1.6898e-08	10	35942657	35981749	Methylation	mCHG	leaf	mCHG-10_37711580-37711660
mCHG-10_37711580-37711660	Peak0003	9.3648e-08	INDEL	5.6763e-08	10	38837654	39868196	Methylation	mCHG	leaf	mCHG-10_37711580-37711660
mCHG-10_77149980-77150080	Peak0001	2.7373e-07	INDEL	7.2213e-08	10	77069669	77469367	Methylation	mCHG	leaf	mCHG-10_77149980-77150080
mCHG-10_80021040-80021160	Peak0004	1.0626e-07	INDEL	3.9851e-08	10	85178039	85857875	Methylation	mCHG	leaf	mCHG-10_80021040-80021160
mCHG-10_81546540-81547520	Peak0004	1.2483e-07	INDEL	1.7311e-08	10	83277358	83542107	Methylation	mCHG	leaf	mCHG-10_81546540-81547520
mCHG-10_89134640-89135020	Peak0002	1.7338e-07	INDEL	4.4933e-08	10	93702584	93797315	Methylation	mCHG	leaf	mCHG-10_89134640-89135020
mCHG-1_103361540-103361760	Peak0003	1.3231e-07	INDEL	2.8668e-08	1	100158038	100985105	Methylation	mCHG	leaf	mCHG-1_103361540-103361760
mCHG-1_103361540-103361760	Peak0004	1.6708e-07	INDEL	7.5159e-08	1	102187939	102353487	Methylation	mCHG	leaf	mCHG-1_103361540-103361760
mCHG-1_115770880-115771040	Peak0001	5.305e-07	INDEL	5.887e-08	1	107808268	108493693	Methylation	mCHG	leaf	mCHG-1_115770880-115771040
mCHG-1_164025960-164026480	Peak0002	1.0692e-07	INDEL	1.6737e-08	1	161556177	163334982	Methylation	mCHG	leaf	mCHG-1_164025960-164026480
mCHG-1_165367800-165368160	Peak0001	4.7621e-07	INDEL	2.8298e-08	1	164828471	166276021	Methylation	mCHG	leaf	mCHG-1_165367800-165368160
mCHG-1_177340-177640	Peak0005	8.4597e-08	INDEL	6.4157e-08	1	1794624	1825810	Methylation	mCHG	leaf	mCHG-1_177340-177640
mCHG-1_177431600-177431740	Peak0005	1.0379e-07	INDEL	1.6037e-08	1	177139611	177323374	Methylation	mCHG	leaf	mCHG-1_177431600-177431740
mCHG-1_183900340-183901080	Peak0002	9.0012e-08	INDEL	1.0399e-08	1	189565088	189867520	Methylation	mCHG	leaf	mCHG-1_183900340-183901080
mCHG-1_184208660-184208920	Peak0001	1.6342e-07	INDEL	1.997e-08	1	181548898	181965052	Methylation	mCHG	leaf	mCHG-1_184208660-184208920
mCHG-1_185591840-185592400	Peak0002	5.8385e-07	INDEL	3.631e-08	1	184618320	184650067	Methylation	mCHG	leaf	mCHG-1_185591840-185592400
mCHG-1_187631580-187632080	Peak0001	8.1777e-08	INDEL	7.4633e-08	1	186189801	186390962	Methylation	mCHG	leaf	mCHG-1_187631580-187632080
mCHG-1_187631580-187632080	Peak0002	8.2789e-08	INDEL	4.0765e-08	1	186717997	186745917	Methylation	mCHG	leaf	mCHG-1_187631580-187632080
mCHG-1_189265480-189265880	Peak0002	6.9493e-06	INDEL	1.3513e-08	1	186719031	186749487	Methylation	mCHG	leaf	mCHG-1_189265480-189265880
mCHG-1_191495440-191496060	Peak0004	1.8518e-07	INDEL	6.4219e-08	1	192558780	194115696	Methylation	mCHG	leaf	mCHG-1_191495440-191496060
mCHG-1_215311960-215312680	Peak0005	1.9217e-06	INDEL	4.0471e-08	1	217285011	217525392	Methylation	mCHG	leaf	mCHG-1_215311960-215312680
mCHG-1_215352680-215352740	Peak0004	1.4829e-07	INDEL	1.7689e-08	1	217164423	217192717	Methylation	mCHG	leaf	mCHG-1_215352680-215352740
mCHG-1_235060220-235061040	Peak0001	9.7952e-08	INDEL	5.8879e-08	1	227845434	227870401	Methylation	mCHG	leaf	mCHG-1_235060220-235061040
mCHG-1_236437860-236438120	Peak0002	1.6901e-06	INDEL	6.2322e-11	1	236426349	236522212	Methylation	mCHG	leaf	mCHG-1_236437860-236438120
mCHG-1_240754260-240754320	Peak0003	1.1886e-07	INDEL	4.8868e-08	1	238734058	238901932	Methylation	mCHG	leaf	mCHG-1_240754260-240754320
mCHG-1_259921980-259923280	Peak0005	9.7378e-07	INDEL	4.072e-08	1	259019508	259288664	Methylation	mCHG	leaf	mCHG-1_259921980-259923280
mCHG-1_282189920-282190500	Peak0002	1.986e-07	INDEL	2.8831e-08	1	282107873	282244465	Methylation	mCHG	leaf	mCHG-1_282189920-282190500
mCHG-1_285629780-285630020	Peak0003	2.9985e-07	INDEL	1.1196e-08	1	285315759	285346018	Methylation	mCHG	leaf	mCHG-1_285629780-285630020
mCHG-1_300741620-300741860	Peak0001	5.8586e-07	INDEL	4.4711e-09	1	300731419	301690422	Methylation	mCHG	leaf	mCHG-1_300741620-300741860
mCHG-1_35734620-35735660	Peak0002	1.2874e-06	INDEL	6.2837e-08	1	35923772	35979600	Methylation	mCHG	leaf	mCHG-1_35734620-35735660
mCHG-1_5143440-5143820	Peak0002	1.7986e-07	INDEL	3.6761e-08	1	5709381	6849043	Methylation	mCHG	leaf	mCHG-1_5143440-5143820
mCHG-1_57491100-57491480	Peak0001	3.1609e-07	INDEL	6.6417e-08	1	53300188	54273718	Methylation	mCHG	leaf	mCHG-1_57491100-57491480
mCHG-1_87468520-87468940	Peak0007	7.9892e-08	INDEL	2.3473e-08	1	90428818	90528539	Methylation	mCHG	leaf	mCHG-1_87468520-87468940
mCHG-1_98532340-98532540	Peak0002	3.3836e-07	INDEL	5.3417e-08	1	94567335	95222375	Methylation	mCHG	leaf	mCHG-1_98532340-98532540
mCHG-2_107235960-107236420	Peak0002	1.1347e-07	INDEL	3.7593e-08	2	111756848	112240110	Methylation	mCHG	leaf	mCHG-2_107235960-107236420
mCHG-2_120693620-120693800	Peak0002	1.9457e-07	INDEL	1.709e-08	2	114653686	115096353	Methylation	mCHG	leaf	mCHG-2_120693620-120693800
mCHG-2_173711360-173711480	Peak0001	1.7053e-07	INDEL	6.1962e-08	2	169442970	169660852	Methylation	mCHG	leaf	mCHG-2_173711360-173711480
mCHG-2_184679900-184680120	Peak0001	1.079e-07	INDEL	1.1774e-08	2	184602162	184762266	Methylation	mCHG	leaf	mCHG-2_184679900-184680120
mCHG-2_191545760-191546260	Peak0002	1.3079e-07	INDEL	4.6305e-08	2	189497398	190993440	Methylation	mCHG	leaf	mCHG-2_191545760-191546260
mCHG-2_22825600-22825820	Peak0001	1.0673e-07	INDEL	4.8319e-08	2	17983157	18044967	Methylation	mCHG	leaf	mCHG-2_22825600-22825820
mCHG-2_229074060-229074400	Peak0001	8.3189e-08	INDEL	6.256e-09	2	228718584	229876433	Methylation	mCHG	leaf	mCHG-2_229074060-229074400
mCHG-2_54870640-54871080	Peak0003	2.6667e-07	INDEL	6.1008e-08	2	57525035	57743396	Methylation	mCHG	leaf	mCHG-2_54870640-54871080
mCHG-2_59850360-59850500	Peak0001	8.1311e-08	INDEL	4.6632e-08	2	59834041	59905696	Methylation	mCHG	leaf	mCHG-2_59850360-59850500
mCHG-2_76366180-76366600	Peak0001	9.5003e-08	INDEL	2.7469e-08	2	75046754	75153246	Methylation	mCHG	leaf	mCHG-2_76366180-76366600
mCHG-2_8233300-8233700	Peak0001	1.2978e-07	INDEL	2.9491e-08	2	8116856	8493648	Methylation	mCHG	leaf	mCHG-2_8233300-8233700
mCHG-2_8307920-8308180	Peak0004	1.7508e-07	INDEL	5.3794e-08	2	9165005	9198756	Methylation	mCHG	leaf	mCHG-2_8307920-8308180
mCHG-3_112625980-112626580	Peak0002	5.0769e-07	INDEL	4.8963e-08	3	106540336	108114862	Methylation	mCHG	leaf	mCHG-3_112625980-112626580
mCHG-3_118459760-118459980	Peak0003	3.1709e-07	INDEL	2.3837e-08	3	116730943	117595350	Methylation	mCHG	leaf	mCHG-3_118459760-118459980
mCHG-3_176158740-176159380	Peak0002	2.2126e-07	INDEL	1.341e-08	3	178073137	178121176	Methylation	mCHG	leaf	mCHG-3_176158740-176159380
mCHG-3_19131160-19131480	Peak0002	9.6943e-08	INDEL	5.3011e-08	3	20804357	21870689	Methylation	mCHG	leaf	mCHG-3_19131160-19131480
mCHG-3_201685200-201685480	Peak0001	4.398e-07	INDEL	2.5095e-08	3	193977987	194232925	Methylation	mCHG	leaf	mCHG-3_201685200-201685480
mCHG-3_221399120-221399860	Peak0004	6.9506e-07	INDEL	3.1274e-09	3	223091823	223722754	Methylation	mCHG	leaf	mCHG-3_221399120-221399860
mCHG-3_225835060-225835520	Peak0002	9.7332e-08	INDEL	3.79e-08	3	227489449	227604651	Methylation	mCHG	leaf	mCHG-3_225835060-225835520
mCHG-3_229596460-229597440	Peak0003	9.3619e-08	INDEL	2.8678e-08	3	230319306	231350639	Methylation	mCHG	leaf	mCHG-3_229596460-229597440
mCHG-3_231632540-231632640	Peak0001	1.4633e-07	INDEL	2.0462e-10	3	231612198	231682550	Methylation	mCHG	leaf	mCHG-3_231632540-231632640
mCHG-3_38201820-38202520	Peak0002	3.0959e-06	INDEL	4.5552e-08	3	36590233	36688676	Methylation	mCHG	leaf	mCHG-3_38201820-38202520
mCHG-3_55835600-55836420	Peak0004	9.1413e-08	INDEL	6.2725e-08	3	57932962	58048306	Methylation	mCHG	leaf	mCHG-3_55835600-55836420
mCHG-3_62577280-62577560	Peak0001	2.0858e-07	INDEL	3.3696e-08	3	56716137	57067773	Methylation	mCHG	leaf	mCHG-3_62577280-62577560
mCHG-3_63018620-63019440	Peak0002	8.1353e-08	INDEL	2.4005e-08	3	65146248	65166989	Methylation	mCHG	leaf	mCHG-3_63018620-63019440
mCHG-3_66517240-66517840	Peak0003	1.4699e-07	INDEL	7.0352e-08	3	65835679	67081414	Methylation	mCHG	leaf	mCHG-3_66517240-66517840
mCHG-3_77183320-77183640	Peak0003	1.258e-07	INDEL	7.089e-12	3	76021626	77256875	Methylation	mCHG	leaf	mCHG-3_77183320-77183640
mCHG-3_84055240-84055620	Peak0010	7.3131e-07	INDEL	5.7078e-08	3	92004735	92345139	Methylation	mCHG	leaf	mCHG-3_84055240-84055620
mCHG-3_90435540-90436620	Peak0004	1.0833e-07	INDEL	4.3051e-10	3	85063336	85498231	Methylation	mCHG	leaf	mCHG-3_90435540-90436620
mCHG-3_90435540-90436620	Peak0006	5.7659e-07	INDEL	1.359e-10	3	86960790	87217176	Methylation	mCHG	leaf	mCHG-3_90435540-90436620
mCHG-3_90435540-90436620	Peak0011	1.4037e-07	INDEL	4.0503e-08	3	98002976	98690602	Methylation	mCHG	leaf	mCHG-3_90435540-90436620
mCHG-4_12144960-12146300	Peak0005	1.1129e-07	INDEL	4.4802e-08	4	18659644	18923709	Methylation	mCHG	leaf	mCHG-4_12144960-12146300
mCHG-4_168145760-168146000	Peak0001	1.7701e-05	INDEL	5.8816e-08	4	165872941	165927068	Methylation	mCHG	leaf	mCHG-4_168145760-168146000
mCHG-4_168481680-168481940	Peak0002	1.6328e-07	INDEL	5.9454e-08	4	165873557	165936100	Methylation	mCHG	leaf	mCHG-4_168481680-168481940
mCHG-4_188964920-188965520	Peak0002	1.4868e-06	INDEL	6.6741e-08	4	194325435	194506076	Methylation	mCHG	leaf	mCHG-4_188964920-188965520
mCHG-4_199965620-199966960	Peak0006	2.7962e-07	INDEL	3.326e-08	4	203316283	203336942	Methylation	mCHG	leaf	mCHG-4_199965620-199966960
mCHG-4_211057460-211058060	Peak0002	1.2538e-07	INDEL	6.4496e-08	4	203124055	203249803	Methylation	mCHG	leaf	mCHG-4_211057460-211058060
mCHG-4_214803200-214803520	Peak0003	1.4239e-07	INDEL	1.5521e-08	4	215983505	216048678	Methylation	mCHG	leaf	mCHG-4_214803200-214803520
mCHG-4_217655960-217656900	Peak0007	1.0811e-07	INDEL	4.2218e-08	4	225384146	225422437	Methylation	mCHG	leaf	mCHG-4_217655960-217656900
mCHG-4_221835940-221836300	Peak0004	1.3757e-07	INDEL	4.3754e-08	4	228984544	229151449	Methylation	mCHG	leaf	mCHG-4_221835940-221836300
mCHG-4_229278600-229278680	Peak0002	1.1416e-07	INDEL	3.0893e-08	4	229158676	229184779	Methylation	mCHG	leaf	mCHG-4_229278600-229278680
mCHG-4_3443280-3444000	Peak0002	1.4052e-07	INDEL	6.2942e-08	4	2423749	2547470	Methylation	mCHG	leaf	mCHG-4_3443280-3444000
mCHG-4_37571860-37573220	Peak0001	8.9174e-08	INDEL	3.0459e-08	4	33699387	34113709	Methylation	mCHG	leaf	mCHG-4_37571860-37573220
mCHG-4_40552080-40552440	Peak0002	1.7127e-07	INDEL	2.5335e-08	4	37944013	38713702	Methylation	mCHG	leaf	mCHG-4_40552080-40552440
mCHG-4_5591180-5591580	Peak0002	1.9492e-06	INDEL	3.0818e-08	4	5442730	5768739	Methylation	mCHG	leaf	mCHG-4_5591180-5591580
mCHG-4_5895940-5896540	Peak0002	2.7548e-07	INDEL	8.9489e-09	4	5730120	6049563	Methylation	mCHG	leaf	mCHG-4_5895940-5896540
mCHG-4_9866520-9867800	Peak0003	2.0117e-07	INDEL	1.923e-08	4	14842331	15984790	Methylation	mCHG	leaf	mCHG-4_9866520-9867800
mCHG-5_126301020-126302400	Peak0005	1.3485e-06	INDEL	1.0146e-08	5	135992537	136308372	Methylation	mCHG	leaf	mCHG-5_126301020-126302400
mCHG-5_127638320-127638380	Peak0001	2.3355e-06	INDEL	5.2979e-09	5	127746411	127789155	Methylation	mCHG	leaf	mCHG-5_127638320-127638380
mCHG-5_132064960-132065480	Peak0002	3.9131e-07	INDEL	9.1054e-09	5	127707544	129033543	Methylation	mCHG	leaf	mCHG-5_132064960-132065480
mCHG-5_132064960-132065480	Peak0005	8.352e-08	INDEL	4.2208e-08	5	130769063	131185154	Methylation	mCHG	leaf	mCHG-5_132064960-132065480
mCHG-5_142103260-142103680	Peak0001	1.0556e-07	INDEL	5.849e-08	5	141978959	142162331	Methylation	mCHG	leaf	mCHG-5_142103260-142103680
mCHG-5_144861740-144862300	Peak0002	9.4591e-07	INDEL	6.0942e-08	5	154176594	154210744	Methylation	mCHG	leaf	mCHG-5_144861740-144862300
mCHG-5_193003380-193003640	Peak0005	2.3338e-07	INDEL	9.7295e-09	5	199507193	199560865	Methylation	mCHG	leaf	mCHG-5_193003380-193003640
mCHG-5_193894160-193894340	Peak0002	1.1695e-06	INDEL	6.7336e-09	5	196946832	197538821	Methylation	mCHG	leaf	mCHG-5_193894160-193894340
mCHG-5_198544520-198545140	Peak0002	9.4076e-08	INDEL	3.1013e-08	5	198250432	198951742	Methylation	mCHG	leaf	mCHG-5_198544520-198545140
mCHG-5_198544520-198545140	Peak0007	1.0822e-07	INDEL	2.0031e-08	5	202968904	203340932	Methylation	mCHG	leaf	mCHG-5_198544520-198545140
mCHG-5_41117880-41118560	Peak0005	1.4082e-07	INDEL	4.7942e-08	5	34243296	34777613	Methylation	mCHG	leaf	mCHG-5_41117880-41118560
mCHG-5_44680720-44680880	Peak0002	1.2229e-07	INDEL	6.5338e-08	5	36675463	36887106	Methylation	mCHG	leaf	mCHG-5_44680720-44680880
mCHG-5_45740980-45741060	Peak0001	9.5285e-07	INDEL	7.421e-08	5	44873917	45846932	Methylation	mCHG	leaf	mCHG-5_45740980-45741060
mCHG-5_75278820-75279280	Peak0005	2.7183e-07	INDEL	3.0151e-08	5	79943898	80475894	Methylation	mCHG	leaf	mCHG-5_75278820-75279280
mCHG-5_82760840-82761600	Peak0002	9.1989e-08	INDEL	6.326e-08	5	76856213	77392869	Methylation	mCHG	leaf	mCHG-5_82760840-82761600
mCHG-5_91100120-91100240	Peak0001	1.0192e-07	INDEL	1.9204e-08	5	91051040	91113353	Methylation	mCHG	leaf	mCHG-5_91100120-91100240
mCHG-6_154006040-154006700	Peak0002	9.261e-08	INDEL	3.8684e-08	6	156171837	156296856	Methylation	mCHG	leaf	mCHG-6_154006040-154006700
mCHG-6_157674420-157674820	Peak0006	1.252e-07	INDEL	3.2622e-10	6	156303139	156654171	Methylation	mCHG	leaf	mCHG-6_157674420-157674820
mCHG-6_173259180-173259860	Peak0001	9.8997e-08	INDEL	4.9504e-09	6	168700469	168828194	Methylation	mCHG	leaf	mCHG-6_173259180-173259860
mCHG-6_181100-181660	Peak0004	3.0541e-07	INDEL	5.0664e-08	6	7240758	7525298	Methylation	mCHG	leaf	mCHG-6_181100-181660
mCHG-6_22462340-22462420	Peak0003	7.0828e-07	INDEL	7.3949e-08	6	18676625	18858627	Methylation	mCHG	leaf	mCHG-6_22462340-22462420
mCHG-6_24091920-24092860	Peak0004	4.9409e-07	INDEL	7.2319e-08	6	23506347	23879638	Methylation	mCHG	leaf	mCHG-6_24091920-24092860
mCHG-6_27002620-27003020	Peak0001	1.9278e-06	INDEL	7.0446e-08	6	20203920	20950577	Methylation	mCHG	leaf	mCHG-6_27002620-27003020
mCHG-6_34930800-34931100	Peak0007	2.7941e-07	INDEL	5.1906e-09	6	36874843	36926812	Methylation	mCHG	leaf	mCHG-6_34930800-34931100
mCHG-6_37699600-37699800	Peak0001	9.0913e-08	INDEL	7.8429e-09	6	37226770	37863562	Methylation	mCHG	leaf	mCHG-6_37699600-37699800
mCHG-6_39271780-39272640	Peak0003	4.2691e-07	INDEL	4.0478e-08	6	37224106	37270227	Methylation	mCHG	leaf	mCHG-6_39271780-39272640
mCHG-6_41513100-41513460	Peak0003	6.43e-07	INDEL	8.9432e-09	6	35631405	35748288	Methylation	mCHG	leaf	mCHG-6_41513100-41513460
mCHG-6_58788400-58788940	Peak0002	1.6015e-07	INDEL	7.673e-08	6	59422950	60138564	Methylation	mCHG	leaf	mCHG-6_58788400-58788940
mCHG-6_58788400-58788940	Peak0003	8.4555e-08	INDEL	2.5215e-08	6	62959961	65345304	Methylation	mCHG	leaf	mCHG-6_58788400-58788940
mCHG-6_64805820-64806120	Peak0006	8.4068e-08	INDEL	4.1408e-08	6	68355281	69082556	Methylation	mCHG	leaf	mCHG-6_64805820-64806120
mCHG-6_85354620-85354960	Peak0003	9.138e-08	INDEL	2.369e-08	6	81797395	83332009	Methylation	mCHG	leaf	mCHG-6_85354620-85354960
mCHG-6_8833220-8833980	Peak0004	7.3763e-07	INDEL	1.3496e-08	6	3918667	4335367	Methylation	mCHG	leaf	mCHG-6_8833220-8833980
mCHG-6_8833220-8833980	Peak0005	5.4117e-07	INDEL	2.9297e-08	6	4340544	4408958	Methylation	mCHG	leaf	mCHG-6_8833220-8833980
mCHG-6_91006100-91006520	Peak0001	1.0331e-07	INDEL	1.9856e-08	6	87887869	87962713	Methylation	mCHG	leaf	mCHG-6_91006100-91006520
mCHG-6_91006100-91006520	Peak0007	1.4902e-07	INDEL	6.7285e-08	6	91121697	91344322	Methylation	mCHG	leaf	mCHG-6_91006100-91006520
mCHG-6_96572100-96572400	Peak0004	8.6126e-08	INDEL	7.2254e-08	6	96404961	97256943	Methylation	mCHG	leaf	mCHG-6_96572100-96572400
mCHG-6_96573360-96574160	Peak0005	1.1953e-07	INDEL	1.8829e-08	6	97717208	98495763	Methylation	mCHG	leaf	mCHG-6_96573360-96574160
mCHG-6_97640640-97641140	Peak0002	1.4624e-07	INDEL	6.4758e-09	6	94600639	95742864	Methylation	mCHG	leaf	mCHG-6_97640640-97641140
mCHG-7_104306140-104306660	Peak0001	1.3692e-06	INDEL	4.2165e-08	7	109904290	110632310	Methylation	mCHG	leaf	mCHG-7_104306140-104306660
mCHG-7_13072480-13072920	Peak0005	1.5097e-06	INDEL	6.2608e-08	7	20756791	22125140	Methylation	mCHG	leaf	mCHG-7_13072480-13072920
mCHG-7_142856760-142857620	Peak0005	1.219e-07	INDEL	2.6067e-09	7	146031673	146102533	Methylation	mCHG	leaf	mCHG-7_142856760-142857620
mCHG-7_165577840-165578240	Peak0003	2.1858e-07	INDEL	6.7034e-08	7	163776456	164554836	Methylation	mCHG	leaf	mCHG-7_165577840-165578240
mCHG-7_171400040-171401260	Peak0003	1.3905e-06	INDEL	6.8162e-08	7	171970801	172067132	Methylation	mCHG	leaf	mCHG-7_171400040-171401260
mCHG-7_39547120-39547220	Peak0007	7.6774e-06	INDEL	2.6079e-08	7	41889358	42065647	Methylation	mCHG	leaf	mCHG-7_39547120-39547220
mCHG-7_46669720-46669880	Peak0001	3.1221e-07	INDEL	6.2348e-08	7	44248845	44695564	Methylation	mCHG	leaf	mCHG-7_46669720-46669880
mCHG-7_82194660-82195560	Peak0003	2.3103e-07	INDEL	2.8153e-08	7	87512778	88396743	Methylation	mCHG	leaf	mCHG-7_82194660-82195560
mCHG-7_88872900-88873800	Peak0002	1.1595e-07	INDEL	1.5439e-08	7	91810459	92040928	Methylation	mCHG	leaf	mCHG-7_88872900-88873800
mCHG-8_103880160-103880400	Peak0006	2.231e-07	INDEL	4.2765e-08	8	112396418	113745419	Methylation	mCHG	leaf	mCHG-8_103880160-103880400
mCHG-8_104473940-104474500	Peak0004	3.7204e-07	INDEL	7.3324e-08	8	107181263	107294447	Methylation	mCHG	leaf	mCHG-8_104473940-104474500
mCHG-8_106407240-106408420	Peak0003	1.424e-07	INDEL	7.1844e-08	8	110959764	112197247	Methylation	mCHG	leaf	mCHG-8_106407240-106408420
mCHG-8_111190700-111191560	Peak0002	5.2116e-07	INDEL	4.2128e-08	8	106492403	106716213	Methylation	mCHG	leaf	mCHG-8_111190700-111191560
mCHG-8_115758720-115759580	Peak0002	2.263e-06	INDEL	7.7113e-08	8	110735171	111044856	Methylation	mCHG	leaf	mCHG-8_115758720-115759580
mCHG-8_117115880-117116240	Peak0003	1.1163e-07	INDEL	1.2699e-08	8	116618890	117793411	Methylation	mCHG	leaf	mCHG-8_117115880-117116240
mCHG-8_123826460-123826960	Peak0001	1.0588e-07	INDEL	7.521e-08	8	117030687	117186909	Methylation	mCHG	leaf	mCHG-8_123826460-123826960
mCHG-8_135087480-135087800	Peak0001	1.1128e-07	INDEL	4.8345e-08	8	133828201	134331887	Methylation	mCHG	leaf	mCHG-8_135087480-135087800
mCHG-8_142107260-142107760	Peak0010	1.252e-07	INDEL	5.0469e-08	8	145464577	146205275	Methylation	mCHG	leaf	mCHG-8_142107260-142107760
mCHG-8_149386440-149386500	Peak0001	9.7673e-08	INDEL	2.4599e-08	8	147776306	149512795	Methylation	mCHG	leaf	mCHG-8_149386440-149386500
mCHG-8_149460720-149460980	Peak0005	2.0107e-07	INDEL	3.8225e-08	8	148349426	148706629	Methylation	mCHG	leaf	mCHG-8_149460720-149460980
mCHG-8_150350060-150350760	Peak0009	7.9621e-08	INDEL	3.2553e-08	8	152330696	152580423	Methylation	mCHG	leaf	mCHG-8_150350060-150350760
mCHG-8_152107260-152107480	Peak0001	1.0049e-05	INDEL	1.559e-09	8	160430348	160458191	Methylation	mCHG	leaf	mCHG-8_152107260-152107480
mCHG-8_152782100-152782840	Peak0004	2.6233e-06	INDEL	3.5395e-08	8	151883017	151941822	Methylation	mCHG	leaf	mCHG-8_152782100-152782840
mCHG-8_161905400-161905580	Peak0001	5.9085e-07	INDEL	1.4547e-08	8	153552126	154357422	Methylation	mCHG	leaf	mCHG-8_161905400-161905580
mCHG-8_174703440-174703680	Peak0001	2.8216e-06	INDEL	7.202e-12	8	174603626	174723507	Methylation	mCHG	leaf	mCHG-8_174703440-174703680
mCHG-8_23724420-23724660	Peak0002	1.9326e-07	INDEL	4.4584e-11	8	23356809	24446421	Methylation	mCHG	leaf	mCHG-8_23724420-23724660
mCHG-8_86611260-86611320	Peak0001	1.6235e-07	INDEL	4.7043e-09	8	83963638	84089411	Methylation	mCHG	leaf	mCHG-8_86611260-86611320
mCHG-8_96084800-96085060	Peak0001	7.6516e-07	INDEL	1.1791e-08	8	94850538	95040315	Methylation	mCHG	leaf	mCHG-8_96084800-96085060
mCHG-8_96586540-96587060	Peak0003	1.442e-07	INDEL	5.2007e-09	8	94976925	96368887	Methylation	mCHG	leaf	mCHG-8_96586540-96587060
mCHG-8_96586540-96587060	Peak0007	6.5042e-07	INDEL	7.041e-09	8	106544025	106570391	Methylation	mCHG	leaf	mCHG-8_96586540-96587060
mCHG-9_109521400-109521900	Peak0006	1.7321e-07	INDEL	1.4956e-08	9	108497050	111352661	Methylation	mCHG	leaf	mCHG-9_109521400-109521900
mCHG-9_113744260-113744420	Peak0001	3.147e-07	INDEL	1.654e-08	9	109813041	110056827	Methylation	mCHG	leaf	mCHG-9_113744260-113744420
mCHG-9_145970620-145970880	Peak0001	8.1324e-08	INDEL	3.2777e-08	9	145905165	146629404	Methylation	mCHG	leaf	mCHG-9_145970620-145970880
mCHG-9_20934500-20934980	Peak0001	1.7942e-07	INDEL	2.5867e-08	9	18785944	18830912	Methylation	mCHG	leaf	mCHG-9_20934500-20934980
mCHG-9_77637640-77638240	Peak0001	8.6484e-08	INDEL	6.995e-08	9	68850127	69089305	Methylation	mCHG	leaf	mCHG-9_77637640-77638240
mCHH-10_12183720-12184120	Peak0004	9.3683e-08	INDEL	7.727e-08	10	18355138	19477420	Methylation	mCHH	leaf	mCHH-10_12183720-12184120
mCHH-10_129865140-129865260	Peak0004	8.2863e-08	INDEL	5.3333e-09	10	128624538	129404512	Methylation	mCHH	leaf	mCHH-10_129865140-129865260
mCHH-10_133124960-133125280	Peak0001	1.4371e-06	INDEL	1.4536e-08	10	133078246	133184658	Methylation	mCHH	leaf	mCHH-10_133124960-133125280
mCHH-10_137726980-137727060	Peak0001	4.1646e-07	INDEL	6.1087e-11	10	137685126	137847627	Methylation	mCHH	leaf	mCHH-10_137726980-137727060
mCHH-10_7338140-7338240	Peak0002	1.3606e-07	INDEL	5.2466e-08	10	7281873	7370153	Methylation	mCHH	leaf	mCHH-10_7338140-7338240
mCHH-1_103917960-103918180	Peak0011	1.7999e-07	INDEL	6.1138e-08	1	110967587	111935737	Methylation	mCHH	leaf	mCHH-1_103917960-103918180
mCHH-1_11000380-11000440	Peak0003	3.5259e-07	INDEL	3.4277e-08	1	10974375	11175030	Methylation	mCHH	leaf	mCHH-1_11000380-11000440
mCHH-1_129774720-129775240	Peak0001	9.381e-08	INDEL	6.7858e-08	1	126450995	127982206	Methylation	mCHH	leaf	mCHH-1_129774720-129775240
mCHH-1_187631780-187632040	Peak0004	1.3461e-07	INDEL	2.0706e-08	1	191480770	191607319	Methylation	mCHH	leaf	mCHH-1_187631780-187632040
mCHH-1_194156660-194156720	Peak0001	1.7474e-07	INDEL	6.2904e-08	1	194029733	195238028	Methylation	mCHH	leaf	mCHH-1_194156660-194156720
mCHH-1_251442300-251442640	Peak0001	1.0436e-07	INDEL	1.9341e-08	1	243884364	244070383	Methylation	mCHH	leaf	mCHH-1_251442300-251442640
mCHH-1_275586660-275586740	Peak0008	1.1069e-07	INDEL	2.2953e-08	1	278020795	278103042	Methylation	mCHH	leaf	mCHH-1_275586660-275586740
mCHH-1_278052200-278052460	Peak0004	1.0831e-07	INDEL	4.466e-08	1	277342145	277374075	Methylation	mCHH	leaf	mCHH-1_278052200-278052460
mCHH-1_301409260-301409360	Peak0001	1.4827e-07	INDEL	1.1863e-10	1	301368409	301523590	Methylation	mCHH	leaf	mCHH-1_301409260-301409360
mCHH-1_305700900-305701080	Peak0001	2.3104e-06	INDEL	3.7263e-08	1	305631654	305769153	Methylation	mCHH	leaf	mCHH-1_305700900-305701080
mCHH-1_69082280-69082520	Peak0001	2.6966e-07	INDEL	3.6047e-08	1	66875765	67443966	Methylation	mCHH	leaf	mCHH-1_69082280-69082520
mCHH-1_9277420-9277720	Peak0001	1.4085e-07	INDEL	4.0289e-08	1	9261648	9360934	Methylation	mCHH	leaf	mCHH-1_9277420-9277720
mCHH-2_150121320-150121600	Peak0001	1.4132e-07	INDEL	2.9895e-09	2	149579645	149912878	Methylation	mCHH	leaf	mCHH-2_150121320-150121600
mCHH-2_177358700-177358820	Peak0001	1.3349e-07	INDEL	4.464e-08	2	169789714	170925535	Methylation	mCHH	leaf	mCHH-2_177358700-177358820
mCHH-2_191454260-191454480	Peak0003	2.4405e-07	INDEL	4.5497e-08	2	191696681	191872835	Methylation	mCHH	leaf	mCHH-2_191454260-191454480
mCHH-2_20344760-20344980	Peak0001	3.7618e-07	INDEL	1.0694e-09	2	20244416	20355794	Methylation	mCHH	leaf	mCHH-2_20344760-20344980
mCHH-2_207825200-207825600	Peak0002	4.9549e-06	INDEL	8.0661e-09	2	208228506	208320088	Methylation	mCHH	leaf	mCHH-2_207825200-207825600
mCHH-2_6105640-6105940	Peak0003	3.271e-07	INDEL	8.9e-14	2	5896353	6643916	Methylation	mCHH	leaf	mCHH-2_6105640-6105940
mCHH-3_117894480-117894800	Peak0002	2.2754e-07	INDEL	6.2629e-08	3	116496389	116792993	Methylation	mCHH	leaf	mCHH-3_117894480-117894800
mCHH-3_136259060-136259160	Peak0001	1.1954e-07	INDEL	7.3509e-08	3	132484284	134074089	Methylation	mCHH	leaf	mCHH-3_136259060-136259160
mCHH-3_20069300-20069440	Peak0002	1.4492e-05	INDEL	5.8687e-08	3	20386779	20434602	Methylation	mCHH	leaf	mCHH-3_20069300-20069440
mCHH-3_50763060-50763380	Peak0001	1.8267e-07	INDEL	6.4354e-08	3	44291193	44590703	Methylation	mCHH	leaf	mCHH-3_50763060-50763380
mCHH-3_57628640-57628880	Peak0003	3.8122e-06	INDEL	3.6219e-08	3	51111356	51823538	Methylation	mCHH	leaf	mCHH-3_57628640-57628880
mCHH-4_169366820-169367020	Peak0002	7.1953e-07	INDEL	4.2924e-08	4	168561788	170050439	Methylation	mCHH	leaf	mCHH-4_169366820-169367020
mCHH-4_169727000-169727120	Peak0001	1.9744e-05	INDEL	6.432e-08	4	168947076	170215702	Methylation	mCHH	leaf	mCHH-4_169727000-169727120
mCHH-4_20462800-20463120	Peak0002	2.6796e-07	INDEL	1.9185e-08	4	19754626	20475919	Methylation	mCHH	leaf	mCHH-4_20462800-20463120
mCHH-4_226387240-226387340	Peak0002	2.0848e-07	INDEL	6.1059e-08	4	226739269	226836792	Methylation	mCHH	leaf	mCHH-4_226387240-226387340
mCHH-4_53715280-53715480	Peak0001	7.9865e-08	INDEL	1.7069e-08	4	48989174	49500166	Methylation	mCHH	leaf	mCHH-4_53715280-53715480
mCHH-4_54464480-54464620	Peak0003	1.1883e-07	INDEL	7.1214e-08	4	54593576	54784028	Methylation	mCHH	leaf	mCHH-4_54464480-54464620
mCHH-4_64851320-64851560	Peak0003	1.3179e-07	INDEL	6.7617e-08	4	69344822	69528808	Methylation	mCHH	leaf	mCHH-4_64851320-64851560
mCHH-4_76351960-76352060	Peak0006	4.159e-07	INDEL	2.0841e-08	4	77106572	77472290	Methylation	mCHH	leaf	mCHH-4_76351960-76352060
mCHH-4_76351960-76352060	Peak0008	1.4041e-07	INDEL	5.2965e-08	4	78902306	79554495	Methylation	mCHH	leaf	mCHH-4_76351960-76352060
mCHH-4_8864660-8864760	Peak0002	3.0166e-07	INDEL	1.9286e-08	4	9376318	9711028	Methylation	mCHH	leaf	mCHH-4_8864660-8864760
mCHH-5_111324000-111324080	Peak0001	3.2855e-07	INDEL	3.4671e-08	5	104218819	104944399	Methylation	mCHH	leaf	mCHH-5_111324000-111324080
mCHH-5_112585060-112585600	Peak0004	6.0001e-07	INDEL	6.2078e-08	5	108682639	110980376	Methylation	mCHH	leaf	mCHH-5_112585060-112585600
mCHH-5_158521020-158521300	Peak0003	4.2621e-07	INDEL	3.3927e-09	5	156559378	156585969	Methylation	mCHH	leaf	mCHH-5_158521020-158521300
mCHH-5_195108820-195109180	Peak0001	3.2162e-07	INDEL	3.7807e-09	5	193963048	194570591	Methylation	mCHH	leaf	mCHH-5_195108820-195109180
mCHH-5_196328780-196329000	Peak0005	1.7652e-07	INDEL	5.1363e-08	5	199345516	199629558	Methylation	mCHH	leaf	mCHH-5_196328780-196329000
mCHH-5_85612800-85612920	Peak0008	1.5105e-07	INDEL	7.4544e-09	5	91474886	91782407	Methylation	mCHH	leaf	mCHH-5_85612800-85612920
mCHH-6_130387320-130387420	Peak0002	6.3548e-07	INDEL	2.1259e-08	6	131416753	131663037	Methylation	mCHH	leaf	mCHH-6_130387320-130387420
mCHH-6_147746280-147746560	Peak0004	1.4636e-07	INDEL	4.5878e-08	6	145389050	146031384	Methylation	mCHH	leaf	mCHH-6_147746280-147746560
mCHH-6_37792740-37793020	Peak0001	3.9748e-07	INDEL	3.9428e-08	6	37715463	37823051	Methylation	mCHH	leaf	mCHH-6_37792740-37793020
mCHH-6_3905480-3905660	Peak0001	1.9681e-07	INDEL	3.8052e-09	6	5961434	6066695	Methylation	mCHH	leaf	mCHH-6_3905480-3905660
mCHH-6_85026060-85026340	Peak0002	7.1765e-07	INDEL	3.6699e-08	6	84881351	85819819	Methylation	mCHH	leaf	mCHH-6_85026060-85026340
mCHH-6_8833980-8834120	Peak0002	9.7461e-08	INDEL	2.1752e-08	6	5972133	6239711	Methylation	mCHH	leaf	mCHH-6_8833980-8834120
mCHH-6_9911360-9911460	Peak0002	1.9834e-07	INDEL	7.6887e-08	6	8999338	10046831	Methylation	mCHH	leaf	mCHH-6_9911360-9911460
mCHH-7_146284100-146284160	Peak0001	9.6068e-07	INDEL	7.2922e-08	7	142427311	143441439	Methylation	mCHH	leaf	mCHH-7_146284100-146284160
mCHH-7_171183460-171183540	Peak0001	4.1265e-07	INDEL	1.4808e-09	7	171159318	171306456	Methylation	mCHH	leaf	mCHH-7_171183460-171183540
mCHH-7_47326000-47326260	Peak0004	4.4751e-07	INDEL	5.1155e-08	7	46335107	46421119	Methylation	mCHH	leaf	mCHH-7_47326000-47326260
mCHH-7_72631520-72632020	Peak0006	5.954e-07	INDEL	1.8942e-08	7	77658983	78313852	Methylation	mCHH	leaf	mCHH-7_72631520-72632020
mCHH-7_85217840-85217980	Peak0002	4.0924e-07	INDEL	5.98e-08	7	85204199	85229988	Methylation	mCHH	leaf	mCHH-7_85217840-85217980
mCHH-8_174703520-174703860	Peak0001	2.082e-05	INDEL	4.5095e-11	8	174629727	174723507	Methylation	mCHH	leaf	mCHH-8_174703520-174703860
mCHH-8_41170600-41170720	Peak0002	8.0615e-08	INDEL	6.5226e-08	8	41299046	41336476	Methylation	mCHH	leaf	mCHH-8_41170600-41170720
mCHH-9_113771440-113771520	Peak0003	2.8308e-07	INDEL	6.7253e-09	9	114284205	114307079	Methylation	mCHH	leaf	mCHH-9_113771440-113771520
mCHH-9_123034420-123034540	Peak0001	3.1455e-07	INDEL	7.7328e-08	9	122796625	123509464	Methylation	mCHH	leaf	mCHH-9_123034420-123034540
mCHH-9_24844300-24844420	Peak0003	1.7445e-07	INDEL	1.9077e-08	9	26668487	27081902	Methylation	mCHH	leaf	mCHH-9_24844300-24844420
mCHH-9_852720-853020	Peak0001	1.4536e-07	INDEL	4.1096e-08	9	626729	938170	Methylation	mCHH	leaf	mCHH-9_852720-853020
mCHH-9_89570840-89571000	Peak0005	9.3229e-08	INDEL	7.717e-08	9	91592795	92068963	Methylation	mCHH	leaf	mCHH-9_89570840-89571000
[truncated: 7 more rows]
