# Supplementary material for: A pan-Zea genome map for enhancing maize improvement
Source: Genome Biol. 2022 Aug 23;23:178. doi: 10.1186/s13059-022-02742-7 (PMC9396798; doi:10.1186/s13059-022-02742-7)
Supplement: Supplementary file 10 — Additional file 10: Table S9. Primers used in the luciferase reporter assay of the activity of the predicted ABRE positioned upstream of Zm00001d023299. [file 13059_2022_2742_MOESM10_ESM.xlsx]

## Sheet: Table S9
Table S9. Primers used in the luciferase reporter assay of the activity of the predicted ABRE positioned upstream of Zm00001d023299
Primer ID	Sequence (5'->3')	Application
23299 Pro F	CAACTTCTGGTGCTTACGGG	amplify the promoter of Zm00001d023299 with the ABRE
23299 Pro R	TTTATCAGGGGTGGTGTGGT
23299 Pro (-10bp) F	CAGGAGAAGGCGAGTGGTGCGTGCGCACTGGTCTCT	amplify the promoter of Zm00001d023299 without the ABRE
23299 Pro (-10bp) R	GTGCGCACGCACCACTCGCCTTCTCCTGCGCAAGGA
23299 Pro HR F	GCTTGATATCGAATTCCTGCAGTCGGAACGAATTGC	construct the vector of pGreen 0800-LUC(without promoter) by homologous recombination
23299 Pro HR R	CCGCTCTAGAACTAGTGGATCCACGGCTACCCCTGC
